# Supplementary material for: A human forebrain organoid model phenocopies dysregulated RNA and protein homeostasis in ALS/FTD-associated TDP-43 proteinopathies
Source: bioRxiv. 2025 Nov 10:2025.11.09.687455. Preprint. [Version 1] doi: 10.1101/2025.11.09.687455 (PMC12642313; doi:10.1101/2025.11.09.687455)
Supplement: Supplement 2 [file media-2.xlsx]

## Sheet: Gene markers
Table S1. DEGs for each cluster in scRNA-seq dataset and cell type annotation.
p_val	avg_log2FC	pct.1	pct.2	p_val_adj	cluster	Gene
0	3.99854	0.409	0.029	0	0	CNTNAP3
0	3.83794	0.2	0.018	0	0	CDH18
0	3.63029	0.219	0.021	0	0	AL354771.1
0	3.49526	0.661	0.069	0	0	HS3ST4
0	3.42328	0.284	0.029	0	0	BRINP3
8.47515e-206	3.42179	0.124	0.012	2.05717e-201	0	JCAD
0	3.36482	0.232	0.027	0	0	GALNTL6
0	3.21291	0.97	0.236	0	0	MGST1
0	3.14415	0.319	0.04	0	0	AL157829.1
0	3.1306	0.962	0.233	0	0	LMO3
0	3.10952	0.76	0.133	0	0	SYN3
0	3.07504	0.587	0.093	0	0	GRM5
0	3.0478	0.218	0.029	0	0	GRM5-AS1
3.30426e-234	3.01445	0.171	0.023	8.02044e-230	0	NREP-AS1
0	2.98651	0.491	0.075	0	0	PAPPA
0	2.94034	0.427	0.06	0	0	CLSTN2
1.92757e-210	2.93918	0.168	0.026	4.67878e-206	0	SPATA16
1.17005e-257	2.90112	0.196	0.028	2.84007e-253	0	GPRIN3
0	2.85964	0.72	0.121	0	0	GRIK3
7.37605e-154	2.8437	0.123	0.019	1.79039e-149	0	SPHKAP
0	2.83211	0.586	0.102	0	0	TIMP3
5.05885e-280	2.80463	0.259	0.049	1.22793e-275	0	DPP10-AS3
2.64288e-136	2.79993	0.111	0.017	6.41506e-132	0	TDRG1
0	2.79626	0.706	0.142	0	0	OSBPL10
0	2.7897	0.568	0.099	0	0	ADAMTSL1
1.80754e-237	2.78046	0.206	0.035	4.38744e-233	0	AC093610.1
6.42366e-203	2.7536	0.18	0.032	1.55922e-198	0	DPP10-AS1
3.67751e-172	2.73241	0.137	0.02	8.92642e-168	0	OSBPL10-AS1
4.46173e-156	2.73159	0.125	0.019	1.08299e-151	0	ABLIM3
0	2.70373	0.854	0.229	0	0	ASTN2
0	2.68792	0.525	0.099	0	0	CACNA2D3
0	2.68225	0.587	0.143	0	0	GALNT13
4.62421e-182	2.67588	0.166	0.03	1.12243e-177	0	EAF2
0	2.66706	0.827	0.227	0	0	TLE4
0	2.63679	0.809	0.296	0	0	DPP10
2.69643e-251	2.61777	0.224	0.04	6.54504e-247	0	ASTN2-AS1
5.22953e-272	2.61689	0.24	0.043	1.26936e-267	0	AC010230.1
1.74742e-178	2.61357	0.157	0.027	4.2415e-174	0	STUM
4.60306e-196	2.57786	0.176	0.031	1.1173e-191	0	GNAL
1.7684e-233	2.57358	0.194	0.031	4.29243e-229	0	SLC26A4
0	2.57092	0.398	0.094	0	0	COL25A1
0	2.56358	0.383	0.07	0	0	SYN2
0	2.55139	0.66	0.144	0	0	KCNN2
3.10313e-101	2.54454	0.101	0.019	7.53223e-97	0	DLC1
0	2.53671	0.335	0.063	0	0	NPR3
1.51882e-217	2.53666	0.197	0.035	3.68662e-213	0	LRTM1
0	2.53022	0.374	0.08	0	0	IQCJ-SCHIP1
6.47213e-261	2.5211	0.229	0.04	1.57098e-256	0	MLIP
7.92182e-135	2.51574	0.126	0.023	1.92286e-130	0	RAPGEF5
5.48263e-172	2.51571	0.181	0.038	1.3308e-167	0	RGS6
4.25184e-293	2.50376	0.266	0.049	1.03205e-288	0	PLK2
1.44423e-274	2.48748	0.261	0.051	3.50557e-270	0	AC027312.1
0	2.48361	0.829	0.253	0	0	FLRT2
0	2.47257	0.769	0.203	0	0	MDGA2
0	2.45877	0.496	0.089	0	0	RYR3
0	2.45765	0.589	0.153	0	0	NKAIN2
4.75573e-282	2.45083	0.271	0.053	1.15436e-277	0	VSNL1
3.01507e-130	2.44715	0.128	0.024	7.31848e-126	0	AC114689.3
0	2.44269	0.832	0.225	0	0	PLXDC2
1.60099e-237	2.43764	0.217	0.039	3.88608e-233	0	FGF12-AS1
0	2.42918	0.283	0.052	0	0	RIPOR2
0	2.40391	0.501	0.1	0	0	PRICKLE2
0	2.3997	0.561	0.135	0	0	KCNIP1
8.86379e-209	2.38502	0.209	0.042	2.15151e-204	0	AC113386.1
0	2.36677	0.319	0.063	0	0	MICAL2
0	2.35903	0.519	0.125	0	0	PCSK5
6.3285e-115	2.35081	0.118	0.024	1.53612e-110	0	AC025809.1
1.49995e-102	2.34854	0.109	0.022	3.64082e-98	0	SAXO1
1.99015e-97	2.34839	0.102	0.021	4.83069e-93	0	LINC00824
0	2.34659	0.483	0.102	0	0	C8orf34
0	2.32958	0.683	0.193	0	0	GARNL3
2.80794e-97	2.31844	0.101	0.021	6.81572e-93	0	AC022655.1
8.73549e-106	2.30994	0.113	0.024	2.12036e-101	0	AC069549.1
1.31202e-118	2.30706	0.117	0.022	3.18466e-114	0	FRMPD4
0	2.29163	0.516	0.111	0	0	SPRY4-AS1
0	2.28334	0.659	0.173	0	0	EFNA5
2.76906e-148	2.28187	0.155	0.032	6.72135e-144	0	ABLIM1
3.09592e-101	2.28077	0.109	0.023	7.51473e-97	0	AC007222.2
5.69162e-145	2.26929	0.163	0.036	1.38153e-140	0	AL445433.2
3.08493e-264	2.25553	0.28	0.06	7.48805e-260	0	NR4A2
0	2.24718	0.617	0.094	0	0	CSMD1
0	2.24061	0.327	0.071	0	0	SIAH3
0	2.23711	0.731	0.21	0	0	LRP1B
1.42579e-119	2.22776	0.13	0.027	3.46081e-115	0	PCSK2
4.45835e-94	2.2273	0.108	0.024	1.08217e-89	0	TRIM32
2.98107e-123	2.22417	0.134	0.029	7.23594e-119	0	AC007535.1
0	2.2241	0.4	0.096	0	0	PDE1C
5.38869e-111	2.22396	0.127	0.028	1.308e-106	0	AC104126.1
2.94211e-121	2.2093	0.142	0.032	7.14139e-117	0	TMEFF2
2.94291e-192	2.20276	0.233	0.056	7.14332e-188	0	RNF217-AS1
0	2.17969	0.611	0.159	0	0	ARHGAP44
0	2.1769	0.801	0.242	0	0	CNTN1
1.28971e-208	2.17467	0.229	0.05	3.1305e-204	0	CDH6
0	2.15929	0.986	0.517	0	0	RBFOX1
9.55993e-98	2.15855	0.122	0.03	2.32048e-93	0	AL022323.4
0	2.15651	0.607	0.153	0	0	GRIN2B
1.42562e-87	2.15646	0.104	0.024	3.46041e-83	0	RAI2
1.50983e-90	2.1359	0.108	0.025	3.66482e-86	0	AC092666.1
4.61197e-208	2.13316	0.224	0.048	1.11946e-203	0	CNTNAP4
1.85299e-105	2.13198	0.131	0.031	4.49777e-101	0	AC010261.2
0	2.13099	0.564	0.15	0	0	LMO7
0	2.11949	0.555	0.142	0	0	MARCH3
7.31231e-232	2.10957	0.252	0.055	1.77492e-227	0	FGF1
0	2.09152	0.539	0.149	0	0	MPPED1
1.3657e-99	2.08947	0.124	0.03	3.31496e-95	0	CABP1
3.95404e-189	2.08929	0.228	0.055	9.59765e-185	0	LRFN2
6.98327e-219	2.08433	0.245	0.055	1.69505e-214	0	TENM1
1.7446e-217	2.07083	0.274	0.069	4.23466e-213	0	KCNJ3
2.58309e-122	2.0705	0.154	0.037	6.26992e-118	0	CNTNAP3B
7.29595e-156	2.06185	0.207	0.054	1.77095e-151	0	KIAA1671
2.72809e-271	2.05993	0.316	0.075	6.62189e-267	0	OSBPL3
3.14895e-98	2.04099	0.131	0.033	7.64345e-94	0	DEUP1
4.30441e-286	2.03637	0.529	0.211	1.04481e-281	0	EPHA6
9.6281e-85	2.03015	0.112	0.028	2.33703e-80	0	KCNMA1-AS1
1.91817e-231	2.02535	0.295	0.076	4.65597e-227	0	TMEM108-AS1
4.03272e-254	2.02291	0.316	0.08	9.78863e-250	0	AL445193.2
0	2.0154	0.689	0.216	0	0	GABRB3
1.40593e-145	2.01216	0.19	0.048	3.41261e-141	0	PCAT1
3.89294e-128	2.01136	0.184	0.05	9.44933e-124	0	SLITRK5
5.51348e-94	2.01092	0.127	0.033	1.33829e-89	0	PPP2R2C
1.59869e-199	2.01077	0.27	0.072	3.8805e-195	0	CDH11
2.46469e-197	2.00892	0.269	0.073	5.98254e-193	0	ANO4
0	1.99979	0.81	0.278	0	0	DSCAML1
3.04821e-240	1.9996	0.32	0.086	7.39892e-236	0	AC005828.1
0	1.99937	0.497	0.134	0	0	BRINP1
2.44753e-106	1.99312	0.145	0.038	5.94089e-102	0	SLC15A2
6.43616e-234	1.99195	0.295	0.075	1.56225e-229	0	DAB1-AS1
9.64641e-177	1.99156	0.21	0.049	2.34147e-172	0	SHISA6
1.96221e-164	1.9856	0.218	0.056	4.76286e-160	0	AC005753.2
5.90083e-136	1.98297	0.191	0.052	1.43231e-131	0	ULK3
8.04547e-231	1.97407	0.299	0.078	1.95288e-226	0	SGSM1
0	1.95517	0.964	0.521	0	0	TMEM108
0	1.94725	0.672	0.176	0	0	RALYL
1.4021e-94	1.94622	0.126	0.032	3.40331e-90	0	KCNJ6
6.08888e-169	1.94	0.215	0.053	1.47795e-164	0	CSGALNACT1
1.80873e-277	1.93237	0.354	0.092	4.39034e-273	0	FGF12
9.15527e-206	1.92308	0.289	0.081	2.22226e-201	0	TMEM178A
3.49013e-291	1.90959	0.411	0.121	8.4716e-287	0	SH3GL3
2.30494e-76	1.90841	0.109	0.029	5.59478e-72	0	CASC19
0	1.90148	0.755	0.283	0	0	LDB2
0	1.89764	0.83	0.396	0	0	LCORL
9.96164e-231	1.89577	0.318	0.088	2.41799e-226	0	RCAN1
0	1.89375	0.973	0.57	0	0	LINC01572
0	1.88107	0.998	0.6	0	0	OPCML
1.5373e-276	1.86471	0.391	0.113	3.73149e-272	0	MARCH4
0	1.85964	0.478	0.137	0	0	KCNMA1
2.0316e-247	1.85936	0.257	0.053	4.93131e-243	0	ARHGAP20
4.82823e-70	1.84772	0.118	0.036	1.17196e-65	0	CDK15
0	1.84685	0.538	0.177	0	0	PDZD2
3.6336e-81	1.83447	0.127	0.036	8.81984e-77	0	NAV2-AS3
7.4156e-266	1.83082	0.389	0.115	1.79999e-261	0	GAS7
3.68425e-203	1.82917	0.311	0.093	8.94279e-199	0	DAP
1.03203e-201	1.82887	0.318	0.098	2.50504e-197	0	KLHL32
6.13544e-276	1.82873	0.452	0.153	1.48925e-271	0	EPB41L4A
2.44926e-187	1.82866	0.276	0.079	5.9451e-183	0	NRSN1
5.74896e-82	1.81217	0.117	0.031	1.39545e-77	0	AL158077.2
0	1.81157	0.912	0.419	0	0	RGS7
2.05798e-76	1.80813	0.126	0.038	4.99533e-72	0	PPP1R1C
3.53483e-264	1.80565	0.336	0.085	8.58009e-260	0	XKR4
9.05195e-100	1.80345	0.155	0.044	2.19718e-95	0	MYO16
0	1.80263	0.886	0.327	0	0	DSCAM
0	1.80025	0.499	0.145	0	0	AL596451.1
0	1.79893	0.564	0.189	0	0	NIN
6.50938e-59	1.79728	0.1	0.031	1.58002e-54	0	AC073336.1
1.0671e-108	1.79452	0.174	0.052	2.59016e-104	0	PCDH15
2.69329e-222	1.79293	0.35	0.108	6.53743e-218	0	ANKRD33B
0	1.79192	0.774	0.304	0	0	AC004158.1
5.70952e-172	1.78424	0.284	0.089	1.38587e-167	0	AL353693.1
0	1.77759	0.962	0.578	0	0	TANC2
8.34949e-109	1.77566	0.181	0.055	2.02667e-104	0	NUAK1
4.72347e-133	1.77362	0.208	0.061	1.14653e-128	0	AC069155.1
7.62465e-78	1.77268	0.126	0.037	1.85073e-73	0	C9orf92
3.9298e-72	1.75941	0.121	0.036	9.5388e-68	0	VSTM2L
4.80629e-71	1.75413	0.114	0.033	1.16663e-66	0	PCED1B
0	1.75397	1	0.849	0	0	CTNND2
4.81061e-164	1.7537	0.262	0.079	1.16768e-159	0	AC006270.1
2.60905e-101	1.75007	0.177	0.056	6.33295e-97	0	AVEN
1.07077e-191	1.7456	0.339	0.114	2.59908e-187	0	CSMD3
4.48616e-179	1.7444	0.296	0.093	1.08892e-174	0	COMMD2
0	1.74053	0.627	0.197	0	0	GABRG3-AS1
7.41127e-63	1.73648	0.108	0.033	1.79894e-58	0	AL157896.1
6.44068e-63	1.73454	0.107	0.033	1.56335e-58	0	AC104002.3
0	1.72946	0.636	0.196	0	0	GABRG3
1.43204e-132	1.72799	0.21	0.062	3.476e-128	0	GPR22
1.52557e-241	1.72592	0.404	0.134	3.70302e-237	0	TSHZ3
3.09176e-75	1.72473	0.13	0.04	7.50463e-71	0	BACE2
0	1.72431	0.63	0.227	0	0	LIN7A
0	1.72292	0.932	0.506	0	0	AC015923.1
1.33513e-197	1.71758	0.225	0.051	3.24077e-193	0	AL590807.1
0	1.7102	0.643	0.243	0	0	CADM2
1.9899e-89	1.70709	0.156	0.049	4.83007e-85	0	AL023584.2
0	1.70012	0.92	0.473	0	0	DMD
3.65924e-68	1.69808	0.123	0.039	8.88208e-64	0	SPRY2
2.22507e-149	1.69654	0.246	0.075	5.40091e-145	0	MEGF11
1.39185e-107	1.69027	0.19	0.06	3.37844e-103	0	HSPA12A
5.14898e-161	1.68696	0.275	0.087	1.24981e-156	0	AC079226.2
0	1.67992	0.991	0.599	0	0	PTPRD
1.08726e-140	1.67945	0.237	0.073	2.63911e-136	0	HMGCLL1
1.22535e-51	1.67616	0.103	0.035	2.9743e-47	0	ARHGAP15
2.64877e-193	1.66585	0.344	0.115	6.42935e-189	0	GUCY1A2
9.30608e-70	1.66395	0.13	0.042	2.25887e-65	0	CHD5
1.94328e-155	1.66225	0.269	0.086	4.71692e-151	0	AC044781.1
0	1.65893	0.856	0.332	0	0	CACNA1E
5.35163e-112	1.6563	0.209	0.069	1.299e-107	0	TMEM150C
0	1.65474	0.658	0.254	0	0	APBA1
2.37837e-66	1.64858	0.14	0.049	5.77303e-62	0	CHRM5
2.52918e-60	1.64554	0.11	0.035	6.13908e-56	0	AL390783.1
1.62561e-103	1.64119	0.2	0.067	3.94584e-99	0	C12orf40
0	1.63502	0.947	0.513	0	0	ANK3
5.10919e-121	1.63302	0.225	0.075	1.24015e-116	0	PRKCB
4.72322e-57	1.62691	0.111	0.037	1.14647e-52	0	LINC02798
7.13047e-85	1.62231	0.153	0.049	1.73078e-80	0	SUSD4
1.93727e-69	1.61729	0.132	0.044	4.70233e-65	0	AHR
3.67548e-134	1.61477	0.233	0.073	8.92148e-130	0	SLC2A13
0	1.60913	0.803	0.307	0	0	ARPP21
3.29946e-62	1.6063	0.119	0.039	8.00877e-58	0	KLHL14
5.83886e-52	1.59409	0.102	0.034	1.41727e-47	0	AC072028.1
1.94276e-137	1.59359	0.257	0.086	4.71567e-133	0	LINGO2
4.93197e-61	1.59333	0.125	0.043	1.19714e-56	0	DPP4
1.2616e-233	1.58951	0.416	0.143	3.06229e-229	0	ST3GAL1
0	1.58111	0.99	0.611	0	0	PDE1A
2.14751e-73	1.57911	0.147	0.05	5.21264e-69	0	SLC35G1
3.90637e-63	1.56388	0.129	0.044	9.48194e-59	0	AC116903.2
4.938e-67	1.55692	0.134	0.045	1.1986e-62	0	AL355347.1
1.52664e-75	1.55507	0.151	0.051	3.70562e-71	0	AC104781.2
3.51003e-202	1.55457	0.356	0.117	8.51989e-198	0	SCN2A
0	1.54808	0.631	0.224	0	0	DOCK9
6.25025e-252	1.54611	0.517	0.205	1.51712e-247	0	SOBP
4.58384e-81	1.5459	0.16	0.054	1.11264e-76	0	PLA2G4C
1.18006e-199	1.54588	0.394	0.143	2.86437e-195	0	RAP2A
1.67543e-56	1.54426	0.117	0.041	4.06678e-52	0	AC010157.1
2.85401e-115	1.5424	0.187	0.055	6.92754e-111	0	MTUS2
6.401e-144	1.54204	0.289	0.103	1.55371e-139	0	OCA2
1.54986e-72	1.53719	0.153	0.054	3.76197e-68	0	AC092436.3
4.43241e-182	1.53251	0.362	0.131	1.07588e-177	0	AL031293.1
3.98727e-66	1.53147	0.141	0.05	9.6783e-62	0	ZMIZ1-AS1
3.36538e-109	1.52996	0.216	0.074	8.16878e-105	0	AC007682.1
6.63615e-93	1.52972	0.189	0.066	1.61079e-88	0	SCN3B
1.28208e-297	1.52736	0.559	0.211	3.11199e-293	0	HIVEP2
3.25938e-164	1.52123	0.336	0.123	7.9115e-160	0	PIPOX
8.29178e-160	1.52047	0.338	0.126	2.01266e-155	0	IGSF21
1.75676e-105	1.5152	0.209	0.071	4.26419e-101	0	AC015961.2
5.46712e-249	1.51189	0.47	0.169	1.32703e-244	0	AC079117.1
7.36326e-171	1.50823	0.347	0.127	1.78729e-166	0	AC068725.1
0	1.50493	0.708	0.282	0	0	SH3GL2
3.35448e-114	1.50484	0.244	0.089	8.14232e-110	0	AC062022.2
2.82754e-70	1.50344	0.153	0.055	6.86329e-66	0	AL592430.1
2.10465e-98	1.50316	0.211	0.076	5.10861e-94	0	SORL1
0	1.49897	0.992	0.684	0	0	DAB1
3.97805e-121	1.49762	0.251	0.09	9.65592e-117	0	PRPSAP1
2.27166e-48	1.49698	0.109	0.04	5.51399e-44	0	FAM81A
3.41104e-137	1.49641	0.273	0.095	8.27961e-133	0	TBR1
4.40253e-105	1.49455	0.217	0.076	1.06863e-100	0	PLPPR5
6.73145e-106	1.49203	0.212	0.073	1.63393e-101	0	FRRS1L
0	1.49088	0.886	0.455	0	0	NRCAM
6.20362e-68	1.4895	0.153	0.056	1.5058e-63	0	SLC41A2
7.97264e-271	1.4879	0.514	0.192	1.9352e-266	0	KHDRBS2
3.25476e-204	1.48518	0.385	0.134	7.90028e-200	0	CALN1
5.66787e-305	1.48445	0.611	0.25	1.37576e-300	0	AC006387.1
4.70474e-66	1.47895	0.152	0.057	1.14198e-61	0	EPB41L4A-AS1
4.82691e-137	1.47832	0.364	0.157	1.17164e-132	0	TENM2
7.28924e-61	1.47189	0.118	0.039	1.76932e-56	0	SLIT3
0	1.47157	0.714	0.317	0	0	SIPA1L1
0	1.4713	0.982	0.663	0	0	NBEA
2.95257e-67	1.47112	0.149	0.054	7.16677e-63	0	SVOP
2.58358e-280	1.46983	0.569	0.229	6.27113e-276	0	PRKAR2B
2.54425e-102	1.46799	0.186	0.06	6.17565e-98	0	NTRK2
4.75774e-43	1.46666	0.113	0.045	1.15485e-38	0	ACSS3
0	1.46206	0.903	0.512	0	0	FRMD4A
0	1.4573	0.742	0.288	0	0	SLC24A2
5.00739e-132	1.45538	0.291	0.109	1.21544e-127	0	AL049779.4
9.57128e-95	1.44529	0.22	0.083	2.32324e-90	0	ADCY5
3.04876e-42	1.44443	0.105	0.041	7.40026e-38	0	AC023282.1
1.48735e-133	1.44104	0.295	0.111	3.61025e-129	0	SAMD12
1.66096e-209	1.4362	0.437	0.167	4.03164e-205	0	HIVEP3
6.54887e-44	1.43437	0.104	0.039	1.58961e-39	0	NDRG4
3.88148e-210	1.43111	0.457	0.181	9.42153e-206	0	SPOCK1
2.73327e-213	1.42987	0.451	0.174	6.63447e-209	0	DYNC1I1
0	1.42912	0.789	0.326	0	0	TNIK
0	1.42782	0.994	0.715	0	0	NRG3
3.00335e-91	1.42638	0.211	0.079	7.29004e-87	0	MEP1B
0	1.41795	0.988	0.743	0	0	KAZN
2.89109e-107	1.41778	0.238	0.088	7.01754e-103	0	PLPPR4
1.32934e-220	1.41441	0.492	0.201	3.22672e-216	0	DGKI
5.81936e-105	1.40966	0.239	0.089	1.41253e-100	0	NCAPG
0	1.40962	0.644	0.265	0	0	NAV2
8.77301e-197	1.4092	0.431	0.168	2.12947e-192	0	NSG2
6.61984e-170	1.40205	0.308	0.101	1.60683e-165	0	SATB2
2.32723e-152	1.40193	0.19	0.046	5.64888e-148	0	SORCS1
1.51036e-120	1.40076	0.283	0.109	3.66611e-116	0	PLS1
0	1.39962	0.969	0.59	0	0	LRRTM4
4.55943e-204	1.39865	0.478	0.2	1.10671e-199	0	SCD5
8.99318e-67	1.39818	0.161	0.061	2.18292e-62	0	KSR2
1.13496e-209	1.39222	0.453	0.176	2.7549e-205	0	ARFGEF3
1.57404e-106	1.39076	0.244	0.092	3.82067e-102	0	GSDME
1.04433e-181	1.39064	0.414	0.165	2.53489e-177	0	SEZ6
3.86252e-125	1.39021	0.299	0.117	9.37549e-121	0	AP001831.1
1.40953e-109	1.39012	0.248	0.093	3.42134e-105	0	GABBR2
8.19558e-99	1.38163	0.232	0.089	1.98931e-94	0	EML6
3.41175e-80	1.37649	0.19	0.072	8.28135e-76	0	ZBTB38
5.6648e-41	1.37353	0.105	0.041	1.37502e-36	0	FAM151B
6.39606e-203	1.36995	0.429	0.161	1.55252e-198	0	CELF4
1.02387e-40	1.36992	0.101	0.039	2.48525e-36	0	PDC
1.68619e-43	1.36823	0.115	0.046	4.09289e-39	0	ADAM19
3.22373e-42	1.36513	0.11	0.043	7.82496e-38	0	CLCN4
1.45257e-133	1.3645	0.31	0.119	3.52582e-129	0	AC095056.1
1.12695e-58	1.36275	0.147	0.057	2.73544e-54	0	TSGA10
1.16126e-63	1.36032	0.185	0.079	2.81872e-59	0	AC090015.1
6.19491e-129	1.35931	0.298	0.114	1.50369e-124	0	AC023590.1
1.65152e-40	1.35579	0.107	0.043	4.00872e-36	0	AC007563.2
1.31852e-245	1.35569	0.625	0.305	3.20044e-241	0	SRGAP2
2.83033e-72	1.34861	0.174	0.066	6.87006e-68	0	PTCH2
3.01704e-45	1.34814	0.12	0.048	7.32326e-41	0	ZFR2
1.27837e-54	1.34758	0.136	0.053	3.103e-50	0	GABRA3
2.55128e-42	1.34354	0.112	0.045	6.19272e-38	0	CAMKV
5.26821e-175	1.34206	0.436	0.184	1.27875e-170	0	SLC44A1
0	1.33887	0.784	0.359	0	0	PTPRN2
0	1.33706	0.926	0.602	0	0	TENM3
0	1.33601	0.998	0.752	0	0	NRXN1
2.69204e-142	1.33526	0.357	0.146	6.53439e-138	0	VLDLR-AS1
4.48177e-224	1.33137	0.631	0.316	1.08786e-219	0	GRIK2
3.4174e-67	1.3283	0.174	0.069	8.29505e-63	0	AC107223.1
1.53097e-36	1.32463	0.101	0.041	3.71612e-32	0	MAPT-AS1
5.60006e-198	1.32214	0.46	0.187	1.3593e-193	0	SLCO3A1
1.7011e-70	1.32159	0.176	0.068	4.12907e-66	0	EPB41L1
7.72307e-107	1.31904	0.262	0.102	1.87462e-102	0	RUNDC3B
9.37945e-96	1.31888	0.262	0.109	2.27667e-91	0	SYBU
4.16929e-111	1.31829	0.275	0.109	1.01201e-106	0	PELI1
1.18401e-80	1.31632	0.218	0.089	2.87396e-76	0	ARID3B
1.30105e-50	1.31555	0.134	0.053	3.15803e-46	0	CAMK2B
3.72835e-300	1.30669	0.692	0.311	9.04983e-296	0	DPP6
2.3655e-200	1.30504	0.496	0.214	5.74177e-196	0	SNAP25
2.40631e-199	1.30498	0.518	0.233	5.84084e-195	0	CACNB4
4.13413e-289	1.30164	0.703	0.342	1.00348e-284	0	PLCL2
0	1.30038	0.933	0.494	0	0	NELL2
5.67139e-71	1.30034	0.196	0.081	1.37662e-66	0	AC025887.2
1.52435e-52	1.29435	0.144	0.059	3.70007e-48	0	DSEL
3.89152e-52	1.29304	0.139	0.055	9.4459e-48	0	PCDH7
1.29548e-170	1.29269	0.42	0.173	3.14452e-166	0	DLGAP2
1.60289e-228	1.29137	0.617	0.302	3.89069e-224	0	ACVR2A
4.30226e-153	1.29	0.382	0.157	1.04429e-148	0	CEP126
1.08223e-260	1.28761	0.649	0.306	2.62691e-256	0	PAK5
5.81007e-83	1.28669	0.475	0.31	1.41028e-78	0	NCAM2
1.28677e-265	1.28294	0.711	0.372	3.12337e-261	0	FAT3
0	1.2819	0.851	0.415	0	0	GAREM1
6.69351e-102	1.28089	0.285	0.121	1.62472e-97	0	KIRREL3
1.52764e-172	1.27557	0.542	0.28	3.70804e-168	0	FAM110B
1.78448e-248	1.27314	0.658	0.327	4.33147e-244	0	CCDC171
1.6034e-39	1.26528	0.112	0.046	3.89192e-35	0	AC025211.1
3.162e-37	1.25354	0.11	0.046	7.67512e-33	0	CELF6
2.92768e-50	1.25272	0.158	0.069	7.10637e-46	0	UBASH3B
7.01967e-260	1.25235	0.63	0.28	1.70388e-255	0	ATP8A2
3.19167e-94	1.25087	0.276	0.12	7.74714e-90	0	ADAMTS19
1.0163e-40	1.24899	0.106	0.042	2.46687e-36	0	AC233296.1
2.16043e-119	1.24825	0.375	0.176	5.24402e-115	0	AC027698.1
1.05425e-120	1.24776	0.344	0.15	2.55897e-116	0	ANGPTL1
2.13217e-52	1.24743	0.144	0.059	5.17541e-48	0	CPQ
0	1.24701	0.815	0.425	0	0	SNAP25-AS1
3.31989e-59	1.24679	0.165	0.068	8.05837e-55	0	ME3
1.10143e-36	1.24662	0.109	0.046	2.67349e-32	0	NEURL1B
2.2171e-57	1.24662	0.168	0.071	5.38156e-53	0	AC040168.1
1.66046e-47	1.24597	0.133	0.054	4.03043e-43	0	CDKL2
9.71761e-203	1.24019	0.56	0.264	2.35875e-198	0	GRK3
2.0488e-39	1.23777	0.117	0.049	4.97305e-35	0	ABLIM2
5.17887e-83	1.23241	0.257	0.114	1.25707e-78	0	LRRC1
6.41512e-42	1.2312	0.121	0.051	1.55714e-37	0	TENM3-AS1
6.6025e-202	1.23084	0.531	0.237	1.60262e-197	0	FAM155A
1.34953e-32	1.2287	0.108	0.048	3.27571e-28	0	SLC14A2
2.80024e-211	1.22582	0.642	0.341	6.79703e-207	0	LARGE1
2.33693e-50	1.22438	0.151	0.064	5.67243e-46	0	LARGE-AS1
3.93665e-77	1.2242	0.234	0.102	9.55544e-73	0	SNX32
2.38168e-33	1.22117	0.105	0.046	5.78106e-29	0	SFXN3
0	1.22086	0.866	0.454	0	0	ENOX1
2.01547e-236	1.22018	0.727	0.397	4.89214e-232	0	THSD7A
3.77968e-238	1.21653	0.668	0.344	9.17443e-234	0	NUMB
5.72956e-37	1.21444	0.115	0.05	1.39074e-32	0	TNS3
2.80405e-175	1.21319	0.51	0.242	6.80626e-171	0	RALGPS2
4.24155e-45	1.21275	0.144	0.063	1.02955e-40	0	AP1S3
4.98089e-224	1.21203	0.68	0.368	1.20901e-219	0	PPM1L
6.34802e-117	1.20812	0.368	0.171	1.54085e-112	0	VRK1
4.30613e-39	1.20697	0.127	0.056	1.04523e-34	0	SLC17A7
3.82632e-232	1.20336	0.606	0.275	9.28763e-228	0	ADAMTS3
2.61477e-101	1.19853	0.297	0.129	6.34682e-97	0	UNC80
2.87488e-200	1.19534	0.616	0.319	6.97821e-196	0	SNAP91
8.28599e-164	1.19194	0.453	0.2	2.01126e-159	0	CARMIL1
9.61286e-79	1.18961	0.247	0.11	2.33333e-74	0	LINC00882
1.11726e-171	1.17876	0.554	0.278	2.71192e-167	0	AC004160.1
6.1435e-235	1.17713	0.64	0.308	1.49121e-230	0	CACNA1C
8.78008e-115	1.1761	0.34	0.15	2.13119e-110	0	LRRC37B
1.23626e-71	1.17495	0.225	0.098	3.00078e-67	0	AC008591.1
7.29595e-73	1.17489	0.227	0.1	1.77095e-68	0	SPTBN4
3.07076e-54	1.1739	0.162	0.069	7.45366e-50	0	SGK1
2.42504e-91	1.17331	0.281	0.124	5.8863e-87	0	MAN2A1
1.3855e-39	1.17262	0.136	0.062	3.36302e-35	0	ITPK1
2.72881e-35	1.17262	0.114	0.05	6.62365e-31	0	STK10
1.1654e-76	1.17043	0.226	0.096	2.82877e-72	0	CACNA1D
1.45654e-39	1.16779	0.132	0.059	3.53546e-35	0	LNX2
2.02915e-33	1.16662	0.111	0.05	4.92535e-29	0	KIFC3
4.07483e-132	1.16556	0.42	0.198	9.89083e-128	0	SMARCA2
1.46832e-83	1.16418	0.263	0.117	3.56406e-79	0	KIAA0319
2.31747e-33	1.16363	0.119	0.055	5.62519e-29	0	KCNG1
6.77977e-37	1.16301	0.125	0.056	1.64565e-32	0	PLEKHA6
1.27586e-148	1.16029	0.426	0.188	3.0969e-144	0	FRMD3
2.44601e-174	1.15814	0.48	0.212	5.93721e-170	0	NYAP2
1.83048e-128	1.1567	0.417	0.198	4.44313e-124	0	MPP6
8.83882e-56	1.15274	0.173	0.075	2.14545e-51	0	BAALC-AS1
4.96245e-56	1.14473	0.188	0.085	1.20453e-51	0	AC008067.1
1.52301e-31	1.14405	0.108	0.049	3.69681e-27	0	ARHGAP39
1.14729e-181	1.14342	0.522	0.241	2.78482e-177	0	SLIT1
3.89953e-32	1.14271	0.115	0.053	9.46533e-28	0	KCNQ1
2.64522e-147	1.14247	0.448	0.206	6.42075e-143	0	FAM49A
2.0487e-59	1.13943	0.202	0.092	4.9728e-55	0	FAM66C
7.50867e-87	1.13899	0.277	0.124	1.82258e-82	0	BICDL1
4.76973e-65	1.13884	0.238	0.113	1.15776e-60	0	SH3KBP1
8.81164e-96	1.13657	0.308	0.14	2.13885e-91	0	AC073571.1
7.93617e-43	1.13593	0.138	0.061	1.92635e-38	0	RYR2
5.21877e-52	1.13562	0.106	0.036	1.26675e-47	0	GDA
1.05106e-152	1.13131	0.447	0.2	2.55123e-148	0	NMNAT2
6.18295e-57	1.13103	0.173	0.074	1.50079e-52	0	ABCB1
5.19876e-102	1.13081	0.341	0.16	1.26189e-97	0	OTUD7A
1.32575e-31	1.12939	0.115	0.053	3.218e-27	0	CBR3-AS1
3.34352e-254	1.12904	0.765	0.438	8.11571e-250	0	ST6GALNAC3
7.36508e-106	1.12644	0.346	0.16	1.78773e-101	0	FLNB
0	1.12242	0.976	0.809	0	0	PBX1
1.75716e-45	1.11808	0.15	0.067	4.26516e-41	0	AC016642.1
6.61634e-26	1.11323	0.1	0.048	1.60598e-21	0	BAALC
8.94319e-75	1.11187	0.251	0.114	2.17078e-70	0	RAB3C
6.95096e-59	1.11066	0.188	0.082	1.68721e-54	0	MCF2L2
1.24742e-54	1.11053	0.189	0.087	3.02787e-50	0	RAP1GAP2
2.53401e-34	1.10912	0.124	0.057	6.1508e-30	0	FAM66D
1.899e-118	1.10344	0.341	0.146	4.60943e-114	0	MIR137HG
2.24558e-39	1.10321	0.142	0.065	5.4507e-35	0	TNR
6.82851e-129	1.10251	0.441	0.216	1.65749e-124	0	RTN1
1.36929e-46	1.10128	0.163	0.074	3.32368e-42	0	GPD1L
3.24077e-31	1.09822	0.111	0.051	7.86631e-27	0	ADCY1
4.09887e-100	1.09713	0.301	0.131	9.94919e-96	0	GCNT1
1.93298e-87	1.09644	0.294	0.135	4.69193e-83	0	AC117461.1
1.0214e-44	1.09509	0.163	0.076	2.47924e-40	0	STARD13
3.16411e-56	1.09373	0.194	0.089	7.68025e-52	0	AC006460.2
1.32445e-32	1.0927	0.119	0.055	3.21485e-28	0	CLTCL1
3.54324e-96	1.09242	0.335	0.16	8.6005e-92	0	CPEB3
1.08864e-67	1.09155	0.233	0.107	2.64244e-63	0	RIC3
2.18674e-129	1.09078	0.449	0.222	5.30787e-125	0	FRY
6.1328e-102	1.08702	0.299	0.128	1.48861e-97	0	SEMA3C
2.30641e-94	1.08565	0.327	0.154	5.59835e-90	0	FAR2
3.45478e-44	1.08546	0.16	0.074	8.38579e-40	0	NFE2L3
6.04419e-153	1.08274	0.446	0.197	1.46711e-148	0	SYT16
3.18984e-32	1.08051	0.128	0.062	7.74269e-28	0	MAGI1-AS1
1.69715e-26	1.07828	0.102	0.048	4.1195e-22	0	PWRN1
5.46274e-49	1.07405	0.166	0.075	1.32597e-44	0	PRUNE2
3.11735e-202	1.07283	0.593	0.275	7.56674e-198	0	UNC79
0	1.07202	0.991	0.787	0	0	NAV3
1.47847e-30	1.07193	0.121	0.059	3.58869e-26	0	AP001266.2
5.90579e-46	1.07046	0.173	0.082	1.43351e-41	0	PLCL1
3.51072e-42	1.07032	0.158	0.075	8.52157e-38	0	ZNF382
2.38131e-58	1.06939	0.192	0.085	5.78014e-54	0	AL096803.2
2.51895e-35	1.06859	0.107	0.046	6.11424e-31	0	CNTNAP5
1.46118e-105	1.06626	0.321	0.141	3.54672e-101	0	NEBL
1.16226e-62	1.06418	0.233	0.11	2.82114e-58	0	OSBPL6
1.49531e-36	1.06358	0.132	0.061	3.62958e-32	0	ST6GAL1
1.66651e-183	1.06128	0.734	0.465	4.04511e-179	0	R3HDM1
1.28034e-190	1.06094	0.684	0.382	3.10776e-186	0	BCL11B
2.6448e-30	1.05924	0.116	0.055	6.41971e-26	0	NEK10
1.76249e-59	1.0547	0.21	0.097	4.27809e-55	0	AL160254.1
4.24887e-100	1.05339	0.365	0.178	1.03133e-95	0	MYO1D
5.12206e-48	1.05235	0.174	0.081	1.24328e-43	0	AP000757.1
1.40478e-65	1.0475	0.246	0.118	3.40983e-61	0	GFOD1
2.31357e-67	1.04604	0.257	0.124	5.61572e-63	0	B3GAT1
1.50396e-155	1.04527	0.616	0.355	3.65057e-151	0	TLK1
2.01207e-46	1.04448	0.178	0.085	4.8839e-42	0	PDE4DIP
4.24841e-32	1.04076	0.123	0.058	1.03122e-27	0	MAP3K9
0	1.03949	0.9	0.584	0	0	SLC4A10
7.36032e-26	1.03322	0.104	0.05	1.78657e-21	0	RAB11FIP4
3.53571e-23	1.03105	0.104	0.053	8.58223e-19	0	STXBP5L
1.94391e-58	1.02956	0.253	0.129	4.71844e-54	0	POT1-AS1
3.46344e-40	1.02889	0.157	0.075	8.40681e-36	0	FAM189A1
1.94501e-26	1.02713	0.117	0.059	4.72113e-22	0	FBXO7
8.06691e-58	1.02612	0.222	0.106	1.95808e-53	0	LHFPL4
2.19176e-65	1.02604	0.265	0.132	5.32006e-61	0	LINC02614
0	1.02596	0.931	0.658	0	0	PHACTR1
6.41388e-44	1.02382	0.167	0.079	1.55684e-39	0	SNX10
1.06299e-62	1.02216	0.251	0.124	2.5802e-58	0	ANKRD30BL
4.09023e-36	1.02182	0.154	0.076	9.92823e-32	0	MACROD2-AS1
7.02453e-55	1.02158	0.216	0.105	1.70506e-50	0	PUS7L
1.33902e-29	1.02015	0.134	0.068	3.25019e-25	0	SRGAP2-AS1
5.48628e-24	1.0077	0.106	0.053	1.33169e-19	0	GABRG2
1.40237e-75	1.00631	0.298	0.147	3.40398e-71	0	GRID1
2.25467e-30	1.00481	0.128	0.063	5.47276e-26	0	CACNG7
6.03136e-101	1.00281	0.415	0.217	1.46399e-96	0	WASF1
2.82851e-104	1.00237	0.436	0.233	6.86563e-100	0	STT3B
2.0541e-28	1.00192	0.12	0.059	4.98591e-24	0	PCDH9-AS4
1.25507e-271	3.05465	0.303	0.059	3.04644e-267	1	NEAT1
1.55171e-120	2.86449	0.118	0.019	3.76646e-116	1	P3H2
1.57828e-146	2.70062	0.151	0.025	3.83097e-142	1	AL353138.1
9.45548e-91	2.65002	0.105	0.02	2.29513e-86	1	PURPL
3.45181e-85	2.23749	0.125	0.029	8.37859e-81	1	PTCHD4
2.96745e-57	2.21156	0.123	0.038	7.20289e-53	1	GBE1
4.04814e-89	2.11874	0.153	0.04	9.82604e-85	1	SLC4A4
4.42829e-64	2.0927	0.108	0.028	1.07488e-59	1	DEC1
1.198e-61	2.01461	0.126	0.037	2.90791e-57	1	DIRC3
5.70322e-102	1.80062	0.252	0.088	1.38434e-97	1	CDH23
9.68877e-92	1.79446	0.247	0.091	2.35176e-87	1	PGK1
2.12588e-150	1.79128	0.374	0.141	5.16015e-146	1	ADAMTS9-AS2
9.71075e-35	1.78777	0.104	0.039	2.35709e-30	1	AC107021.1
1.02498e-105	1.75681	0.27	0.096	2.48794e-101	1	PRELID2
8.0771e-162	1.71525	0.493	0.231	1.96056e-157	1	P4HA1
1.12963e-69	1.70509	0.164	0.053	2.74195e-65	1	FKBP10
4.6083e-41	1.68142	0.104	0.035	1.11857e-36	1	AC137494.1
5.14259e-48	1.65533	0.115	0.037	1.24826e-43	1	AC104389.5
9.482e-35	1.5512	0.103	0.038	2.30157e-30	1	PLOD2
2.43783e-31	1.5225	0.125	0.054	5.91735e-27	1	DDIT4
1.23989e-43	1.51507	0.157	0.066	3.00959e-39	1	AC087564.1
5.77021e-53	1.50417	0.216	0.098	1.4006e-48	1	VEGFA
8.54117e-51	1.50321	0.197	0.087	2.0732e-46	1	SDK2
3.6161e-83	1.49013	0.264	0.106	8.77737e-79	1	SAMD4A
1.20196e-57	1.45818	0.218	0.095	2.91753e-53	1	ENO1
2.76876e-41	1.45748	0.143	0.058	6.72061e-37	1	SUGCT
9.57777e-117	1.44421	0.389	0.169	2.32481e-112	1	TCF7L1
1.96186e-134	1.44361	0.447	0.2	4.76202e-130	1	COL11A1
2.03962e-87	1.42792	0.303	0.13	4.95076e-83	1	DNAH11
4.22854e-66	1.40961	0.253	0.112	1.02639e-61	1	LINC02649
3.00672e-39	1.40747	0.138	0.056	7.2982e-35	1	LAMA3
1.77956e-59	1.38389	0.278	0.138	4.31954e-55	1	RORA-AS1
1.51193e-44	1.36453	0.219	0.108	3.6699e-40	1	ADCY2
1.08641e-47	1.3616	0.285	0.16	2.63703e-43	1	IARS
6.14223e-38	1.35873	0.184	0.089	1.4909e-33	1	C4orf47
2.56899e-66	1.34171	0.394	0.237	6.23571e-62	1	PVT1
2.24236e-26	1.3293	0.13	0.062	5.44289e-22	1	SLC2A3
7.98264e-157	1.31207	0.525	0.236	1.93763e-152	1	ZFHX4
1.50649e-31	1.30478	0.142	0.065	3.6567e-27	1	TNFRSF10B
8.84747e-24	1.29178	0.14	0.073	2.14755e-19	1	LRP4-AS1
1.26878e-37	1.2565	0.152	0.066	3.07972e-33	1	NOTCH1
5.91539e-44	1.25564	0.158	0.066	1.43584e-39	1	PDZRN3
7.18702e-31	1.25499	0.162	0.08	1.7445e-26	1	BTG1
5.28127e-25	1.25406	0.1	0.043	1.28192e-20	1	IFI44L
9.49472e-42	1.25004	0.212	0.105	2.30465e-37	1	PDK1
1.36096e-24	1.24901	0.116	0.054	3.30346e-20	1	TP53
8.44225e-86	1.23817	0.501	0.317	2.04919e-81	1	IGFBP2
8.62347e-46	1.22178	0.21	0.099	2.09317e-41	1	YAP1
3.88078e-60	1.20975	0.381	0.224	9.41981e-56	1	PCCA
5.72565e-307	1.2053	0.844	0.371	1.38979e-302	1	DACH1
3.31176e-21	1.18526	0.171	0.101	8.03863e-17	1	SLC16A1
2.33066e-55	1.18057	0.294	0.152	5.65722e-51	1	AC008957.2
1.17009e-45	1.16719	0.328	0.198	2.84015e-41	1	TET1
2.09012e-54	1.16373	0.278	0.139	5.07336e-50	1	CELSR1
1.62184e-88	1.1538	0.404	0.201	3.93669e-84	1	DOK5
5.0083e-17	1.14377	0.136	0.079	1.21566e-12	1	KCTD16
1.02874e-24	1.13765	0.103	0.045	2.49706e-20	1	KLHL13
1.46192e-18	1.12937	0.11	0.056	3.54851e-14	1	CRHR2
1.77734e-20	1.12429	0.132	0.07	4.31414e-16	1	AC091938.1
2.07606e-40	1.11954	0.277	0.158	5.03921e-36	1	AC012404.1
5.54941e-30	1.11253	0.164	0.082	1.34701e-25	1	ADAMTS9
8.73308e-18	1.09878	0.132	0.075	2.11978e-13	1	AC090673.1
1.09752e-19	1.09745	0.149	0.085	2.66402e-15	1	FAM162A
8.80334e-35	1.09495	0.204	0.106	2.13683e-30	1	PLPP3
3.5245e-64	1.09174	0.337	0.174	8.55501e-60	1	MOB3B
4.02718e-232	1.09172	0.76	0.356	9.77517e-228	1	NPAS3
8.6706e-20	1.08783	0.126	0.066	2.10462e-15	1	AC105206.2
7.12793e-22	1.08704	0.206	0.129	1.73016e-17	1	MDM2
4.78022e-91	1.08126	0.43	0.216	1.1603e-86	1	COL4A5
3.93794e-22	1.07817	0.107	0.05	9.55857e-18	1	MRC2
3.10705e-18	1.07618	0.121	0.064	7.54174e-14	1	NEDD4
3.92058e-33	1.07086	0.221	0.121	9.51642e-29	1	RPS27L
5.38577e-34	1.06964	0.221	0.12	1.30729e-29	1	HS6ST2
6.34683e-34	1.06481	0.241	0.137	1.54057e-29	1	LRIG1
8.02191e-25	1.05186	0.128	0.062	1.94716e-20	1	LRP4
3.61706e-20	1.04732	0.168	0.099	8.7797e-16	1	DARS
5.28592e-17	1.04408	0.139	0.081	1.28305e-12	1	KDM3A
1.00061e-18	1.04124	0.137	0.076	2.42879e-14	1	FGFR1
1.41158e-78	1.03705	0.422	0.225	3.42633e-74	1	SLC1A3
3.9928e-150	1.03427	0.571	0.262	9.69173e-146	1	CREB5
8.35555e-13	1.02472	0.154	0.102	2.02814e-08	1	GPI
2.61678e-44	1.02446	0.249	0.127	6.3517e-40	1	STK3
3.47048e-12	1.02225	0.11	0.066	8.4239e-08	1	PFKFB4
1.08469e-18	1.02052	0.146	0.083	2.63288e-14	1	ZMAT3
4.45537e-29	1.02004	0.325	0.224	1.08145e-24	1	C1QTNF7
5.61175e-20	1.01969	0.14	0.076	1.36214e-15	1	ARID5B
2.11413e-36	1.01799	0.226	0.12	5.13164e-32	1	MEGF10
3.72571e-43	1.01619	0.371	0.239	9.04342e-39	1	AC079385.1
1.4804e-39	1.01475	0.244	0.13	3.59337e-35	1	ADAMTS6
5.48258e-20	1.00932	0.121	0.062	1.33079e-15	1	AL109930.1
4.2436e-15	1.00716	0.103	0.055	1.03005e-10	1	MIR4435-2HG
5.3227e-28	1.00388	0.232	0.138	1.29198e-23	1	NFE2L2
9.09684e-17	1.00126	0.113	0.061	2.20808e-12	1	ADARB2
0	3.0136	0.862	0.167	0	2	LINC01965
2.20812e-140	2.95504	0.127	0.018	5.35978e-136	2	AP002989.1
0	2.94412	0.949	0.241	0	2	AL589740.1
7.85362e-127	2.93472	0.113	0.015	1.90631e-122	2	RHOJ
0	2.89665	0.566	0.093	0	2	PDGFD
8.52451e-208	2.82581	0.212	0.034	2.06915e-203	2	ZFHX4-AS1
5.00082e-174	2.76596	0.172	0.027	1.21385e-169	2	AC013727.2
0	2.64791	0.462	0.086	0	2	SAMD4A
0	2.5662	0.474	0.094	0	2	MEGF10
0	2.55536	0.878	0.231	0	2	CREB5
1.24575e-109	2.53029	0.133	0.025	3.0238e-105	2	ANKFN1
0	2.49926	0.731	0.163	0	2	SOX6
0	2.48042	0.5	0.108	0	2	IQGAP2
1.94361e-110	2.48017	0.13	0.024	4.71771e-106	2	COL27A1
2.46492e-251	2.46982	0.34	0.076	5.98309e-247	2	CTNNA3
1.91543e-183	2.46889	0.239	0.05	4.64931e-179	2	AC008957.1
1.42166e-117	2.4647	0.147	0.029	3.45079e-113	2	TNS1
2.50467e-192	2.45891	0.259	0.056	6.07957e-188	2	AC087564.1
0	2.45539	0.947	0.283	0	2	GLI3
0	2.45006	0.626	0.142	0	2	LTBP1
0	2.42589	0.744	0.191	0	2	SLC1A3
3.30999e-79	2.42053	0.103	0.021	8.03434e-75	2	AC019127.1
8.7893e-101	2.41381	0.145	0.032	2.13343e-96	2	TEK
2.23163e-160	2.4009	0.204	0.041	5.41684e-156	2	LRRTM3
7.68683e-284	2.3918	0.393	0.091	1.86582e-279	2	EEPD1
2.13777e-292	2.38701	0.372	0.078	5.18902e-288	2	BMPR1B
0	2.38436	0.4	0.086	0	2	PLPP3
0	2.37896	0.727	0.219	0	2	CDH12
8.42078e-78	2.37823	0.105	0.022	2.04398e-73	2	PAUPAR
0	2.37504	0.87	0.235	0	2	FBXL7
0	2.37387	0.904	0.298	0	2	SHROOM3
0	2.3731	0.685	0.172	0	2	DOK5
0	2.37143	0.438	0.092	0	2	PRDM16
0	2.35346	0.844	0.27	0	2	PTPRM
0	2.33472	0.534	0.127	0	2	AC008957.2
5.00329e-152	2.32794	0.21	0.045	1.21445e-147	2	LRIG3
2.70463e-110	2.32496	0.153	0.033	6.56494e-106	2	SLC9A9
3.39447e-87	2.32296	0.126	0.028	8.2394e-83	2	AC119674.1
7.62622e-140	2.32216	0.195	0.042	1.85111e-135	2	FSTL1
1.53563e-117	2.31962	0.166	0.036	3.72743e-113	2	IFI44L
2.9853e-102	2.304	0.144	0.031	7.24622e-98	2	AC137494.1
1.56772e-255	2.29553	0.356	0.081	3.80533e-251	2	PREX2
8.17411e-173	2.29315	0.247	0.055	1.9841e-168	2	VEPH1
0	2.28847	0.959	0.337	0	2	NPAS3
5.31693e-210	2.28688	0.315	0.075	1.29058e-205	2	NCKAP5-AS2
3.41314e-244	2.25747	0.364	0.088	8.28471e-240	2	GPR156
1.0933e-199	2.2533	0.283	0.064	2.65377e-195	2	LIPG
4.61886e-156	2.25241	0.219	0.048	1.12114e-151	2	LAMA3
4.76153e-162	2.24955	0.245	0.058	1.15577e-157	2	SLC24A3
2.52125e-213	2.23132	0.32	0.076	6.11982e-209	2	AC092944.1
2.66734e-67	2.22755	0.113	0.028	6.47443e-63	2	DEC1
5.41909e-126	2.21779	0.185	0.042	1.31538e-121	2	MRC2
0	2.20702	0.771	0.212	0	2	ZFHX4
2.19725e-183	2.20381	0.285	0.07	5.33338e-179	2	ADAMTS9
2.68849e-119	2.17018	0.186	0.044	6.52577e-115	2	RHCG
2.01145e-186	2.16673	0.26	0.057	4.88239e-182	2	AC091938.1
1.41338e-139	2.16648	0.209	0.048	3.43071e-135	2	BMP7
1.58124e-91	2.16121	0.141	0.033	3.83816e-87	2	AL078587.2
3.69291e-107	2.15016	0.167	0.04	8.9638e-103	2	KLHDC8A
7.59563e-244	2.13615	0.392	0.102	1.84369e-239	2	HS6ST2
6.48043e-161	2.13614	0.252	0.061	1.573e-156	2	STK33
0	2.13465	0.553	0.152	0	2	MOB3B
5.7904e-262	2.12151	0.446	0.124	1.4055e-257	2	TAFA1
3.23562e-65	2.11718	0.102	0.024	7.85382e-61	2	AC010638.1
0	2.11168	0.978	0.359	0	2	DACH1
2.4413e-132	2.11119	0.214	0.053	5.92578e-128	2	LRP4
9.89038e-122	2.10415	0.213	0.056	2.40069e-117	2	ITGA2
5.62675e-73	2.10371	0.121	0.03	1.36578e-68	2	SUCLG2
6.53889e-167	2.1025	0.267	0.066	1.58719e-162	2	AC078842.2
2.66565e-161	2.10136	0.253	0.061	6.47033e-157	2	LRP4-AS1
2.92146e-131	2.088	0.207	0.05	7.09125e-127	2	LAMA1
6.30738e-234	2.08251	0.359	0.088	1.53099e-229	2	DGKB
8.10264e-292	2.07437	0.489	0.138	1.96675e-287	2	PLCE1
0	2.07366	0.532	0.147	0	2	ADGRV1
4.15157e-90	2.0658	0.154	0.039	1.00771e-85	2	PON2
9.70118e-64	2.05787	0.113	0.029	2.35477e-59	2	AC026329.1
0	2.04851	0.654	0.194	0	2	COL4A5
0	2.04751	0.639	0.181	0	2	COL11A1
2.53721e-77	2.04626	0.133	0.034	6.15856e-73	2	ADAMTS9-AS1
2.19242e-81	2.04555	0.143	0.037	5.32165e-77	2	SMAD3
4.62206e-141	2.04071	0.25	0.067	1.12191e-136	2	PDE3A
0	2.03384	0.915	0.345	0	2	ZBTB20
0	2.03246	0.964	0.468	0	2	NKAIN3
5.82416e-266	2.03001	0.447	0.122	1.4137e-261	2	CELSR1
3.52478e-198	2.02173	0.331	0.086	8.55571e-194	2	YAP1
1.44435e-55	2.02107	0.103	0.028	3.50587e-51	2	C16orf74
3.58424e-62	2.02036	0.105	0.026	8.70004e-58	2	SALL1
3.40006e-66	2.01798	0.121	0.032	8.25296e-62	2	STOX1
1.50063e-260	2.00465	0.424	0.111	3.64247e-256	2	ADAMTS6
9.84574e-293	2.00418	0.487	0.133	2.38986e-288	2	COL4A6
1.56385e-131	2.00131	0.273	0.084	3.79594e-127	2	TMEM132B
0	1.99652	0.772	0.265	0	2	PANTR1
1.83731e-234	1.99349	0.417	0.119	4.45971e-230	2	LRIG1
1.3516e-231	1.9898	0.418	0.118	3.28075e-227	2	DNAH11
1.32448e-168	1.9852	0.32	0.092	3.21492e-164	2	GPC4
1.61671e-207	1.98462	0.345	0.089	3.92423e-203	2	PRELID2
4.0618e-62	1.97618	0.116	0.031	9.8592e-58	2	MDFIC
7.66025e-75	1.9694	0.131	0.034	1.85937e-70	2	ARX
5.87619e-99	1.96397	0.165	0.041	1.42633e-94	2	FIGN
8.8626e-113	1.96061	0.204	0.055	2.15122e-108	2	AC090577.1
0	1.95928	0.564	0.17	0	2	GULP1
2.79846e-121	1.95225	0.247	0.073	6.79271e-117	2	ABTB2
6.30964e-63	1.95206	0.113	0.029	1.53154e-58	2	ZBTB20-AS2
6.31274e-95	1.94163	0.171	0.045	1.53229e-90	2	TFAP2C
0	1.93215	0.693	0.249	0	2	PCDH11X
3.31874e-176	1.92767	0.348	0.104	8.05558e-172	2	ABCC4
9.69117e-306	1.92724	0.534	0.154	2.35234e-301	2	TCF7L1
1.37588e-139	1.92096	0.236	0.06	3.33968e-135	2	ZNF521
6.73157e-78	1.91921	0.161	0.047	1.63395e-73	2	MAP3K1
2.20045e-67	1.91525	0.14	0.041	5.34116e-63	2	KLHL13
1.0739e-241	1.9121	0.411	0.11	2.60669e-237	2	STK3
4.59808e-59	1.91091	0.125	0.037	1.11609e-54	2	AC104389.5
6.49816e-87	1.90555	0.16	0.043	1.5773e-82	2	TNFRSF19
3.01675e-241	1.90432	0.465	0.143	7.32255e-237	2	CNTN3
6.22349e-229	1.90385	0.442	0.135	1.51063e-224	2	TBC1D1
5.18746e-247	1.89978	0.463	0.137	1.25915e-242	2	ZBTB20-AS5
8.09394e-66	1.89543	0.126	0.034	1.96464e-61	2	AKAP7
0	1.89491	0.693	0.276	0	2	LRRC3B
0	1.89491	0.836	0.368	0	2	SLC35F1
3.87327e-82	1.89206	0.171	0.05	9.4016e-78	2	CRHR2
8.93683e-55	1.88655	0.111	0.032	2.16924e-50	2	FAM182A
3.13903e-152	1.88334	0.31	0.093	7.61936e-148	2	NOTCH2
1.18185e-185	1.88242	0.364	0.108	2.86871e-181	2	ADGRL2
7.29158e-162	1.87292	0.343	0.108	1.76989e-157	2	LMCD1-AS1
1.40172e-62	1.87226	0.126	0.036	3.40239e-58	2	ZFP36L1
0	1.85854	0.959	0.513	0	2	MIR99AHG
1.07327e-186	1.85768	0.416	0.138	2.60516e-182	2	ADAMTS9-AS2
4.41021e-265	1.85374	0.487	0.142	1.07049e-260	2	FGFR2
5.35736e-48	1.85075	0.101	0.03	1.30039e-43	2	CYP7B1
1.36358e-190	1.84999	0.385	0.119	3.30981e-186	2	AP001172.1
4.7878e-118	1.84946	0.241	0.071	1.16214e-113	2	LUCAT1
7.74918e-49	1.84781	0.101	0.029	1.88096e-44	2	AC013391.2
2.2378e-71	1.84051	0.156	0.048	5.4318e-67	2	LINC00513
5.55572e-75	1.83347	0.156	0.046	1.34854e-70	2	MEIS1
1.8283e-112	1.83288	0.237	0.072	4.43783e-108	2	JPH1
0	1.82779	0.745	0.242	0	2	PARD3
3.17498e-108	1.82542	0.22	0.064	7.70664e-104	2	PAX6
4.53126e-153	1.8142	0.316	0.095	1.09987e-148	2	STXBP6
2.27485e-47	1.81398	0.103	0.031	5.52175e-43	2	PRR5L
1.18605e-45	1.81324	0.1	0.03	2.8789e-41	2	DPH6-DT
2.52721e-116	1.81298	0.247	0.075	6.13429e-112	2	DIPK2A
3.35469e-147	1.80459	0.327	0.105	8.14285e-143	2	BOC
1.01127e-108	1.80263	0.227	0.067	2.45465e-104	2	ARID5B
0	1.7992	0.694	0.246	0	2	CDH4
7.2343e-53	1.79015	0.114	0.034	1.75598e-48	2	FGFR3
4.96719e-140	1.78825	0.288	0.086	1.20569e-135	2	CDH23
1.50996e-202	1.7876	0.545	0.227	3.66511e-198	2	PTN
6.00128e-187	1.78621	0.394	0.124	1.45669e-182	2	TCF7L2
7.57012e-283	1.78044	0.615	0.225	1.83749e-278	2	LINC00511
1.92481e-76	1.76551	0.171	0.053	4.6721e-72	2	MCUB
5.83808e-219	1.76428	0.513	0.187	1.41708e-214	2	SH3RF1
5.67218e-293	1.7623	0.653	0.245	1.37681e-288	2	PRKD1
3.2998e-67	1.76066	0.144	0.043	8.0096e-63	2	LINC01138
1.95107e-150	1.76056	0.349	0.117	4.73584e-146	2	PAG1
3.05823e-110	1.7599	0.257	0.083	7.42324e-106	2	ID4
3.55938e-168	1.74587	0.396	0.135	8.63968e-164	2	L3MBTL4
1.71226e-56	1.73261	0.1	0.026	4.15618e-52	2	MGAT4C
1.111e-85	1.7323	0.194	0.06	2.69673e-81	2	CA12
3.13616e-43	1.72687	0.1	0.031	7.6124e-39	2	PALD1
2.74107e-74	1.72614	0.151	0.043	6.6534e-70	2	GLIS3
7.94116e-93	1.72443	0.234	0.079	1.92756e-88	2	AC091078.1
2.29554e-91	1.72346	0.233	0.08	5.57197e-87	2	RGS20
4.27961e-101	1.72292	0.233	0.073	1.03879e-96	2	AF117829.1
2.71382e-174	1.72253	0.387	0.125	6.58726e-170	2	PLEKHG1
1.22109e-77	1.71984	0.166	0.049	2.96396e-73	2	IGSF11
1.45914e-75	1.71837	0.173	0.054	3.54176e-71	2	SLC6A16
8.62877e-72	1.71612	0.165	0.051	2.09446e-67	2	AC079209.2
1.10097e-44	1.71603	0.116	0.039	2.6724e-40	2	ETV5
0	1.7154	0.781	0.284	0	2	PARD3B
2.10008e-49	1.70769	0.118	0.038	5.09751e-45	2	IL33
7.29693e-80	1.70523	0.179	0.055	1.77119e-75	2	SUGCT
3.09438e-72	1.68697	0.205	0.074	7.511e-68	2	ESRRG
5.8464e-46	1.68084	0.109	0.035	1.4191e-41	2	CDCA7L
0	1.67368	0.786	0.358	0	2	PHLPP1
5.59225e-51	1.67268	0.132	0.045	1.35741e-46	2	EVA1C
1.34216e-267	1.67142	0.683	0.295	3.25782e-263	2	FUT9
3.20222e-87	1.66712	0.203	0.065	7.77274e-83	2	ZBTB20-AS1
8.72633e-75	1.65219	0.176	0.056	2.11814e-70	2	LINC01579
1.38804e-37	1.64759	0.111	0.041	3.36918e-33	2	AL022068.1
2.79934e-39	1.64658	0.1	0.033	6.79483e-35	2	ITGA6
4.71682e-132	1.63657	0.367	0.137	1.14491e-127	2	TOX3
4.77094e-87	1.63466	0.215	0.071	1.15805e-82	2	AC110023.1
1.11554e-47	1.63438	0.125	0.042	2.70775e-43	2	SOX9-AS1
9.41454e-81	1.63434	0.202	0.067	2.28519e-76	2	AC096741.1
6.551e-73	1.63338	0.182	0.06	1.59012e-68	2	CDC14A
3.23863e-169	1.62765	0.456	0.175	7.86112e-165	2	NCALD
4.36935e-66	1.62687	0.165	0.054	1.06057e-61	2	FKBP10
6.90745e-60	1.62205	0.155	0.052	1.67665e-55	2	BEND7
9.40571e-44	1.61967	0.113	0.038	2.28305e-39	2	PARP4
7.95384e-84	1.61303	0.197	0.062	1.93063e-79	2	PDZRN3
1.97052e-160	1.61082	0.441	0.169	4.78303e-156	2	PLCH1
3.1952e-47	1.60929	0.127	0.044	7.75571e-43	2	SLC6A1
5.04299e-152	1.60841	0.374	0.128	1.22409e-147	2	LINC01090
3.07003e-49	1.60743	0.129	0.043	7.45188e-45	2	METAP1D
9.3967e-91	1.60604	0.227	0.076	2.28086e-86	2	SPATA6
1.08784e-120	1.60267	0.313	0.109	2.64051e-116	2	AC107072.2
0	1.60011	0.922	0.498	0	2	SYNE2
0	1.59719	0.821	0.391	0	2	MPPED2
9.25754e-38	1.59291	0.105	0.037	2.24708e-33	2	WIPF1
1.32291e-118	1.57559	0.306	0.105	3.2111e-114	2	MTAP
5.56431e-51	1.56696	0.169	0.066	1.35063e-46	2	FBN2
2.87541e-228	1.56199	0.634	0.271	6.97949e-224	2	ZEB1
2.48059e-53	1.56058	0.147	0.051	6.02113e-49	2	CYP20A1
4.63032e-200	1.5566	0.639	0.314	1.12392e-195	2	FUT8
2.42213e-58	1.55327	0.171	0.062	5.87923e-54	2	MIR222HG
1.24036e-39	1.55201	0.115	0.041	3.01073e-35	2	EMID1
0	1.54754	0.865	0.444	0	2	MSI2
2.77374e-73	1.5456	0.2	0.07	6.7327e-69	2	FGFR1
4.02441e-43	1.54372	0.128	0.047	9.76846e-39	2	AC008277.1
3.92522e-115	1.54239	0.316	0.114	9.5277e-111	2	GLI2
5.05862e-286	1.54195	0.774	0.376	1.22788e-281	2	IL1RAPL1
6.66347e-218	1.53889	0.602	0.251	1.61742e-213	2	PALLD
1.12437e-103	1.53439	0.302	0.113	2.72918e-99	2	AP001021.3
1.00989e-41	1.52805	0.123	0.045	2.45131e-37	2	LRRC4C
4.91415e-55	1.52558	0.226	0.1	1.19281e-50	2	TSHR
1.73094e-285	1.52414	0.767	0.359	4.2015e-281	2	ESR2
2.10221e-67	1.52026	0.226	0.09	5.10269e-63	2	LIFR
4.95065e-290	1.51514	0.827	0.481	1.20167e-285	2	FHOD3
2.0697e-123	1.51298	0.349	0.129	5.02378e-119	2	CDH20
8.07139e-184	1.51285	0.535	0.222	1.95917e-179	2	AC079385.1
4.01345e-72	1.50884	0.226	0.086	9.74186e-68	2	ABHD3
0	1.50605	0.944	0.585	0	2	QKI
4.74096e-224	1.4993	0.588	0.228	1.15077e-219	2	LDLRAD3
0	1.49536	0.976	0.655	0	2	MEIS2
6.07659e-72	1.49129	0.237	0.093	1.47497e-67	2	BICC1
3.89553e-48	1.48799	0.149	0.055	9.45562e-44	2	MSI1
7.2831e-156	1.48718	0.5	0.217	1.76783e-151	2	C15orf41
1.5896e-135	1.48668	0.433	0.18	3.85844e-131	2	XYLT1
6.85793e-123	1.48667	0.361	0.137	1.66462e-118	2	TRPS1
1.57178e-135	1.47854	0.4	0.154	3.81519e-131	2	NHS
2.03068e-58	1.4768	0.179	0.067	4.92907e-54	2	AC024588.1
4.98519e-242	1.47393	0.736	0.367	1.21006e-237	2	BAZ2B
2.17915e-29	1.47079	0.103	0.041	5.28946e-25	2	FAXDC2
7.31133e-114	1.47031	0.422	0.193	1.77468e-109	2	TLN2
1.93533e-119	1.47005	0.276	0.088	4.69764e-115	2	TSHZ2
3.83037e-38	1.4691	0.111	0.04	9.29746e-34	2	DLEU7
1.36607e-94	1.46595	0.33	0.138	3.31586e-90	2	ROR1
5.14811e-29	1.46263	0.102	0.041	1.2496e-24	2	RNF217
1.33054e-101	1.46215	0.353	0.149	3.22962e-97	2	SPATA13
2.80329e-34	1.46172	0.108	0.041	6.80442e-30	2	EMX2
5.56158e-117	1.46086	0.356	0.138	1.34996e-112	2	LHX2
5.16447e-68	1.45517	0.216	0.082	1.25357e-63	2	PTGFRN
1.05889e-92	1.45358	0.276	0.102	2.57024e-88	2	PRAG1
8.35249e-115	1.45322	0.406	0.177	2.0274e-110	2	DNAH14
1.0224e-39	1.45154	0.14	0.056	2.48168e-35	2	HFM1
2.52701e-192	1.45129	0.612	0.276	6.1338e-188	2	ELP4
5.6773e-90	1.4483	0.314	0.13	1.37805e-85	2	KCNN3
7.6831e-40	1.44823	0.15	0.062	1.86492e-35	2	AC010894.3
3.25642e-49	1.44506	0.166	0.065	7.9043e-45	2	NOTCH1
1.32783e-40	1.4331	0.118	0.042	3.22304e-36	2	SASH1
3.31864e-80	1.4295	0.29	0.122	8.05533e-76	2	DDAH1
8.89689e-121	1.42894	0.374	0.146	2.15954e-116	2	VCAN-AS1
5.05977e-38	1.42213	0.143	0.059	1.22816e-33	2	AC007262.2
1.83828e-53	1.41916	0.166	0.062	4.46205e-49	2	ENOSF1
1.8015e-62	1.41617	0.168	0.058	4.37278e-58	2	AL109930.1
3.05369e-146	1.41459	0.47	0.197	7.41223e-142	2	VCAN
5.31056e-38	1.41055	0.139	0.057	1.28903e-33	2	MAP3K20-AS1
1.52687e-93	1.40917	0.342	0.148	3.70616e-89	2	FAM219A
8.70904e-168	1.40563	0.569	0.264	2.11395e-163	2	STK39
9.06563e-40	1.40365	0.142	0.057	2.2005e-35	2	AC093157.1
2.88844e-37	1.40321	0.137	0.056	7.01111e-33	2	MAST4
7.25256e-197	1.40129	0.639	0.296	1.76041e-192	2	RAD51B
3.85766e-302	1.39472	0.862	0.493	9.36369e-298	2	FOXP1
1.56406e-39	1.39193	0.161	0.07	3.79644e-35	2	MYRIP
2.52818e-33	1.39064	0.11	0.042	6.13665e-29	2	AL356113.1
2.47742e-134	1.38513	0.462	0.201	6.01345e-130	2	CNTLN
7.61862e-26	1.37999	0.121	0.055	1.84927e-21	2	EIF1B-AS1
4.01132e-149	1.37773	0.448	0.174	9.73668e-145	2	ZNF536
7.72424e-85	1.37549	0.255	0.095	1.8749e-80	2	FOXP2
2.93662e-34	1.37074	0.135	0.057	7.12806e-30	2	TAPT1-AS1
4.54997e-80	1.36213	0.27	0.107	1.10441e-75	2	ARHGAP12
2.10769e-121	1.36045	0.451	0.204	5.116e-117	2	HMGA2
8.76078e-40	1.36038	0.156	0.066	2.1265e-35	2	KAT2B
7.84344e-73	1.35761	0.254	0.102	1.90384e-68	2	SFRP1
1.26063e-80	1.35583	0.265	0.104	3.05993e-76	2	ADCY2
1.58927e-53	1.34516	0.2	0.083	3.85764e-49	2	AL591519.1
4.51361e-247	1.34273	0.785	0.392	1.09559e-242	2	RORA
1.42426e-27	1.33891	0.104	0.043	3.45711e-23	2	HES1
1.4043e-70	1.33665	0.233	0.09	3.40867e-66	2	GAB1
2.53721e-29	1.33464	0.13	0.058	6.15858e-25	2	AL450163.1
7.53274e-73	1.33404	0.286	0.124	1.82842e-68	2	STON2
2.54647e-25	1.32895	0.101	0.043	6.18105e-21	2	FKBP9
4.34427e-39	1.32837	0.144	0.059	1.05448e-34	2	C9orf24
3.48357e-115	1.32834	0.362	0.141	8.45568e-111	2	UTRN
4.08771e-58	1.32812	0.25	0.114	9.9221e-54	2	B3GAT2
7.25803e-48	1.32619	0.169	0.067	1.76174e-43	2	FAT1
2.25142e-118	1.32549	0.416	0.176	5.46487e-114	2	ERBIN
5.37135e-215	1.32494	0.746	0.399	1.30379e-210	2	CDON
1.97007e-140	1.32359	0.488	0.213	4.78195e-136	2	PCCA
1.29921e-91	1.32148	0.328	0.137	3.15357e-87	2	SEMA5B
1.93993e-167	1.31085	0.594	0.269	4.7088e-163	2	TMTC2
8.72892e-39	1.30738	0.153	0.065	2.11877e-34	2	RGMA
1.89021e-52	1.30723	0.194	0.079	4.58812e-48	2	EMX2OS
3.10118e-25	1.30606	0.105	0.045	7.52749e-21	2	PRSS23
8.67737e-32	1.30364	0.137	0.06	2.10626e-27	2	MCC
4.09442e-36	1.30198	0.145	0.062	9.93839e-32	2	LINC02595
3.64877e-29	1.29971	0.126	0.055	8.85666e-25	2	SOAT1
5.21767e-85	1.29568	0.322	0.138	1.26648e-80	2	KIF13A
2.38525e-173	1.29269	0.673	0.359	5.78971e-169	2	PDE4B
1.5932e-25	1.28995	0.102	0.043	3.86716e-21	2	NEDD1
3.16063e-25	1.28964	0.122	0.056	7.67179e-21	2	RAP2C-AS1
4.47211e-87	1.287	0.34	0.149	1.08551e-82	2	HMGA2-AS1
8.861e-73	1.28531	0.311	0.142	2.15083e-68	2	AL078459.1
3.44145e-69	1.28077	0.263	0.111	8.35344e-65	2	PBX3
1.12069e-34	1.27794	0.143	0.061	2.72024e-30	2	AC026894.1
1.85933e-95	1.27588	0.406	0.192	4.51314e-91	2	NOS1AP
2.12102e-90	1.26733	0.424	0.213	5.14836e-86	2	ACTR3B
2.0476e-32	1.26585	0.141	0.062	4.97013e-28	2	C9orf147
2.18783e-56	1.26201	0.236	0.104	5.31052e-52	2	ELMO1
2.0048e-78	1.25833	0.316	0.139	4.86624e-74	2	KIAA1958
9.38571e-129	1.25661	0.485	0.218	2.27819e-124	2	MYO10
1.84726e-41	1.24835	0.188	0.085	4.48385e-37	2	SLC30A8
8.90845e-124	1.24786	0.56	0.296	2.16235e-119	2	NR6A1
2.68243e-29	1.24766	0.129	0.057	6.51107e-25	2	TTC23
9.14263e-29	1.24309	0.13	0.059	2.21919e-24	2	TTC8
1.59463e-113	1.24031	0.482	0.234	3.87064e-109	2	SNCAIP
1.31221e-34	1.23704	0.147	0.064	3.18512e-30	2	LIMD1
3.72435e-71	1.23691	0.299	0.134	9.04011e-67	2	PTPN13
7.87829e-145	1.23543	0.628	0.341	1.9123e-140	2	OPHN1
9.24436e-130	1.23194	0.594	0.328	2.24388e-125	2	TMEM131
1.15526e-32	1.22671	0.15	0.068	2.80417e-28	2	AC090825.1
3.8937e-29	1.2235	0.132	0.06	9.45119e-25	2	AC018730.1
9.06509e-36	1.22217	0.16	0.071	2.20037e-31	2	MTHFD2L
3.57499e-33	1.22183	0.177	0.086	8.67758e-29	2	ZDHHC13
1.49236e-94	1.21882	0.413	0.195	3.62239e-90	2	AP3B1
2.57768e-48	1.21862	0.212	0.095	6.25681e-44	2	USP45
1.43803e-162	1.21122	0.42	0.151	3.49053e-158	2	AC125613.1
2.31764e-28	1.21012	0.126	0.056	5.62562e-24	2	XYLB
9.74696e-46	1.20883	0.203	0.091	2.36588e-41	2	DCBLD2
7.7334e-245	1.20539	0.852	0.503	1.87713e-240	2	HDAC9
2.7831e-183	1.20216	0.717	0.38	6.75541e-179	2	MAGI1
5.72618e-98	1.20205	0.56	0.331	1.38992e-93	2	NAALADL2
2.31156e-47	1.19675	0.244	0.118	5.61086e-43	2	ETV6
1.06605e-90	1.19594	0.401	0.19	2.58762e-86	2	TET1
2.48191e-36	1.19526	0.226	0.12	6.02434e-32	2	THSD4
1.05354e-38	1.19017	0.155	0.065	2.55725e-34	2	ARHGAP42
5.4834e-86	1.18918	0.36	0.163	1.33099e-81	2	NXN
1.25474e-75	1.18502	0.349	0.166	3.04564e-71	2	ADGRA3
1.46949e-37	1.18465	0.174	0.079	3.5669e-33	2	LINC01619
5.1777e-46	1.18201	0.243	0.119	1.25678e-41	2	CASC9
3.89931e-34	1.17743	0.208	0.107	9.46478e-30	2	ATP8B1
7.69161e-109	1.17543	0.487	0.24	1.86699e-104	2	SVIL
1.49593e-58	1.17454	0.276	0.129	3.63107e-54	2	GRB10
8.73924e-45	1.17034	0.196	0.087	2.12128e-40	2	TTYH1
6.76232e-53	1.17	0.218	0.094	1.64142e-48	2	LDLRAD4
1.5355e-21	1.16923	0.1	0.045	3.72712e-17	2	GRAMD1C
1.18445e-123	1.16899	0.519	0.245	2.87502e-119	2	MID1
3.95829e-31	1.16616	0.123	0.052	9.60795e-27	2	RASSF8
9.28695e-31	1.16525	0.168	0.083	2.25422e-26	2	ETV1
1.30884e-39	1.16356	0.172	0.076	3.17696e-35	2	LINC00624
7.20925e-53	1.16191	0.249	0.116	1.7499e-48	2	ZNF423
1.1938e-31	1.15759	0.187	0.095	2.89771e-27	2	UFL1-AS1
1.40795e-32	1.1574	0.184	0.092	3.41751e-28	2	PLXNC1
3.56883e-22	1.1562	0.122	0.06	8.66261e-18	2	TMEM117
9.15311e-43	1.15561	0.213	0.101	2.22173e-38	2	RBL1
8.51484e-36	1.15515	0.157	0.069	2.06681e-31	2	POU3F3
2.57712e-32	1.15209	0.146	0.065	6.25545e-28	2	TANC1
2.08043e-48	1.1519	0.245	0.118	5.04983e-44	2	ST5
7.69948e-31	1.15099	0.155	0.073	1.86889e-26	2	AC090673.1
4.22217e-65	1.15069	0.325	0.158	1.02485e-60	2	SFXN5
6.56561e-94	1.14868	0.406	0.187	1.59367e-89	2	BBX
3.16729e-250	1.14713	0.892	0.615	7.68796e-246	2	NEDD4L
4.39824e-21	1.14706	0.124	0.063	1.06759e-16	2	AC034195.1
1.16543e-62	1.1463	0.315	0.153	2.82884e-58	2	MAP2K6
2.89291e-34	1.1461	0.174	0.083	7.02196e-30	2	MAP3K20
2.38848e-60	1.14491	0.312	0.154	5.79756e-56	2	TMEM131L
3.99177e-24	1.14406	0.118	0.054	9.68921e-20	2	TP53
3.67842e-25	1.143	0.125	0.058	8.92864e-21	2	GPR39
1.96335e-30	1.14219	0.147	0.068	4.76563e-26	2	HSDL2
1.10116e-68	1.14042	0.283	0.123	2.67285e-64	2	MMS22L
3.88907e-129	1.14029	0.641	0.377	9.43994e-125	2	AGO3
2.79234e-167	1.13681	0.741	0.445	6.77784e-163	2	DENND1A
3.25171e-107	1.13513	0.55	0.299	7.89288e-103	2	AC131571.1
3.14331e-80	1.13183	0.481	0.276	7.62976e-76	2	MAPK10
4.19273e-52	1.12923	0.305	0.159	1.0177e-47	2	TRIM9
1.01392e-22	1.11955	0.129	0.064	2.46109e-18	2	ANO5
1.68083e-46	1.11936	0.22	0.101	4.07988e-42	2	NEK7
3.28033e-21	1.11823	0.109	0.052	7.96235e-17	2	MDM1
9.18209e-22	1.11745	0.126	0.063	2.22877e-17	2	PPCDC
1.82256e-62	1.11582	0.312	0.151	4.4239e-58	2	PLCB4
1.7826e-44	1.11028	0.231	0.111	4.32689e-40	2	NAPEPLD
4.36516e-42	1.10859	0.218	0.104	1.05956e-37	2	ZNRF3
2.08812e-65	1.10743	0.372	0.194	5.06849e-61	2	AL390774.2
1.08301e-72	1.10715	0.332	0.153	2.62879e-68	2	AC012404.1
3.21977e-22	1.10697	0.109	0.051	7.81536e-18	2	LNPEP
1.66748e-49	1.10617	0.288	0.148	4.04748e-45	2	PLAGL1
2.36875e-28	1.10459	0.152	0.073	5.74968e-24	2	DECR1
2.28666e-92	1.10236	0.472	0.246	5.55042e-88	2	STOX2
3.28807e-203	1.10229	0.868	0.65	7.98112e-199	2	SETBP1
4.23201e-73	1.09926	0.335	0.155	1.02724e-68	2	ITGB8
2.64881e-96	1.09887	0.571	0.345	6.42945e-92	2	PELI2
1.52505e-24	1.09489	0.132	0.064	3.70175e-20	2	NBPF26
9.46862e-42	1.09454	0.24	0.121	2.29832e-37	2	AC013640.1
4.35108e-23	1.09199	0.13	0.064	1.05614e-18	2	OLMALINC
1.07707e-33	1.0909	0.167	0.078	2.61437e-29	2	CLYBL
1.10792e-64	1.09036	0.378	0.203	2.68926e-60	2	FAM13A
6.38952e-21	1.08918	0.126	0.063	1.55093e-16	2	SWAP70
8.62717e-26	1.08748	0.135	0.064	2.09407e-21	2	CFAP44
2.79483e-20	1.08551	0.111	0.054	6.78389e-16	2	MTUS1
1.4573e-21	1.08375	0.115	0.055	3.5373e-17	2	LRP5
3.52228e-20	1.08363	0.114	0.056	8.54964e-16	2	PAWR
9.91598e-36	1.08256	0.202	0.1	2.40691e-31	2	ANKRD6
3.14097e-96	1.0799	0.494	0.255	7.62407e-92	2	CUX1
1.41756e-21	1.07877	0.114	0.055	3.44085e-17	2	DPY19L4
1.21908e-60	1.07607	0.315	0.154	2.95907e-56	2	AC022101.1
1.13724e-27	1.07291	0.149	0.072	2.76041e-23	2	JAM2
1.47772e-33	1.07012	0.212	0.111	3.58687e-29	2	ZMAT1
2.71436e-93	1.06097	0.544	0.313	6.58855e-89	2	C1orf61
3.28288e-77	1.0562	0.45	0.243	7.96854e-73	2	AL138689.2
7.76912e-28	1.05453	0.16	0.079	1.8858e-23	2	REST
4.42156e-17	1.05296	0.105	0.054	1.07324e-12	2	LINC02284
1.35205e-17	1.05194	0.183	0.114	3.28183e-13	2	KCNMB2
6.63921e-22	1.04674	0.116	0.055	1.61154e-17	2	OTUD7B
7.63826e-24	1.04481	0.133	0.065	1.85403e-19	2	LEF1
4.35702e-17	1.04066	0.118	0.063	1.05758e-12	2	ZBED3-AS1
1.91393e-18	1.03931	0.119	0.062	4.64567e-14	2	FAM120C
1.21432e-25	1.03899	0.168	0.088	2.94753e-21	2	PRTFDC1
1.98269e-26	1.03751	0.178	0.095	4.81259e-22	2	A2M
3.19268e-20	1.0365	0.134	0.071	7.74959e-16	2	AC104596.1
5.36113e-26	1.03524	0.172	0.09	1.30131e-21	2	MBNL2
7.3443e-18	1.03458	0.157	0.092	1.78268e-13	2	AC114971.1
2.45766e-39	1.03364	0.349	0.216	5.96548e-35	2	MEF2C-AS2
3.77069e-67	1.02876	0.434	0.244	9.15259e-63	2	INTU
9.92647e-48	1.02543	0.315	0.171	2.40945e-43	2	METTL15
2.83203e-25	1.01881	0.16	0.082	6.87419e-21	2	SEPTIN9
3.52702e-26	1.01793	0.145	0.071	8.56115e-22	2	DHX32
3.82242e-23	1.01726	0.152	0.08	9.27816e-19	2	ETFA
1.08025e-28	1.0147	0.202	0.11	2.6221e-24	2	AL139353.2
9.47744e-27	1.01209	0.181	0.097	2.30046e-22	2	MGMT
2.95183e-28	1.00796	0.164	0.081	7.16499e-24	2	PLEKHA7
1.07522e-50	1.00712	0.28	0.139	2.60988e-46	2	RORA-AS1
6.01139e-90	1.00276	0.613	0.401	1.45914e-85	2	APC
1.19117e-103	1.00031	0.584	0.329	2.89132e-99	2	PRKG1
0	3.38284	0.441	0.062	0	3	CDH7
1.56385e-164	2.76745	0.177	0.029	3.79592e-160	3	AC103770.1
2.51142e-123	2.39435	0.164	0.033	6.09596e-119	3	LINC02082
0	2.29604	0.814	0.276	0	3	ADAMTS3
6.88739e-103	2.21582	0.168	0.04	1.67178e-98	3	LINC00903
7.4343e-171	2.19733	0.259	0.059	1.80453e-166	3	CDH6
5.64217e-290	2.19505	0.46	0.117	1.36952e-285	3	AC095056.1
1.29201e-214	2.11134	0.379	0.102	3.13611e-210	3	SYNDIG1
2.51479e-130	2.09313	0.216	0.052	6.10415e-126	3	AC113386.1
1.2946e-101	2.09194	0.173	0.042	3.14239e-97	3	TUSC7
7.67217e-87	2.04573	0.151	0.037	1.86227e-82	3	SPATA16
4.36582e-191	2.00541	0.371	0.107	1.05971e-186	3	OCA2
1.16127e-124	1.93251	0.275	0.083	2.81876e-120	3	NECAB1
2.29291e-197	1.92241	0.407	0.123	5.56557e-193	3	AC092691.3
2.82481e-199	1.89768	0.467	0.16	6.85665e-195	3	TENM2
3.63755e-303	1.87737	0.646	0.224	8.82942e-299	3	GABRG3
2.98155e-66	1.87673	0.131	0.035	7.2371e-62	3	AC104002.3
4.63846e-49	1.87658	0.106	0.03	1.12589e-44	3	AC069549.1
0	1.8556	0.652	0.222	0	3	GABRG3-AS1
1.23526e-259	1.84657	0.645	0.26	2.99835e-255	3	AC092691.1
0	1.82915	0.86	0.452	0	3	SDK1
7.3841e-133	1.82539	0.288	0.086	1.79234e-128	3	LSAMP-AS1
3.50966e-94	1.82005	0.229	0.073	8.51901e-90	3	NRP2
2.0883e-282	1.81741	0.58	0.186	5.06894e-278	3	SPOCK1
0	1.80218	0.876	0.481	0	3	LSAMP
1.95222e-52	1.80105	0.117	0.035	4.73862e-48	3	OVCH1
1.16236e-122	1.7674	0.297	0.096	2.82139e-118	3	OVCH1-AS1
3.00058e-56	1.75254	0.131	0.04	7.28331e-52	3	B3GNT2
3.71926e-53	1.73428	0.122	0.037	9.02775e-49	3	KIT
1.2474e-165	1.72282	0.437	0.159	3.02781e-161	3	ST3GAL1
8.09536e-46	1.71196	0.109	0.033	1.96499e-41	3	AC068254.1
1.92639e-78	1.70774	0.199	0.065	4.67593e-74	3	TNR
6.83267e-85	1.70011	0.237	0.083	1.65849e-80	3	NDST3
5.14448e-84	1.68925	0.209	0.067	1.24872e-79	3	NTM-AS1
3.05248e-43	1.66416	0.111	0.036	7.40928e-39	3	DACT1
3.38061e-45	1.66252	0.115	0.037	8.20575e-41	3	CABP1
0	1.65577	0.865	0.467	0	3	DOK6
2.5018e-37	1.64654	0.106	0.037	6.07262e-33	3	PCSK2
4.46759e-239	1.63737	0.703	0.333	1.08442e-234	3	TMTC1
6.03255e-304	1.63499	0.723	0.275	1.46428e-299	3	PLXDC2
5.37318e-182	1.63236	0.464	0.164	1.30423e-177	3	MYO5B
1.00295e-68	1.62959	0.181	0.06	2.43445e-64	3	AL136171.2
2.36015e-121	1.62079	0.344	0.125	5.7288e-117	3	AP003025.2
1.67643e-269	1.62027	0.755	0.345	4.06919e-265	3	AC119868.2
1.27719e-108	1.60555	0.299	0.105	3.10012e-104	3	DISC1
0	1.60353	0.9	0.576	0	3	GRIA1
5.16662e-79	1.59084	0.173	0.05	1.25409e-74	3	AC093610.1
1.25618e-98	1.5832	0.223	0.067	3.04913e-94	3	DPP10-AS3
5.97285e-197	1.56738	0.514	0.186	1.44979e-192	3	DYNC1I1
0	1.56598	0.924	0.507	0	3	RUNX1T1
2.83127e-104	1.5581	0.296	0.105	6.87233e-100	3	AP003025.1
0	1.55312	0.899	0.466	0	3	NTM
0	1.54688	1	0.626	0	3	OPCML
3.45504e-64	1.53624	0.175	0.059	8.38642e-60	3	PCAT1
4.78241e-38	1.52352	0.113	0.04	1.16083e-33	3	AC116565.1
1.25252e-34	1.51826	0.102	0.035	3.04024e-30	3	CASC19
1.23006e-180	1.51038	0.528	0.205	2.98572e-176	3	SYT16
6.89465e-48	1.49737	0.145	0.051	1.67354e-43	3	FEZF2
9.40089e-146	1.48968	0.483	0.203	2.28188e-141	3	SLCO3A1
4.40394e-75	1.48917	0.235	0.087	1.06897e-70	3	AC008067.1
1.06214e-190	1.48724	0.55	0.215	2.57813e-186	3	NIN
2.42182e-35	1.47397	0.111	0.041	5.87848e-31	3	CPNE5
5.21143e-84	1.46726	0.267	0.1	1.26497e-79	3	AL445193.2
2.69267e-31	1.46692	0.107	0.041	6.53591e-27	3	CD226
1.95061e-161	1.42657	0.539	0.23	4.73471e-157	3	CACNA1A
4.80645e-46	1.42266	0.133	0.046	1.16667e-41	3	DPP10-AS1
8.18798e-70	1.42104	0.242	0.095	1.98747e-65	3	DAB1-AS1
4.40721e-81	1.40739	0.257	0.095	1.06976e-76	3	SIAH3
0	1.40292	0.991	0.704	0	3	DAB1
4.03578e-32	1.40264	0.124	0.051	9.79604e-28	3	AC116903.2
4.03273e-68	1.38921	0.261	0.109	9.78864e-64	3	RCAN1
5.69844e-60	1.38733	0.22	0.088	1.38318e-55	3	KCNJ3
7.43677e-39	1.37055	0.139	0.054	1.80513e-34	3	DNAH6
1.43196e-39	1.3666	0.144	0.057	3.47579e-35	3	SUSD4
3.46129e-109	1.36135	0.384	0.157	8.40159e-105	3	VLDLR-AS1
7.01517e-140	1.35516	0.489	0.206	1.70279e-135	3	PRSS51
7.09099e-46	1.34647	0.179	0.073	1.7212e-41	3	AC069155.1
3.42259e-119	1.34553	0.444	0.191	8.30766e-115	3	AC079117.1
9.66697e-84	1.34421	0.303	0.122	2.34646e-79	3	KIAA0319
9.44791e-26	1.33258	0.102	0.042	2.29329e-21	3	AC104964.3
1.40855e-142	1.32955	0.519	0.225	3.41897e-138	3	NYAP2
3.12106e-59	1.32394	0.218	0.087	7.57574e-55	3	MEP1B
8.34937e-262	1.32311	0.843	0.445	2.02664e-257	3	GAREM1
1.70242e-30	1.32299	0.117	0.047	4.13228e-26	3	BACE2
1.03749e-63	1.31194	0.248	0.103	2.5183e-59	3	GABBR2
6.22737e-27	1.31171	0.109	0.045	1.51157e-22	3	GOLGA6L7
1.80023e-273	1.30945	0.885	0.479	4.36969e-269	3	ENOX1
1.40372e-29	1.30802	0.118	0.049	3.40726e-25	3	RTN4RL1
2.34084e-29	1.30601	0.107	0.042	5.68193e-25	3	CDK15
2.12323e-26	1.30421	0.106	0.043	5.1537e-22	3	VSTM2L
1.17648e-25	1.29415	0.106	0.045	2.85568e-21	3	AL158136.1
0	1.29135	0.999	0.859	0	3	CTNND2
4.89144e-195	1.28987	0.763	0.425	1.1873e-190	3	CSRNP3
2.28001e-35	1.28937	0.141	0.058	5.53426e-31	3	GABRA3
9.51509e-99	1.2837	0.567	0.33	2.3096e-94	3	NEGR1
1.13718e-63	1.27955	0.263	0.113	2.76029e-59	3	MGLL
2.81702e-54	1.27008	0.237	0.104	6.83775e-50	3	NECTIN3
4.017e-28	1.26862	0.123	0.053	9.75046e-24	3	ABLIM2
2.96043e-81	1.26838	0.323	0.138	7.18586e-77	3	MARCH4
6.34003e-76	1.26535	0.303	0.128	1.53891e-71	3	B3GAT1
3.49898e-253	1.26178	0.816	0.371	8.49308e-249	3	DSCAM
6.04721e-48	1.25535	0.204	0.088	1.46784e-43	3	AC025887.2
2.41611e-36	1.25282	0.157	0.068	5.86462e-32	3	AC016716.2
4.07896e-182	1.25118	0.694	0.336	9.90085e-178	3	DPP6
4.70374e-221	1.25059	0.814	0.441	1.14174e-216	3	MSRA
1.75985e-34	1.2447	0.144	0.061	4.27168e-30	3	SVOP
1.11932e-283	1.24007	0.959	0.616	2.71693e-279	3	LRRTM4
1.46712e-28	1.23981	0.125	0.054	3.56114e-24	3	PCOLCE2
1.7206e-292	1.22772	0.949	0.551	4.1764e-288	3	RBFOX1
4.46091e-53	1.22559	0.237	0.105	1.0828e-48	3	SYN2
4.68238e-30	1.22056	0.133	0.058	1.13655e-25	3	AL023584.2
6.88177e-129	1.21797	0.521	0.237	1.67041e-124	3	HIVEP2
4.58478e-235	1.21687	0.731	0.338	1.11286e-230	3	DPP10
8.98005e-128	1.21257	0.567	0.281	2.17973e-123	3	CDHR3
1.42994e-101	1.21142	0.459	0.219	3.47089e-97	3	KLHL5
6.99002e-287	1.20619	0.948	0.591	1.69669e-282	3	CTNNA2
6.8764e-64	1.20423	0.266	0.113	1.66911e-59	3	AC023385.1
8.99323e-145	1.20338	0.587	0.276	2.18293e-140	3	AC006387.1
1.17258e-202	1.20234	0.917	0.688	2.8462e-198	3	ZFPM2-AS1
2.89408e-24	1.20141	0.115	0.052	7.0248e-20	3	SOCS6
4.75146e-33	1.1992	0.165	0.076	1.15332e-28	3	SERPINI1
3.10032e-78	1.19545	0.336	0.149	7.5254e-74	3	AL031293.1
1.21867e-30	1.1911	0.153	0.07	2.95807e-26	3	POU2F2
6.26146e-24	1.18954	0.118	0.054	1.51984e-19	3	STK10
1.16159e-57	1.18811	0.27	0.123	2.81952e-53	3	AL049779.4
2.12614e-56	1.18445	0.273	0.127	5.16078e-52	3	COL25A1
6.06735e-179	1.18412	0.745	0.396	1.47273e-174	3	BCL11B
7.29198e-22	1.18384	0.113	0.052	1.76998e-17	3	CHST15
0	1.18015	0.987	0.759	0	3	KAZN
2.66158e-70	1.17998	0.353	0.171	6.46046e-66	3	AASS
4.77664e-238	1.177	0.936	0.662	1.15943e-233	3	ZFPM2
3.81206e-22	1.17186	0.107	0.048	9.25302e-18	3	CLCN4
1.66628e-28	1.1699	0.13	0.057	4.04456e-24	3	ZMIZ1-AS1
2.82376e-63	1.16692	0.301	0.138	6.85412e-59	3	SCN2A
9.32191e-110	1.16691	0.522	0.26	2.26271e-105	3	AC079921.1
1.35908e-29	1.16625	0.175	0.087	3.29889e-25	3	AC090015.1
4.81588e-22	1.16614	0.102	0.045	1.16896e-17	3	ANKRD45
0	1.14987	1	0.962	0	3	SOX5
6.19097e-60	1.14828	0.287	0.131	1.50273e-55	3	KIRREL3
1.32317e-46	1.14671	0.368	0.214	3.21174e-42	3	KCNQ5
1.51779e-57	1.14133	0.29	0.136	3.68413e-53	3	ADARB1
3.36222e-149	1.13231	0.684	0.368	8.16112e-145	3	PLCL2
1.65596e-37	1.1323	0.175	0.077	4.01952e-33	3	VSNL1
2.54523e-90	1.13049	0.428	0.203	6.17803e-86	3	FRMD3
6.68998e-36	1.12647	0.193	0.092	1.62386e-31	3	MEGF11
1.30296e-44	1.12626	0.21	0.094	3.16267e-40	3	NPR3
1.27537e-32	1.12559	0.163	0.074	3.0957e-28	3	PTCH2
5.62881e-106	1.12523	0.514	0.257	1.36628e-101	3	PRKAR2B
1.04921e-161	1.12478	0.753	0.446	2.54674e-157	3	NEO1
6.4498e-30	1.1246	0.153	0.071	1.56556e-25	3	CPB2
4.02164e-52	1.11743	0.309	0.156	9.76173e-48	3	ST18
9.26024e-28	1.11716	0.159	0.077	2.24774e-23	3	EPB41L1
3.32752e-190	1.1165	0.824	0.5	8.07688e-186	3	XPR1
1.37582e-22	1.11537	0.119	0.055	3.33952e-18	3	GABRG2
1.52721e-28	1.10905	0.153	0.072	3.70699e-24	3	AL358232.2
7.00261e-88	1.10803	0.425	0.202	1.69974e-83	3	SLC44A1
2.86481e-32	1.10463	0.17	0.08	6.95375e-28	3	GPD1L
4.49971e-158	1.10406	0.64	0.295	1.09221e-153	3	CNTN1
1.83614e-172	1.0963	0.741	0.382	4.45686e-168	3	ENO4
6.65858e-89	1.0963	0.449	0.222	1.61624e-84	3	FAM49A
2.80963e-161	1.09591	0.78	0.478	6.81981e-157	3	R3HDM1
2.25563e-173	1.09231	0.732	0.362	5.47509e-169	3	TNIK
1.6888e-29	1.09076	0.159	0.075	4.09921e-25	3	AC027312.1
1.17144e-96	1.08984	0.571	0.322	2.84343e-92	3	ZEB2
2.06097e-34	1.08754	0.177	0.082	5.00259e-30	3	GABRA2
1.57576e-121	1.08351	0.612	0.319	3.82484e-117	3	SH3GL2
2.38595e-187	1.08048	0.851	0.547	5.79142e-183	3	BACH2
7.09441e-67	1.07946	0.338	0.159	1.72203e-62	3	MIR137HG
9.32656e-40	1.06789	0.227	0.111	2.26384e-35	3	SNX32
2.72856e-24	1.06617	0.129	0.061	6.62304e-20	3	RIMKLA
6.90928e-36	1.06542	0.204	0.099	1.67709e-31	3	NRSN1
1.95588e-252	1.0635	0.975	0.638	4.74752e-248	3	PDE1A
6.31548e-54	1.05578	0.306	0.151	1.53296e-49	3	AP002370.2
5.95817e-155	1.05566	0.709	0.371	1.44623e-150	3	SHTN1
4.69542e-63	1.05498	0.337	0.164	1.13972e-58	3	LINC00599
1.50353e-137	1.05488	0.679	0.368	3.64952e-133	3	CTTNBP2
2.78028e-17	1.0531	0.107	0.054	6.74858e-13	3	KIFC3
6.66955e-22	1.04921	0.147	0.076	1.6189e-17	3	RNF217-AS1
2.24958e-20	1.04778	0.117	0.057	5.46042e-16	3	KCNQ1
3.84902e-256	1.04293	0.959	0.686	9.34271e-252	3	NBEA
2.32201e-17	1.0347	0.108	0.054	5.63622e-13	3	ATP1A3
4.79148e-17	1.03408	0.102	0.05	1.16304e-12	3	CAMKV
2.14261e-147	1.02803	0.658	0.323	5.20075e-143	3	LDB2
4.55474e-34	1.02542	0.219	0.112	1.10557e-29	3	TBR1
2.02237e-157	1.02439	0.709	0.349	4.90889e-153	3	ARPP21
5.30987e-129	1.02394	0.639	0.33	1.28886e-124	3	DSCAML1
2.1166e-19	1.02208	0.117	0.058	5.13763e-15	3	AL162426.1
1.50562e-134	1.01871	0.741	0.456	3.65458e-130	3	TNPO1
2.67666e-23	1.01756	0.142	0.07	6.49706e-19	3	AP005059.2
2.41961e-83	1.01709	0.394	0.18	5.87313e-79	3	KCNIP1
3.38277e-21	1.01484	0.147	0.077	8.21099e-17	3	SGK1
2.04265e-22	1.00846	0.144	0.073	4.95813e-18	3	RPS6KL1
1.09853e-73	1.00747	0.473	0.259	2.66647e-69	3	GRIA3
1.25112e-39	1.00385	0.268	0.142	3.03683e-35	3	DIO2-AS1
0	3.96847	0.421	0.041	0	4	AC068931.1
0	3.8982	0.381	0.038	0	4	RASGEF1B
0	3.85294	0.753	0.179	0	4	NRG1
9.48549e-160	3.82445	0.111	0.01	2.30241e-155	4	NPSR1-AS1
2.29984e-152	3.42001	0.111	0.01	5.58239e-148	4	PRKG2
0	3.37229	0.687	0.14	0	4	DPY19L1
0	2.93356	0.659	0.129	0	4	PLXNA4
1.41062e-115	2.92948	0.111	0.015	3.42399e-111	4	AC018643.1
0	2.89949	0.469	0.082	0	4	DISP3
1.05061e-280	2.85559	0.335	0.06	2.55014e-276	4	AC132153.1
3.29395e-140	2.83261	0.154	0.024	7.99541e-136	4	AC011625.1
0	2.51531	0.755	0.275	0	4	CNTNAP2
9.86103e-140	2.40337	0.221	0.05	2.39357e-135	4	CUX2
1.57972e-270	2.33394	0.566	0.188	3.83446e-266	4	UNC5D
5.2989e-149	2.28908	0.289	0.078	1.2862e-144	4	KCND2
4.42885e-229	2.23813	0.434	0.122	1.07501e-224	4	SHB
1.41096e-139	2.18264	0.261	0.067	3.42484e-135	4	ANTXR2
0	2.14973	0.982	0.613	0	4	CCSER1
3.88702e-94	2.1416	0.183	0.047	9.43497e-90	4	AL139383.1
1.65501e-67	2.12951	0.121	0.029	4.01721e-63	4	AC105230.1
4.01538e-188	2.12214	0.413	0.128	9.74654e-184	4	LINC01748
0	2.09977	0.886	0.362	0	4	FRMD4B
6.67097e-134	2.09965	0.242	0.06	1.61924e-129	4	FAM149A
1.31372e-184	2.0665	0.501	0.195	3.18879e-180	4	SH3RF3
1.99869e-70	2.05176	0.122	0.028	4.85141e-66	4	LHFPL6
1.9832e-95	2.03399	0.211	0.061	4.81383e-91	4	KCND3
1.88188e-176	2.03019	0.362	0.104	4.56789e-172	4	AC004054.1
2.84628e-138	2.02266	0.334	0.108	6.90877e-134	4	ZNF804A
5.71581e-103	2.02151	0.21	0.057	1.3874e-98	4	AC074124.1
3.17734e-109	1.99997	0.222	0.06	7.71237e-105	4	SMOC1
8.15405e-224	1.90558	0.546	0.195	1.97923e-219	4	CORO2B
9.73463e-105	1.8888	0.254	0.078	2.36289e-100	4	MN1
6.47245e-111	1.87383	0.261	0.079	1.57106e-106	4	PREX1
5.53028e-218	1.85839	0.515	0.174	1.34236e-213	4	RBFOX3
2.01616e-62	1.80525	0.17	0.055	4.89382e-58	4	UNC5A
2.13516e-115	1.77027	0.361	0.137	5.18268e-111	4	MCTP1
6.78096e-128	1.7127	0.439	0.184	1.64594e-123	4	AFF2
3.45845e-61	1.6972	0.163	0.052	8.3947e-57	4	BCHE
9.91287e-96	1.6503	0.34	0.138	2.40615e-91	4	SLA
1.43137e-145	1.64779	0.493	0.209	3.47436e-141	4	KCNH8
5.89466e-296	1.60615	0.903	0.587	1.43081e-291	4	KCNQ3
4.31071e-226	1.58132	0.676	0.283	1.04634e-221	4	NHSL1
7.88876e-43	1.57772	0.166	0.066	1.91484e-38	4	ARHGAP42
3.2001e-231	1.56791	0.79	0.461	7.76761e-227	4	SORBS2
4.67044e-233	1.56521	0.767	0.42	1.13366e-228	4	PGAP1
5.03845e-159	1.55156	0.648	0.352	1.22298e-154	4	AC099792.1
3.44171e-42	1.54806	0.132	0.046	8.35406e-38	4	NRP1
4.96454e-37	1.52326	0.137	0.053	1.20504e-32	4	PRKX
3.83022e-31	1.48531	0.117	0.045	9.29709e-27	4	AL606760.1
2.7217e-89	1.47976	0.354	0.151	6.60639e-85	4	LRP8
0	1.47749	0.914	0.613	0	4	SPIRE1
1.36283e-88	1.44997	0.36	0.154	3.30799e-84	4	TG
2.14124e-79	1.43921	0.325	0.138	5.19742e-75	4	HUNK
6.12673e-126	1.42814	0.523	0.249	1.48714e-121	4	CAP2
7.42744e-30	1.41462	0.113	0.044	1.80286e-25	4	PALMD
5.32651e-34	1.39894	0.134	0.053	1.2929e-29	4	NPTXR
2.55503e-34	1.39744	0.138	0.055	6.20182e-30	4	AC010260.1
2.53151e-31	1.39734	0.138	0.058	6.14474e-27	4	C4orf19
4.70477e-89	1.38339	0.416	0.196	1.14199e-84	4	AC061958.1
3.71611e-45	1.38138	0.261	0.129	9.02012e-41	4	MAML2
3.20289e-155	1.3776	0.624	0.301	7.77438e-151	4	PTPRK
1.7444e-86	1.37374	0.478	0.259	4.23418e-82	4	SLC22A23
8.72535e-79	1.36937	0.324	0.137	2.1179e-74	4	TIAM1
2.51794e-68	1.364	0.34	0.162	6.11179e-64	4	SERINC5
3.69937e-40	1.35951	0.159	0.063	8.97947e-36	4	AC112196.1
6.31811e-307	1.35742	0.956	0.594	1.5336e-302	4	DCC
6.69576e-36	1.35496	0.144	0.058	1.62526e-31	4	PPP2R1B
7.37421e-44	1.35007	0.197	0.084	1.78994e-39	4	AL590006.1
2.12498e-24	1.34617	0.102	0.042	5.15797e-20	4	NPTX1
2.42603e-53	1.3308	0.263	0.12	5.88871e-49	4	ST6GAL2
6.15706e-73	1.32707	0.366	0.176	1.4945e-68	4	CLMP
2.27769e-70	1.32004	0.311	0.135	5.52863e-66	4	EZR
1.89119e-36	1.31695	0.155	0.064	4.59048e-32	4	AC109129.1
1.00588e-80	1.30802	0.397	0.19	2.44158e-76	4	DOP1B
5.09268e-38	1.29387	0.188	0.084	1.23615e-33	4	CCDC88C
1.97938e-93	1.28405	0.44	0.209	4.80454e-89	4	SEZ6L
1.36578e-140	1.26191	0.679	0.375	3.31516e-136	4	AC027288.3
5.52201e-100	1.25782	0.464	0.218	1.34036e-95	4	ZNF608
5.96909e-60	1.247	0.376	0.199	1.44888e-55	4	PHF20L1
1.55137e-42	1.23871	0.223	0.102	3.76563e-38	4	GRIK1
7.60679e-178	1.2354	0.836	0.585	1.8464e-173	4	ANKS1B
6.15559e-32	1.21684	0.182	0.086	1.49415e-27	4	HPCAL1
1.84205e-21	1.21082	0.111	0.05	4.47122e-17	4	TMEM196
1.70221e-37	1.2075	0.217	0.104	4.13178e-33	4	LINC01322
3.84847e-133	1.20143	0.627	0.319	9.3414e-129	4	ZEB2
2.45473e-23	1.20071	0.128	0.059	5.95836e-19	4	GPR39
1.39196e-27	1.19361	0.141	0.063	3.37871e-23	4	ABHD17C
4.55204e-141	1.19348	0.747	0.48	1.10492e-136	4	TIAM2
3.8808e-145	1.19303	0.727	0.426	9.41988e-141	4	SEMA6D
6.23522e-22	1.19171	0.12	0.056	1.51348e-17	4	AC006145.1
3.06606e-29	1.19112	0.161	0.075	7.44224e-25	4	PRDM8
1.47873e-65	1.18307	0.346	0.166	3.58931e-61	4	EPHA3
1.3928e-107	1.18029	0.56	0.295	3.38074e-103	4	SOX11
1.21004e-72	1.16302	0.32	0.137	2.93714e-68	4	GALNT17
4.21593e-55	1.16116	0.357	0.189	1.02333e-50	4	GDAP1
5.40821e-277	1.15958	0.965	0.703	1.31273e-272	4	SYT1
1.9304e-24	1.1545	0.151	0.074	4.68567e-20	4	NRN1
4.32546e-35	1.15414	0.187	0.085	1.04992e-30	4	LINC01917
8.56677e-16	1.15378	0.1	0.049	2.07941e-11	4	LRGUK
3.8509e-63	1.15377	0.408	0.22	9.34729e-59	4	TSPAN18
3.71766e-94	1.15342	0.528	0.28	9.02388e-90	4	AC090709.1
1.6527e-53	1.15207	0.32	0.16	4.01159e-49	4	ITGB8
3.64382e-157	1.14314	0.796	0.522	8.84465e-153	4	BCL11A
6.46814e-28	1.14202	0.151	0.069	1.57001e-23	4	USP46
3.57495e-51	1.14172	0.334	0.175	8.67748e-47	4	AC084361.1
3.17663e-48	1.13574	0.317	0.167	7.71063e-44	4	SLC1A2
5.26387e-113	1.12694	0.696	0.439	1.2777e-108	4	PDE4D
5.62842e-16	1.12285	0.102	0.05	1.36619e-11	4	ELL2
2.86518e-115	1.11316	0.642	0.36	6.95466e-111	4	CECR2
6.26041e-43	1.10547	0.259	0.127	1.51959e-38	4	CNR1
2.42567e-149	1.10437	0.771	0.483	5.88784e-145	4	CACNA2D1
3.70474e-58	1.09898	0.41	0.227	8.99251e-54	4	GRAMD1B
6.42597e-21	1.09712	0.148	0.076	1.55977e-16	4	AC007666.2
1.91729e-40	1.09464	0.301	0.164	4.65383e-36	4	EPHA4
1.28119e-75	1.09346	0.533	0.315	3.10984e-71	4	PTPN4
5.44517e-22	1.09085	0.142	0.07	1.32171e-17	4	IGFBPL1
7.71252e-65	1.08815	0.442	0.244	1.87206e-60	4	CNKSR2
7.47997e-179	1.08779	0.892	0.66	1.81561e-174	4	PPP2R2B
7.95056e-26	1.08608	0.142	0.066	1.92984e-21	4	EDIL3
3.80438e-137	1.08283	0.753	0.442	9.23437e-133	4	MYT1L
9.42994e-35	1.07586	0.213	0.104	2.28893e-30	4	ARHGEF3
3.03999e-90	1.07279	0.611	0.37	7.37896e-86	4	MYO6
1.11096e-123	1.07214	0.655	0.354	2.69663e-119	4	PLXNA2
5.01648e-49	1.06784	0.331	0.174	1.21765e-44	4	RNF144A
1.41015e-103	1.06346	0.656	0.397	3.42285e-99	4	PIK3R3
8.57383e-18	1.06314	0.137	0.073	2.08113e-13	4	KIF21B
4.18022e-39	1.06115	0.258	0.131	1.01467e-34	4	NCOR2
1.41245e-90	1.06072	0.606	0.364	3.42845e-86	4	AC097537.1
9.15305e-99	1.05843	0.63	0.371	2.22172e-94	4	DOCK4
2.81301e-43	1.05723	0.322	0.176	6.82801e-39	4	GLCE
1.61499e-110	1.05663	0.771	0.555	3.92005e-106	4	TENM4
7.03732e-27	1.03615	0.223	0.124	1.70817e-22	4	CEP76
1.05011e-36	1.02972	0.298	0.167	2.54892e-32	4	PDE3B
4.22938e-24	1.02667	0.175	0.091	1.0266e-19	4	TMEM72-AS1
4.7418e-51	1.02228	0.36	0.193	1.15098e-46	4	NBAT1
2.26366e-126	1.02183	0.798	0.546	5.49458e-122	4	MLLT3
7.67885e-77	1.01885	0.564	0.342	1.86389e-72	4	SLC4A7
2.55278e-102	1.01642	0.657	0.399	6.19636e-98	4	HECW1
6.15372e-40	1.01154	0.313	0.173	1.49369e-35	4	BACH1
4.17563e-52	1.01097	0.446	0.269	1.01355e-47	4	SLIT1
9.48944e-98	1.00888	0.68	0.435	2.30337e-93	4	SRGAP1
1.73698e-133	1.00868	0.798	0.55	4.21617e-129	4	BICD1
8.24351e-36	1.00824	0.315	0.183	2.00095e-31	4	ACMSD
2.57025e-17	1.00421	0.146	0.08	6.23877e-13	4	SLC25A51
6.04084e-146	1.41414	0.604	0.298	1.46629e-141	5	AP001825.1
2.09511e-55	1.36312	0.248	0.106	5.08546e-51	5	DPYD-AS1
0	1.32961	0.946	0.51	0	5	RUNX1T1
1.23026e-43	1.20979	0.203	0.087	2.98621e-39	5	NDST3
2.17982e-44	1.18248	0.295	0.153	5.29108e-40	5	AP002370.2
1.2033e-65	1.14613	0.381	0.192	2.92078e-61	5	DPYD
1.05688e-78	1.10521	0.54	0.321	2.56536e-74	5	ZBTB18
3.1778e-127	1.09689	0.692	0.39	7.71348e-123	5	ENO4
1.06737e-23	1.0564	0.196	0.107	2.59082e-19	5	OVCH1-AS1
2.76399e-52	1.04986	0.389	0.218	6.70904e-48	5	PRSS51
2.12243e-78	1.01988	0.535	0.305	5.15178e-74	5	SLC8A1-AS1
1.9456e-291	5.01875	0.127	0.004	4.72255e-287	6	DIAPH3-AS2
1.37401e-283	5.00916	0.124	0.004	3.33514e-279	6	DIAPH3-AS1
0	4.87402	0.168	0.006	0	6	NEIL3
6.36755e-297	4.72836	0.141	0.005	1.5456e-292	6	EXO1
0	4.72532	0.312	0.014	0	6	KIF18B
0	4.71824	0.26	0.011	0	6	CDC25C
0	4.68265	0.438	0.02	0	6	RRM2
4.72579e-242	4.6615	0.117	0.005	1.14709e-237	6	SKA3
0	4.65237	0.399	0.018	0	6	MELK
0	4.60655	0.231	0.011	0	6	KIF4A
0	4.58086	0.184	0.009	0	6	KIF14
0	4.57782	0.328	0.016	0	6	CIT
1.39354e-277	4.54296	0.141	0.006	3.38253e-273	6	AC027627.1
0	4.53117	0.342	0.017	0	6	POLQ
6.40889e-281	4.47662	0.149	0.007	1.55563e-276	6	CDCA2
0	4.47521	0.267	0.013	0	6	BUB1B
0	4.46807	0.685	0.05	0	6	DIAPH3
0	4.42139	0.388	0.023	0	6	NOSTRIN
0	4.38695	0.268	0.014	0	6	KIF11
0	4.34989	0.172	0.009	0	6	NDC80
9.2646e-269	4.34703	0.152	0.008	2.2488e-264	6	GTSE1
0	4.34287	0.275	0.016	0	6	KNL1
0	4.31367	0.426	0.025	0	6	AC011139.1
2.42724e-254	4.29604	0.138	0.007	5.89164e-250	6	MCM10
0	4.28065	0.175	0.009	0	6	ESCO2
1.16086e-278	4.26272	0.159	0.009	2.81775e-274	6	PBK
0	4.23386	0.915	0.097	0	6	MIR924HG
1.59542e-214	4.20233	0.122	0.007	3.87256e-210	6	FOXN4
0	4.19232	0.198	0.012	0	6	KIF24
1.49912e-261	4.16152	0.157	0.01	3.63882e-257	6	BUB1
0	4.14653	0.194	0.011	0	6	BLM
1.0626e-189	4.13354	0.109	0.006	2.57925e-185	6	CDC45
4.44875e-164	4.1021	0.1	0.006	1.07985e-159	6	PIF1
0	4.09985	0.322	0.021	0	6	DTL
6.86332e-234	4.07248	0.139	0.008	1.66593e-229	6	KIF23
0	4.07187	0.571	0.043	0	6	BRIP1
0	4.04683	0.296	0.021	0	6	ARHGAP11B
0	4.0458	0.297	0.02	0	6	KIF15
0	4.00916	0.296	0.022	0	6	SPC25
0	4.00399	0.207	0.014	0	6	STIL
0	3.99626	0.309	0.025	0	6	TOP2A
2.3517e-172	3.97412	0.107	0.007	5.70827e-168	6	SGO1
0	3.97271	0.273	0.02	0	6	ANLN
5.58491e-207	3.96824	0.135	0.01	1.35562e-202	6	DLGAP5
0	3.93736	0.227	0.016	0	6	BRCA2
2.84125e-208	3.92766	0.131	0.009	6.89657e-204	6	PRR11
4.63141e-177	3.92479	0.112	0.008	1.12418e-172	6	KIF2C
1.06743e-214	3.90827	0.151	0.012	2.59098e-210	6	GAS2L3
2.52112e-196	3.8942	0.124	0.008	6.11951e-192	6	KIFC1
7.52567e-217	3.87562	0.139	0.01	1.82671e-212	6	AC099845.1
2.39608e-301	3.85978	0.22	0.019	5.81601e-297	6	CENPE
1.12765e-241	3.84859	0.17	0.014	2.73714e-237	6	KIF18A
9.84684e-239	3.84643	0.156	0.011	2.39012e-234	6	CHEK2
4.0755e-291	3.76512	0.202	0.016	9.89246e-287	6	XRCC2
3.7249e-235	3.73792	0.165	0.013	9.04144e-231	6	CIP2A
0	3.71434	0.253	0.024	0	6	ASPM
0	3.6795	0.452	0.044	0	6	CENPK
3.3018e-241	3.67261	0.173	0.014	8.01446e-237	6	RAD51AP1
7.64812e-215	3.63567	0.157	0.013	1.85643e-210	6	FANCD2OS
7.99195e-281	3.62525	0.202	0.017	1.93989e-276	6	E2F7
0	3.61576	0.239	0.022	0	6	TPX2
1.15617e-167	3.59404	0.12	0.01	2.80638e-163	6	TACC3
6.20347e-281	3.57403	0.215	0.02	1.50577e-276	6	FANCD2
0	3.55255	0.245	0.024	0	6	CENPI
0	3.54591	0.463	0.07	0	6	APOLD1
0	3.47723	0.384	0.041	0	6	BRCA1
2.65444e-271	3.47545	0.222	0.023	6.44313e-267	6	RTKN2
1.46887e-268	3.46971	0.219	0.022	3.56539e-264	6	PARPBP
1.05762e-164	3.46424	0.142	0.015	2.56715e-160	6	SGO2
8.14681e-136	3.42364	0.106	0.01	1.97748e-131	6	ARHGAP11A
3.53994e-209	3.4154	0.171	0.017	8.5925e-205	6	CLSPN
1.62612e-254	3.39347	0.208	0.021	3.94709e-250	6	CENPU
1.41086e-137	3.38708	0.112	0.011	3.42459e-133	6	RGS3
0	3.38295	0.377	0.046	0	6	NUSAP1
3.49079e-233	3.3663	0.197	0.021	8.4732e-229	6	PCLAF
7.92583e-174	3.36565	0.151	0.016	1.92384e-169	6	ZNF367
3.0424e-203	3.35989	0.187	0.022	7.38481e-199	6	DEPDC1B
1.64902e-266	3.35479	0.229	0.025	4.00267e-262	6	NCAPG2
1.14192e-168	3.29421	0.15	0.017	2.77179e-164	6	FANCB
1.92889e-260	3.29416	0.244	0.03	4.68199e-256	6	ECT2
4.33317e-140	3.29097	0.118	0.012	1.05179e-135	6	UHRF1
0	3.28628	0.366	0.043	0	6	KNTC1
1.04231e-298	3.27368	0.272	0.032	2.53e-294	6	C21orf58
9.70703e-272	3.25741	0.275	0.037	2.35619e-267	6	CENPF
1.00344e-206	3.25113	0.187	0.021	2.43564e-202	6	RACGAP1
3.47036e-297	3.15996	0.292	0.038	8.4236e-293	6	MSH5
4.23884e-131	3.15894	0.123	0.014	1.02889e-126	6	ACRV1
1.36382e-180	3.15143	0.172	0.021	3.31041e-176	6	CCDC150
6.59482e-119	3.11972	0.116	0.014	1.60076e-114	6	TICRR
3.95559e-98	3.02701	0.103	0.014	9.60139e-94	6	AL365295.1
7.47199e-156	3.00481	0.16	0.021	1.81368e-151	6	CEP152
3.5498e-142	2.98457	0.149	0.02	8.61644e-138	6	MASTL
0	2.97865	0.512	0.082	0	6	ATAD2
0	2.97782	0.33	0.046	0	6	SMC4
6.02058e-208	2.97319	0.222	0.031	1.46138e-203	6	CHEK1
5.87182e-161	2.95316	0.177	0.025	1.42527e-156	6	MND1
8.95487e-203	2.94831	0.204	0.026	2.17362e-198	6	MYO3A
1.51568e-107	2.94437	0.112	0.015	3.67902e-103	6	MKI67
1.91591e-135	2.93347	0.147	0.02	4.65049e-131	6	MCM8
0	2.92782	0.463	0.075	0	6	HELLS
5.61162e-104	2.90513	0.115	0.016	1.36211e-99	6	DSN1
2.16265e-208	2.90511	0.23	0.033	5.24939e-204	6	ORC6
2.7828e-124	2.89191	0.143	0.021	6.7547e-120	6	ZNF732
1.02329e-279	2.88903	0.336	0.054	2.48384e-275	6	FANCA
2.20789e-215	2.85873	0.313	0.062	5.35922e-211	6	GLRA2
1.40791e-154	2.85594	0.182	0.028	3.41741e-150	6	GEN1
0	2.85395	0.569	0.106	0	6	MMS22L
3.15567e-197	2.84211	0.231	0.035	7.65976e-193	6	GINS1
8.3529e-114	2.81089	0.139	0.022	2.0275e-109	6	FBLN7
4.0126e-184	2.79547	0.22	0.034	9.73978e-180	6	PIEZO2
1.12816e-275	2.7665	0.351	0.06	2.73839e-271	6	FANCI
2.63952e-225	2.75491	0.276	0.045	6.40692e-221	6	ASPN
5.39001e-108	2.73937	0.145	0.025	1.30832e-103	6	NDE1
1.7153e-101	2.68213	0.149	0.028	4.16354e-97	6	CKAP2
0	2.67989	0.586	0.125	0	6	CENPP
1.63598e-89	2.67361	0.118	0.02	3.97102e-85	6	SMC2
2.45521e-209	2.66248	0.296	0.056	5.95952e-205	6	OMD
3.92255e-196	2.65818	0.273	0.05	9.5212e-192	6	OGN
3.26703e-106	2.65787	0.137	0.023	7.93007e-102	6	DDX11
4.02603e-100	2.65418	0.134	0.023	9.77239e-96	6	RAD54B
7.7654e-247	2.65177	0.338	0.062	1.88489e-242	6	MIS18BP1
0	2.65125	0.595	0.139	0	6	RFC3
3.0082e-212	2.61555	0.289	0.052	7.3018e-208	6	DNA2
1.68739e-102	2.59743	0.141	0.025	4.09581e-98	6	ZNF90
1.00097e-80	2.59734	0.105	0.017	2.42965e-76	6	MCM3
3.62908e-95	2.57756	0.131	0.023	8.80887e-91	6	XRCC3
4.63352e-123	2.57666	0.182	0.035	1.12469e-118	6	PRC1
2.32918e-87	2.55085	0.127	0.023	5.65363e-83	6	CENPH
2.20142e-125	2.53853	0.181	0.034	5.34352e-121	6	WDR76
1.41878e-189	2.53705	0.289	0.058	3.44381e-185	6	ECM2
3.26998e-138	2.51569	0.2	0.037	7.93723e-134	6	Z94721.1
1.2082e-195	2.50751	0.297	0.059	2.93265e-191	6	WDHD1
4.12462e-73	2.49476	0.103	0.018	1.00117e-68	6	EGF
1.60324e-73	2.48422	0.109	0.02	3.89153e-69	6	PRC1-AS1
4.30246e-99	2.47622	0.143	0.026	1.04434e-94	6	AC011466.3
1.00835e-120	2.47007	0.18	0.034	2.44757e-116	6	CHAF1A
1.69615e-142	2.46804	0.213	0.041	4.11706e-138	6	FIGN
3.26027e-71	2.46258	0.106	0.02	7.91365e-67	6	NOTCH3
3.97939e-123	2.44695	0.172	0.031	9.65917e-119	6	AC013727.2
2.07187e-92	2.4448	0.142	0.028	5.02904e-88	6	NCAPD2
6.86263e-107	2.41922	0.164	0.032	1.66577e-102	6	IKBIP
9.98889e-154	2.3966	0.279	0.065	2.4246e-149	6	AC073529.1
6.3328e-137	2.38168	0.226	0.047	1.53716e-132	6	LIG1
8.51339e-189	2.37706	0.321	0.071	2.06646e-184	6	ZGRF1
1.56511e-160	2.36245	0.252	0.051	3.799e-156	6	LAMA1
1.38859e-195	2.3443	0.368	0.091	3.37051e-191	6	ERI2
5.77545e-129	2.33746	0.227	0.051	1.40187e-124	6	KIF7
3.05197e-81	2.33594	0.131	0.027	7.40805e-77	6	SALL1
1.25042e-93	2.32657	0.152	0.031	3.03513e-89	6	MDFIC
1.60682e-72	2.32543	0.122	0.025	3.90024e-68	6	DHFR
1.07628e-130	2.32003	0.233	0.052	2.61245e-126	6	KIF20B
1.62108e-157	2.30599	0.25	0.051	3.93485e-153	6	LAMA3
4.67707e-267	2.28529	0.485	0.121	1.13526e-262	6	AC011447.3
3.8685e-111	2.27536	0.194	0.042	9.39e-107	6	NEMP1
0	2.26848	0.789	0.193	0	6	LINC01965
3.12079e-84	2.25495	0.152	0.034	7.57509e-80	6	CDCA7L
2.77027e-85	2.25422	0.156	0.035	6.72427e-81	6	PRIM1
2.03649e-179	2.25057	0.319	0.073	4.94318e-175	6	BARD1
5.56983e-67	2.23403	0.117	0.025	1.35196e-62	6	AC010638.1
4.78171e-187	2.23024	0.365	0.092	1.16066e-182	6	RBL1
3.28611e-160	2.22717	0.311	0.077	7.97637e-156	6	CEP135
2.5917e-154	2.21507	0.267	0.059	6.29083e-150	6	HS6ST3
1.87795e-68	2.21425	0.133	0.031	4.55834e-64	6	TUBB6
2.69032e-72	2.20274	0.135	0.031	6.53022e-68	6	RRM1
3.64456e-65	2.19698	0.119	0.027	8.84643e-61	6	HEG1
6.29964e-108	2.18668	0.213	0.052	1.52911e-103	6	XYLB
4.25439e-59	2.17907	0.113	0.026	1.03267e-54	6	AC009630.1
5.43274e-75	2.16984	0.152	0.037	1.31869e-70	6	POLE
3.40896e-267	2.14725	0.498	0.124	8.27457e-263	6	CDH20
9.0372e-114	2.1449	0.236	0.06	2.1936e-109	6	ENOSF1
3.482e-145	2.11264	0.31	0.082	8.45186e-141	6	GLYATL2
6.36759e-52	2.09985	0.1	0.023	1.5456e-47	6	AC019127.1
3.25949e-59	2.07078	0.124	0.031	7.91176e-55	6	AC119674.1
8.62538e-217	2.06796	0.503	0.155	2.09364e-212	6	PRIM2
2.11994e-91	2.06625	0.184	0.045	5.14573e-87	6	AC008543.1
3.62416e-104	2.066	0.219	0.055	8.79692e-100	6	UBL7-AS1
4.77848e-108	2.05946	0.219	0.054	1.15988e-103	6	LIN9
0	2.05787	0.852	0.255	0	6	FBXL7
1.43159e-57	2.05715	0.131	0.035	3.47491e-53	6	DBF4B
6.89756e-61	2.05212	0.14	0.037	1.67425e-56	6	DBF4
2.16622e-66	2.04683	0.136	0.033	5.25806e-62	6	STOX1
1.76218e-181	2.04299	0.358	0.089	4.27733e-177	6	PREX2
9.9257e-160	2.03908	0.369	0.105	2.40927e-155	6	ZNF730
9.16927e-138	2.03202	0.298	0.079	2.22566e-133	6	EPB41L2
1.033e-72	2.02429	0.162	0.042	2.50741e-68	6	KLHL13
2.76646e-72	2.02278	0.157	0.04	6.71504e-68	6	MGME1
5.31581e-52	2.02142	0.118	0.031	1.29031e-47	6	CDCA7
5.49464e-303	2.01735	0.595	0.158	1.33371e-298	6	LTBP1
0	2.01556	0.902	0.305	0	6	GLI3
0	2.01148	0.949	0.356	0	6	NPAS3
3.25836e-172	2.01121	0.35	0.088	7.90901e-168	6	BMPR1B
3.74713e-135	2.01064	0.298	0.08	9.0954e-131	6	POLE2
0	2.0098	0.796	0.252	0	6	PARD3
5.12595e-125	2.00555	0.272	0.071	1.24422e-120	6	MYO1E
2.54374e-62	2.00344	0.129	0.032	6.17443e-58	6	SUCLG2
1.78891e-145	1.98621	0.342	0.097	4.34223e-141	6	NUF2
8.07584e-134	1.98568	0.261	0.062	1.96025e-129	6	AC091938.1
1.78154e-60	1.97665	0.136	0.036	4.32434e-56	6	ZNF486
3.53854e-102	1.97637	0.226	0.059	8.58909e-98	6	EFCAB11
9.02365e-70	1.97044	0.145	0.036	2.19031e-65	6	ADAMTS9-AS1
6.92749e-53	1.96978	0.123	0.033	1.68151e-48	6	NSUN7
1.78055e-45	1.96565	0.104	0.028	4.32192e-41	6	BX004807.1
8.05372e-77	1.96471	0.17	0.044	1.95488e-72	6	MTBP
3.56649e-164	1.96113	0.351	0.092	8.65694e-160	6	YAP1
1.91424e-277	1.95971	0.58	0.162	4.64644e-273	6	TCF7L1
5.96153e-45	1.9538	0.106	0.029	1.44704e-40	6	KMT5A
0	1.94658	0.774	0.295	0	6	RAD51B
4.34588e-229	1.94272	0.469	0.122	1.05488e-224	6	IQGAP2
1.90772e-66	1.94249	0.153	0.041	4.63062e-62	6	NEDD1
0	1.94091	0.675	0.183	0	6	SOX6
3.45967e-180	1.93838	0.393	0.105	8.39767e-176	6	PRDM16
0	1.93407	0.831	0.253	0	6	CREB5
8.93339e-141	1.9323	0.357	0.108	2.1684e-136	6	PBX3
1.6315e-93	1.9281	0.227	0.064	3.96014e-89	6	OVOL2
5.57442e-231	1.92796	0.459	0.115	1.35308e-226	6	PDGFD
4.5338e-64	1.91983	0.148	0.04	1.10049e-59	6	SMAD3
1.55263e-43	1.91774	0.104	0.028	3.7687e-39	6	POLA2
7.98004e-237	1.91717	0.518	0.146	1.937e-232	6	PLCE1
7.53308e-41	1.91513	0.1	0.028	1.82851e-36	6	UBE2T
4.08311e-54	1.90757	0.129	0.035	9.91093e-50	6	FGFR3
1.37909e-60	1.90495	0.135	0.035	3.34747e-56	6	AL024474.2
1.17346e-95	1.89739	0.247	0.073	2.84835e-91	6	NCAPD3
0	1.89679	0.719	0.235	0	6	CDH12
4.15678e-190	1.89559	0.427	0.118	1.00897e-185	6	STK3
2.19115e-109	1.8939	0.276	0.081	5.31857e-105	6	AL591519.1
3.76915e-166	1.89338	0.474	0.165	9.14885e-162	6	POLA1
1.05985e-188	1.893	0.465	0.142	2.57258e-184	6	TBC1D1
1.49031e-69	1.89226	0.156	0.041	3.61744e-65	6	IFI44L
1.13537e-87	1.88873	0.21	0.058	2.75589e-83	6	LRP4
2.31586e-81	1.88851	0.182	0.048	5.62129e-77	6	FSTL1
7.83963e-154	1.87928	0.451	0.157	1.90291e-149	6	CEP112
5.23129e-132	1.87861	0.307	0.084	1.26979e-127	6	AC092944.1
0	1.87809	0.853	0.269	0	6	AL589740.1
5.244e-103	1.87492	0.243	0.067	1.27288e-98	6	PAX6
5.71377e-185	1.87283	0.435	0.126	1.3869e-180	6	DNAH11
2.04201e-143	1.86379	0.371	0.114	4.95657e-139	6	TMPO
3.15253e-68	1.86138	0.179	0.053	7.65213e-64	6	CENPJ
7.28597e-156	1.85537	0.357	0.098	1.76852e-151	6	PLPP3
5.59299e-162	1.85471	0.392	0.114	1.35759e-157	6	GLI2
2.4504e-78	1.8511	0.206	0.061	5.94786e-74	6	LRRC41
1.7025e-51	1.85011	0.129	0.037	4.13247e-47	6	ARX
2.54737e-62	1.84233	0.17	0.051	6.18324e-58	6	POLD3
1.5863e-46	1.83825	0.124	0.037	3.85042e-42	6	SASS6
4.38896e-41	1.83222	0.106	0.03	1.06533e-36	6	ROR2
1.6711e-166	1.82851	0.423	0.129	4.05625e-162	6	TCF7L2
7.16407e-76	1.82793	0.186	0.052	1.73893e-71	6	LRIG3
1.00485e-208	1.8243	0.541	0.175	2.43908e-204	6	ZNF536
1.10595e-40	1.82191	0.111	0.033	2.68447e-36	6	CASP6
4.70794e-47	1.82112	0.125	0.037	1.14276e-42	6	RFWD3
8.22011e-53	1.81914	0.147	0.045	1.99527e-48	6	HMGB2
1.47361e-42	1.81492	0.111	0.032	3.5769e-38	6	TRPC3
1.37457e-37	1.81492	0.1	0.029	3.33648e-33	6	AC079465.1
2.47835e-36	1.81463	0.101	0.031	6.0157e-32	6	ANKFN1
6.92421e-85	1.814	0.244	0.078	1.68071e-80	6	PLEKHA7
2.26057e-50	1.81315	0.139	0.042	5.48709e-46	6	HES1
0	1.81284	0.859	0.319	0	6	SHROOM3
1.24724e-47	1.8118	0.12	0.034	3.02743e-43	6	TNS1
9.82263e-226	1.80898	0.543	0.164	2.38425e-221	6	MOB3B
5.5007e-72	1.80077	0.188	0.055	1.33519e-67	6	MCUB
3.1185e-168	1.79976	0.369	0.098	7.56954e-164	6	STXBP6
3.18091e-138	1.79883	0.34	0.098	7.72101e-134	6	GPR156
1.38687e-43	1.79547	0.116	0.034	3.36634e-39	6	TNFAIP8
7.46766e-168	1.79537	0.394	0.111	1.81263e-163	6	MEGF10
7.6818e-49	1.79413	0.155	0.051	1.8646e-44	6	AP002495.1
3.67032e-56	1.79396	0.154	0.046	8.90897e-52	6	TNFRSF19
9.70666e-152	1.79039	0.376	0.111	2.3561e-147	6	AC107072.2
3.66267e-99	1.79028	0.242	0.068	8.89041e-95	6	LRP4-AS1
2.40363e-38	1.78716	0.11	0.034	5.83434e-34	6	ARHGAP19
3.20769e-46	1.78691	0.125	0.037	7.78603e-42	6	WIPF1
4.83661e-169	1.78569	0.365	0.096	1.17399e-164	6	DGKB
2.70686e-82	1.78343	0.205	0.058	6.57037e-78	6	AC008957.1
3.82654e-67	1.77893	0.179	0.053	9.28815e-63	6	FANCM
7.67958e-210	1.77802	0.576	0.2	1.86406e-205	6	CNTLN
7.59099e-60	1.77671	0.161	0.048	1.84256e-55	6	MRC2
1.16583e-119	1.77428	0.28	0.076	2.82982e-115	6	ADAMTS9
0	1.76885	0.782	0.292	0	6	PTPRM
1.53404e-203	1.7624	0.487	0.142	3.72358e-199	6	AC008957.2
4.1255e-81	1.76213	0.215	0.063	1.00138e-76	6	VEPH1
1.63312e-59	1.75384	0.164	0.049	3.96408e-55	6	TFAP2C
1.24238e-50	1.74279	0.142	0.043	3.01564e-46	6	PON2
4.52814e-150	1.7424	0.396	0.122	1.09912e-145	6	ADAMTS6
1.19402e-71	1.74146	0.187	0.055	2.89824e-67	6	BMP7
1.98484e-65	1.74003	0.208	0.069	4.8178e-61	6	AKNAD1
1.18542e-72	1.74002	0.202	0.062	2.87738e-68	6	ITGA2
1.28994e-61	1.73217	0.171	0.052	3.13107e-57	6	CYP20A1
3.92642e-51	1.72643	0.141	0.043	9.53061e-47	6	SASH1
5.1025e-47	1.72442	0.129	0.039	1.23853e-42	6	PARP4
4.09724e-248	1.72101	0.642	0.215	9.94523e-244	6	SLC1A3
6.98997e-71	1.72063	0.221	0.073	1.69667e-66	6	PDE8A
6.51397e-109	1.71541	0.287	0.085	1.58114e-104	6	ABHD3
2.477e-297	1.71025	0.722	0.231	6.01243e-293	6	ZFHX4
1.28814e-41	1.70458	0.123	0.038	3.12671e-37	6	SLC9A9
2.35624e-156	1.70235	0.436	0.141	5.71929e-152	6	UTRN
3.20267e-139	1.70233	0.393	0.126	7.77383e-135	6	AP001172.1
8.18428e-129	1.70014	0.382	0.128	1.98657e-124	6	CCDC18
2.33341e-175	1.69506	0.506	0.172	5.66389e-171	6	PLCH1
8.64024e-82	1.69375	0.219	0.065	2.09725e-77	6	SLC24A3
9.10523e-137	1.69187	0.424	0.148	2.21011e-132	6	HMGA2-AS1
5.08295e-63	1.6901	0.191	0.061	1.23378e-58	6	AC010894.3
9.20111e-67	1.68971	0.197	0.062	2.23339e-62	6	CDC14A
1.25435e-58	1.68824	0.176	0.056	3.04468e-54	6	MAP3K20-AS1
1.116e-109	1.68813	0.376	0.14	2.70887e-105	6	CDK5RAP2
4.93316e-87	1.68649	0.252	0.079	1.19743e-82	6	MAP3K20
1.71848e-39	1.68325	0.121	0.039	4.17126e-35	6	RMI1
1.30012e-57	1.67728	0.178	0.058	3.15579e-53	6	NDC1
4.33383e-39	1.67522	0.118	0.038	1.05195e-34	6	AL078587.2
3.04368e-210	1.67514	0.522	0.159	7.38792e-206	6	ADGRV1
3.64581e-54	1.67343	0.16	0.05	8.84947e-50	6	RHCG
6.56033e-137	1.67047	0.368	0.112	1.59239e-132	6	LMCD1-AS1
2.46266e-169	1.6704	0.471	0.154	5.97761e-165	6	FGFR2
2.37365e-43	1.6697	0.142	0.048	5.76156e-39	6	CCDC77
2.37997e-33	1.6691	0.101	0.032	5.77691e-29	6	AC026329.1
1.94272e-40	1.66868	0.132	0.044	4.71558e-36	6	PRDM5
8.49097e-85	1.66378	0.273	0.093	2.06101e-80	6	CENPC
2.81377e-32	1.65931	0.103	0.034	6.82986e-28	6	TRIM59
1.90337e-166	1.65691	0.435	0.132	4.62005e-162	6	CELSR1
5.4015e-76	1.65292	0.226	0.072	1.31111e-71	6	FGFR1
0	1.652	0.965	0.378	0	6	DACH1
3.0021e-117	1.65192	0.394	0.143	7.287e-113	6	SLC16A4
8.80137e-152	1.6519	0.442	0.147	2.13636e-147	6	COL4A6
7.5422e-33	1.65085	0.102	0.033	1.83072e-28	6	PALD1
3.71689e-76	1.64949	0.222	0.07	9.022e-72	6	AC090673.1
5.65673e-44	1.63845	0.139	0.045	1.37306e-39	6	KLHDC8A
1.38658e-84	1.63829	0.265	0.088	3.36564e-80	6	DEK
2.7733e-40	1.63594	0.134	0.045	6.73163e-36	6	TTF2
6.39881e-56	1.63207	0.186	0.063	1.55318e-51	6	LEF1
5.49987e-170	1.63123	0.543	0.204	1.33498e-165	6	HMGA2
3.14505e-83	1.62742	0.228	0.068	7.63398e-79	6	STK33
3.31036e-102	1.62612	0.307	0.1	8.03524e-98	6	NOTCH2
5.37172e-32	1.62612	0.106	0.036	1.30388e-27	6	ACACB
5.71399e-104	1.62523	0.343	0.121	1.38696e-99	6	ZNF43
1.8224e-232	1.62516	0.687	0.259	4.42351e-228	6	CDH4
9.54157e-255	1.62509	0.735	0.282	2.31602e-250	6	PANTR1
1.06092e-78	1.6208	0.269	0.095	2.57518e-74	6	LMNB1
2.55239e-38	1.62023	0.12	0.039	6.19542e-34	6	ZFP36L1
2.07582e-48	1.61925	0.155	0.051	5.03864e-44	6	C1orf112
3.43752e-59	1.61579	0.177	0.056	8.34389e-55	6	FKBP10
8.44547e-66	1.61342	0.202	0.065	2.04997e-61	6	NOTCH1
8.74504e-41	1.61305	0.145	0.051	2.12268e-36	6	MDM1
1.0969e-30	1.61042	0.103	0.035	2.6625e-26	6	AL080276.2
1.85377e-92	1.60802	0.28	0.091	4.49965e-88	6	GAB1
5.79049e-97	1.60515	0.289	0.093	1.40553e-92	6	BICC1
2.30282e-54	1.5981	0.193	0.068	5.58963e-50	6	SCAT2
8.29628e-126	1.5969	0.345	0.105	2.01376e-121	6	SAMD4A
5.39965e-30	1.59648	0.101	0.035	1.31066e-25	6	ANP32E
2.61863e-81	1.59512	0.296	0.11	6.35619e-77	6	NAPEPLD
2.97728e-225	1.59453	0.686	0.262	7.22676e-221	6	PCDH11X
6.44886e-201	1.59041	0.574	0.195	1.56533e-196	6	DOK5
3.01619e-110	1.58992	0.383	0.142	7.3212e-106	6	AL078459.1
0	1.58919	0.935	0.484	0	6	NKAIN3
2.52826e-48	1.58836	0.165	0.057	6.13685e-44	6	MSI1
4.76056e-103	1.58685	0.308	0.1	1.15553e-98	6	PRELID2
6.61153e-34	1.58619	0.109	0.036	1.60482e-29	6	MBNL3
5.59789e-57	1.58586	0.204	0.073	1.35877e-52	6	RFX2
1.04368e-30	1.58463	0.103	0.035	2.53334e-26	6	ITGA6
2.75679e-69	1.58082	0.232	0.08	6.69155e-65	6	SPATA6
1.38642e-39	1.57966	0.137	0.047	3.36526e-35	6	TTI1
2.67563e-134	1.57958	0.43	0.151	6.49457e-130	6	AC012404.1
2.02044e-100	1.57918	0.323	0.11	4.90421e-96	6	MTAP
1.66421e-59	1.57806	0.215	0.077	4.03954e-55	6	AC130324.2
5.13279e-35	1.57402	0.118	0.04	1.24588e-30	6	SPSB4
8.28769e-99	1.574	0.376	0.146	2.01167e-94	6	SPATA5
4.72314e-120	1.57215	0.397	0.141	1.14645e-115	6	LHX2
2.55032e-156	1.57141	0.517	0.193	6.19038e-152	6	AHI1
4.40067e-44	1.57026	0.16	0.057	1.06817e-39	6	UACA
4.22674e-44	1.57022	0.158	0.056	1.02596e-39	6	RAP2C-AS1
2.55601e-54	1.56389	0.187	0.064	6.2042e-50	6	TANC1
4.78497e-91	1.56276	0.295	0.1	1.16146e-86	6	GPC4
2.0584e-36	1.56186	0.124	0.043	4.99636e-32	6	ZNF93
2.00138e-239	1.56063	0.797	0.385	4.85795e-235	6	SLC35F1
1.33384e-54	1.5598	0.182	0.062	3.23764e-50	6	NEDD4
3.24056e-107	1.55933	0.339	0.114	7.86581e-103	6	HS6ST2
5.97732e-160	1.55528	0.501	0.177	1.45087e-155	6	ERBIN
6.11529e-75	1.55394	0.291	0.111	1.48436e-70	6	AC004943.2
3.73476e-62	1.55344	0.16	0.046	9.06539e-58	6	GLIS3
1.58112e-83	1.55311	0.306	0.113	3.83785e-79	6	RAD18
7.09434e-73	1.55241	0.237	0.079	1.72201e-68	6	EMX2OS
3.14626e-35	1.54892	0.118	0.04	7.63693e-31	6	TGIF2
3.69342e-42	1.54711	0.163	0.06	8.96503e-38	6	CARD8
7.41718e-42	1.54579	0.158	0.057	1.80037e-37	6	PI4K2B
2.28801e-96	1.54573	0.295	0.096	5.55369e-92	6	FOXP2
3.88332e-92	1.54345	0.36	0.142	9.42599e-88	6	CEP192
2.39278e-89	1.54277	0.36	0.144	5.80799e-85	6	CAV3
6.24679e-55	1.53865	0.192	0.067	1.51628e-50	6	HSDL2
1.49221e-36	1.53814	0.105	0.032	3.62205e-32	6	SGO1-AS1
7.89956e-114	1.53453	0.374	0.13	1.91746e-109	6	LRIG1
2.05078e-56	1.53383	0.196	0.068	4.97786e-52	6	FAT1
6.40461e-78	1.52965	0.215	0.065	1.55459e-73	6	PDZRN3
9.59087e-49	1.52898	0.164	0.056	2.32799e-44	6	MAST4
5.21118e-63	1.52895	0.227	0.081	1.26491e-58	6	DIPK2A
4.45431e-93	1.52788	0.335	0.123	1.0812e-88	6	DDAH1
5.74526e-106	1.52593	0.369	0.134	1.39455e-101	6	PLEKHG1
1.35398e-233	1.52548	0.813	0.404	3.28651e-229	6	MPPED2
1.11773e-26	1.5237	0.106	0.039	2.71308e-22	6	LINC02018
9.14692e-61	1.52054	0.214	0.075	2.22023e-56	6	LINC00624
1.45556e-51	1.52008	0.193	0.07	3.53307e-47	6	MYRIP
9.37261e-197	1.51994	0.598	0.211	2.27501e-192	6	COL4A5
2.31842e-38	1.51911	0.149	0.055	5.62749e-34	6	PAWR
1.09192e-42	1.51903	0.172	0.065	2.65042e-38	6	GJC1
1.12969e-37	1.51901	0.117	0.037	2.7421e-33	6	TEK
3.23223e-35	1.51707	0.132	0.048	7.84559e-31	6	POLG
6.73972e-29	1.5153	0.104	0.037	1.63593e-24	6	SOX2
2.09624e-55	1.51237	0.163	0.051	5.0882e-51	6	RASSF8
7.95094e-40	1.51063	0.148	0.053	1.92993e-35	6	MIR4435-2HG
6.69477e-44	1.50707	0.175	0.066	1.62502e-39	6	PRCP
4.19368e-29	1.50691	0.115	0.043	1.01793e-24	6	USP1
2.47137e-176	1.50562	0.628	0.258	5.99876e-172	6	PRKD1
5.92879e-51	1.50537	0.181	0.064	1.43909e-46	6	AL137139.2
2.2234e-57	1.50419	0.21	0.075	5.39687e-53	6	SAE1
6.32229e-38	1.50415	0.146	0.053	1.53461e-33	6	LYPD6
2.23426e-123	1.50395	0.399	0.137	5.42323e-119	6	TAFA1
1.36246e-30	1.50376	0.107	0.037	3.3071e-26	6	AC137494.1
4.31333e-31	1.50357	0.126	0.048	1.04697e-26	6	EVA1C
4.22065e-30	1.50111	0.115	0.042	1.02448e-25	6	AC114956.3
6.99619e-87	1.49905	0.342	0.133	1.69819e-82	6	NASP
6.32926e-34	1.49535	0.12	0.042	1.5363e-29	6	AL022068.1
9.94525e-39	1.49476	0.15	0.055	2.41401e-34	6	BEND7
8.98026e-40	1.49186	0.152	0.055	2.17978e-35	6	ZNF100
1.28867e-137	1.49085	0.57	0.254	3.12798e-133	6	RANBP17
5.45301e-55	1.48437	0.209	0.076	1.32361e-50	6	AC078842.2
1.33743e-46	1.48418	0.184	0.069	3.24634e-42	6	RBBP8
4.27616e-51	1.48408	0.179	0.062	1.03795e-46	6	PLEKHG4B
2.51589e-63	1.48186	0.233	0.084	6.10681e-59	6	RGS20
2.65232e-59	1.47883	0.213	0.075	6.43798e-55	6	LIPG
7.00001e-38	1.47491	0.154	0.058	1.69911e-33	6	GTF3C3
2.49581e-51	1.47349	0.177	0.061	6.05809e-47	6	AC090577.1
3.1702e-109	1.47112	0.4	0.151	7.69504e-105	6	VCAN-AS1
2.59949e-30	1.47082	0.118	0.044	6.30974e-26	6	CENPO
5.37007e-42	1.46763	0.159	0.058	1.30348e-37	6	AL450163.1
9.17816e-29	1.46673	0.116	0.044	2.22782e-24	6	RELL1
2.088e-43	1.46354	0.159	0.057	5.06819e-39	6	TTC23
2.75759e-40	1.45938	0.135	0.045	6.6935e-36	6	ZFHX4-AS1
6.21733e-239	1.45848	0.823	0.407	1.50913e-234	6	DLEU2
1.9104e-62	1.45733	0.239	0.088	4.63711e-58	6	NCKAP5-AS2
2.77483e-61	1.45733	0.223	0.08	6.73535e-57	6	ABTB2
1.49084e-53	1.45338	0.195	0.069	3.61872e-49	6	ZBTB20-AS1
3.28453e-41	1.45206	0.166	0.063	7.97254e-37	6	C9orf147
1.25496e-139	1.45098	0.51	0.197	3.04617e-135	6	SH3RF1
1.53408e-171	1.44935	0.671	0.307	3.72367e-167	6	FUT9
1.10581e-88	1.44911	0.28	0.092	2.68414e-84	6	CDH23
2.02255e-142	1.44753	0.499	0.186	4.90935e-138	6	GULP1
1.49575e-28	1.44527	0.116	0.044	3.63063e-24	6	SNHG31
8.25706e-33	1.44511	0.141	0.055	2.00424e-28	6	DPY19L4
5.0765e-26	1.44184	0.109	0.042	1.23222e-21	6	RNF217
7.93369e-57	1.44141	0.215	0.078	1.92575e-52	6	JPH1
1.05314e-35	1.44023	0.158	0.062	2.5563e-31	6	SFI1
1.03246e-51	1.4354	0.218	0.085	2.5061e-47	6	MRE11
1.73563e-140	1.43457	0.577	0.257	4.21289e-136	6	EZH2
8.78021e-27	1.43379	0.114	0.044	2.13122e-22	6	PCBD2
2.18157e-47	1.43304	0.19	0.071	5.29532e-43	6	AC096741.1
5.99519e-175	1.43251	0.607	0.237	1.45521e-170	6	LDLRAD3
3.712e-25	1.43166	0.1	0.037	9.01013e-21	6	MAGI2-AS3
2.14092e-28	1.42624	0.137	0.057	5.19665e-24	6	DHRS7B
1.01457e-28	1.42591	0.118	0.045	2.46267e-24	6	SOX9-AS1
5.52707e-36	1.42495	0.154	0.06	1.34159e-31	6	AC018730.1
1.40199e-69	1.42125	0.317	0.132	3.40306e-65	6	STARD9
1.87237e-38	1.4209	0.153	0.057	4.5448e-34	6	GXYLT1
2.09964e-25	1.42063	0.106	0.041	5.09646e-21	6	IL33
1.71946e-65	1.41975	0.204	0.066	4.17365e-61	6	AC087564.1
1.89414e-36	1.41932	0.155	0.06	4.59764e-32	6	SUGCT
9.45383e-76	1.41862	0.29	0.108	2.29473e-71	6	EEPD1
3.49513e-27	1.4162	0.112	0.042	8.48374e-23	6	EMX2
2.83915e-67	1.41323	0.292	0.117	6.89147e-63	6	SEPTIN10
2.54114e-123	1.41002	0.422	0.15	6.16811e-119	6	ZBTB20-AS5
1.8754e-26	1.40693	0.114	0.044	4.55216e-22	6	C12orf75
2.90379e-108	1.40495	0.514	0.241	7.04836e-104	6	NSD2
3.7639e-46	1.40386	0.187	0.071	9.13612e-42	6	PHACTR2
3.51825e-102	1.40292	0.406	0.161	8.53985e-98	6	NHS
3.81242e-31	1.40169	0.141	0.057	9.25389e-27	6	CEP85
2.31006e-157	1.39942	0.634	0.281	5.6072e-153	6	ZEB1
1.72726e-55	1.39872	0.213	0.078	4.19259e-51	6	LUCAT1
5.58705e-90	1.39767	0.395	0.166	1.35615e-85	6	NXN
5.79222e-44	1.39753	0.21	0.087	1.40595e-39	6	PRTFDC1
2.43431e-57	1.39635	0.252	0.101	5.90881e-53	6	NCAPG
1.08245e-223	1.39537	0.825	0.4	2.62743e-219	6	RORA
4.88832e-173	1.39382	0.73	0.363	1.18654e-168	6	PDE4B
9.78382e-74	1.38915	0.297	0.114	2.37483e-69	6	BOC
4.89039e-29	1.38915	0.122	0.047	1.18704e-24	6	SLC6A1
1.29528e-277	1.38786	0.919	0.529	3.14402e-273	6	MIR99AHG
1.56173e-53	1.3853	0.254	0.106	3.79079e-49	6	E2F3
1.75535e-26	1.38138	0.118	0.046	4.26077e-22	6	ODF2
1.09595e-46	1.37951	0.198	0.076	2.66021e-42	6	AC110023.1
1.06794e-120	1.37911	0.521	0.227	2.59222e-116	6	CDK14
6.18102e-105	1.37519	0.408	0.157	1.50032e-100	6	CNTN3
1.86479e-25	1.375	0.112	0.044	4.52641e-21	6	ZNF85
3.57009e-70	1.37485	0.34	0.147	8.66568e-66	6	CCDC138
2.14809e-83	1.37233	0.405	0.181	5.21406e-79	6	ATAD5
1.43097e-38	1.37103	0.185	0.077	3.47338e-34	6	XRCC4
3.28138e-27	1.37098	0.116	0.045	7.96489e-23	6	PNKP
3.45186e-21	1.36696	0.1	0.041	8.37871e-17	6	FOXP1-AS1
4.70059e-93	1.36497	0.359	0.136	1.14097e-88	6	LINC01090
1.78989e-43	1.36446	0.179	0.068	4.34459e-39	6	FBN2
1.30411e-142	1.36123	0.574	0.239	3.16546e-138	6	LINC00511
8.20017e-26	1.35986	0.122	0.05	1.99043e-21	6	CTPS1
2.08076e-37	1.35498	0.174	0.07	5.05062e-33	6	AC024588.1
5.66034e-32	1.35051	0.161	0.068	1.37394e-27	6	KAT2B
2.49133e-92	1.34953	0.366	0.14	6.0472e-88	6	KIAA1958
7.10575e-178	1.34471	0.762	0.389	1.72478e-173	6	IL1RAPL1
2.01279e-31	1.34445	0.148	0.06	4.88563e-27	6	AC099850.1
4.3162e-81	1.34328	0.351	0.141	1.04767e-76	6	KIF13A
2.13664e-31	1.34311	0.146	0.059	5.18628e-27	6	NUP35
3.93035e-61	1.34152	0.203	0.068	9.54014e-57	6	ZNF521
4.49553e-55	1.3399	0.234	0.091	1.0912e-50	6	DENND2A
9.45342e-30	1.33796	0.157	0.068	2.29463e-25	6	EFCAB2
5.94849e-61	1.33451	0.281	0.116	1.44388e-56	6	ABCC4
1.45008e-141	1.33335	0.617	0.286	3.51978e-137	6	ELP4
6.88735e-45	1.32935	0.212	0.087	1.67177e-40	6	NFIC
5.3301e-55	1.32911	0.235	0.092	1.29378e-50	6	DCBLD2
2.04233e-23	1.32152	0.101	0.039	4.95736e-19	6	AKAP7
3.16192e-110	1.32094	0.504	0.223	7.67492e-106	6	CEP128
2.25793e-30	1.32094	0.143	0.058	5.48068e-26	6	HFM1
3.45199e-40	1.31986	0.187	0.076	8.37901e-36	6	H2AFV
1.72821e-82	1.31864	0.357	0.145	4.19487e-78	6	TOX3
7.32036e-32	1.31811	0.158	0.066	1.77687e-27	6	LIMD1
1.89751e-27	1.31798	0.135	0.056	4.60582e-23	6	RPA1
6.61068e-74	1.3174	0.361	0.157	1.60461e-69	6	NUCKS1
1.22892e-56	1.31615	0.274	0.116	2.98295e-52	6	B3GAT2
3.01263e-37	1.31405	0.183	0.076	7.31256e-33	6	OIP5
1.17226e-27	1.30764	0.152	0.067	2.84543e-23	6	DGCR8
2.08976e-121	1.30392	0.597	0.295	5.07248e-117	6	LRRC3B
1.81959e-32	1.30267	0.154	0.063	4.41669e-28	6	SS18L2
6.8343e-125	1.30102	0.539	0.231	1.65889e-120	6	AC079385.1
3.12782e-25	1.29811	0.132	0.057	7.59215e-21	6	SOAT1
2.61063e-31	1.29763	0.125	0.047	6.33679e-27	6	SLC4A4
1.05682e-25	1.29653	0.14	0.061	2.56523e-21	6	MTRF1L
1.64067e-95	1.29564	0.484	0.226	3.98239e-91	6	C15orf41
9.60379e-65	1.29358	0.348	0.158	2.33113e-60	6	SKA2
3.46657e-44	1.29224	0.234	0.103	8.4144e-40	6	CMC2
6.7107e-52	1.29165	0.356	0.185	1.62889e-47	6	CKAP5
1.49356e-35	1.29005	0.19	0.083	3.62532e-31	6	HAT1
2.32951e-83	1.28997	0.433	0.199	5.65442e-79	6	TLN2
2.05104e-30	1.28885	0.151	0.063	4.97848e-26	6	PPCDC
3.11138e-55	1.28749	0.29	0.129	7.55225e-51	6	STON2
3.72841e-219	1.28691	0.823	0.369	9.04998e-215	6	ZBTB20
8.68468e-93	1.28447	0.433	0.187	2.10803e-88	6	XYLT1
1.10682e-115	1.28296	0.647	0.345	2.68658e-111	6	WWOX
1.98168e-67	1.27851	0.348	0.156	4.81012e-63	6	SPATA13
7.92365e-39	1.27525	0.207	0.09	1.92331e-34	6	PRIMPOL
5.44766e-200	1.27444	0.846	0.505	1.32231e-195	6	FOXP1
2.31436e-156	1.273	0.727	0.375	5.61766e-152	6	PHLPP1
6.06638e-127	1.2725	0.578	0.263	1.47249e-122	6	PALLD
7.07724e-68	1.27212	0.31	0.126	1.71786e-63	6	PAG1
3.80298e-103	1.27024	0.475	0.204	9.23097e-99	6	VCAN
5.26545e-24	1.26918	0.111	0.044	1.27808e-19	6	AC012459.1
3.96557e-25	1.26893	0.131	0.056	9.62564e-21	6	TDP1
1.18211e-44	1.26754	0.224	0.095	2.86933e-40	6	UFL1-AS1
7.18876e-59	1.26722	0.342	0.161	1.74493e-54	6	SLF1
8.16949e-182	1.26431	0.765	0.371	1.98298e-177	6	ESR2
5.12041e-40	1.26371	0.195	0.081	1.24288e-35	6	AF117829.1
2.20582e-129	1.26192	0.516	0.204	5.35419e-125	6	COL11A1
5.04337e-70	1.25952	0.304	0.12	1.22418e-65	6	ADGRL2
3.06139e-32	1.25582	0.183	0.082	7.43092e-28	6	SMC1A
9.04034e-27	1.25463	0.141	0.061	2.19436e-22	6	PAGR1
2.34267e-68	1.25348	0.341	0.147	5.68637e-64	6	L3MBTL4
1.42955e-27	1.24719	0.136	0.057	3.46995e-23	6	AC079209.2
1.06479e-51	1.24599	0.229	0.09	2.58457e-47	6	ID4
5.47221e-29	1.24542	0.164	0.073	1.32827e-24	6	GKAP1
8.08435e-47	1.24476	0.196	0.074	1.96231e-42	6	ARID5B
1.36444e-22	1.24348	0.12	0.052	3.3119e-18	6	MEIS1
9.09228e-64	1.2428	0.293	0.119	2.20697e-59	6	AP001021.3
7.62818e-68	1.24156	0.329	0.139	1.85159e-63	6	RORA-AS1
3.52474e-114	1.24023	0.548	0.251	8.5556e-110	6	MID1
3.25278e-51	1.23729	0.272	0.119	7.89546e-47	6	ST5
5.39612e-62	1.23547	0.348	0.161	1.3098e-57	6	SFXN5
2.46581e-29	1.23371	0.162	0.071	5.98527e-25	6	ZNF20
7.70691e-36	1.23332	0.193	0.084	1.8707e-31	6	TOPBP1
7.79731e-52	1.23268	0.288	0.13	1.89264e-47	6	NUP107
1.23604e-26	1.23191	0.151	0.067	3.00024e-22	6	MIR222HG
3.63744e-25	1.22984	0.138	0.06	8.82916e-21	6	SLC6A16
8.55849e-20	1.22783	0.11	0.048	2.0774e-15	6	CTNNAL1
2.40387e-77	1.22771	0.422	0.197	5.83491e-73	6	NOS1AP
3.73509e-40	1.22647	0.27	0.135	9.06619e-36	6	FANCC
1.25071e-32	1.22546	0.19	0.086	3.03585e-28	6	DNMT1
3.1677e-25	1.22514	0.138	0.06	7.68897e-21	6	TMEM117
8.48635e-26	1.22455	0.133	0.056	2.05989e-21	6	AC060834.2
2.20078e-20	1.22324	0.11	0.048	5.34195e-16	6	LRRC4C
4.50131e-50	1.22208	0.273	0.122	1.0926e-45	6	AC013640.1
1.19012e-20	1.22198	0.112	0.048	2.88878e-16	6	AC046158.1
4.26898e-31	1.22198	0.159	0.067	1.03621e-26	6	MNS1
7.22371e-39	1.22118	0.241	0.113	1.75341e-34	6	TUBGCP3
4.47455e-17	1.22015	0.1	0.045	1.08611e-12	6	AL356113.1
8.77228e-42	1.21738	0.233	0.104	2.1293e-37	6	RFC1
4.06865e-44	1.21185	0.241	0.107	9.87583e-40	6	STK24
2.39697e-25	1.20989	0.141	0.062	5.81816e-21	6	MCC
1.74465e-19	1.20978	0.112	0.05	4.23478e-15	6	CDC7
2.36581e-21	1.20912	0.122	0.054	5.74252e-17	6	AC092821.3
1.78778e-19	1.20674	0.106	0.046	4.33948e-15	6	CLCN5
5.53063e-105	1.20602	0.544	0.258	1.34245e-100	6	CUX1
5.11791e-35	1.20522	0.216	0.101	1.24227e-30	6	CEP295
3.93685e-28	1.20467	0.148	0.063	9.55592e-24	6	AC026894.1
2.00245e-227	1.20352	0.899	0.512	4.86055e-223	6	SYNE2
5.32114e-27	1.20237	0.135	0.056	1.2916e-22	6	EIF1B-AS1
1.23455e-47	1.20168	0.239	0.1	2.99663e-43	6	DIAPH2-AS1
3.9803e-142	1.19828	0.728	0.389	9.66138e-138	6	MAGI1
1.68698e-63	1.19775	0.33	0.144	4.0948e-59	6	ROR1
3.75744e-251	1.19503	0.958	0.665	9.12044e-247	6	MEIS2
1.72999e-16	1.19386	0.131	0.068	4.19921e-12	6	STARD13-AS
3.01166e-83	1.19108	0.484	0.241	7.3102e-79	6	PTN
2.75529e-51	1.18858	0.325	0.158	6.68792e-47	6	AL137009.1
6.64486e-75	1.18672	0.416	0.193	1.61291e-70	6	BBX
1.20211e-36	1.18672	0.221	0.102	2.91787e-32	6	RNF168
1.10788e-19	1.18573	0.112	0.05	2.68916e-15	6	AC008277.1
1.9402e-116	1.18555	0.589	0.279	4.70944e-112	6	TMTC2
3.26312e-58	1.18488	0.397	0.205	7.92057e-54	6	PKP4
8.74619e-71	1.18373	0.401	0.187	2.12296e-66	6	NCALD
8.30515e-31	1.18356	0.19	0.088	2.01591e-26	6	ZDHHC13
6.98846e-54	1.17676	0.305	0.138	1.69631e-49	6	PTPN13
9.33605e-25	1.17451	0.148	0.067	2.26614e-20	6	SCML2
5.57861e-34	1.17373	0.205	0.094	1.3541e-29	6	TMEM132B
4.00272e-16	1.17163	0.118	0.058	9.7158e-12	6	ACYP1
5.71816e-85	1.16964	0.535	0.284	1.38797e-80	6	FUS
3.72602e-23	1.16814	0.141	0.064	9.04416e-19	6	LINC02595
6.09506e-25	1.16716	0.157	0.073	1.47945e-20	6	ZMYM1
9.76443e-75	1.16711	0.404	0.183	2.37012e-70	6	DNAH14
6.99078e-21	1.16573	0.124	0.056	1.69687e-16	6	OTUD7B
1.24766e-42	1.16258	0.241	0.108	3.02844e-38	6	ATP8B1
7.62127e-19	1.16229	0.125	0.06	1.84991e-14	6	GABPB1
6.04613e-64	1.16061	0.399	0.197	1.46758e-59	6	ST3GAL3
1.32009e-39	1.15958	0.192	0.078	3.20426e-35	6	CLYBL
8.27666e-26	1.15836	0.141	0.062	2.00899e-21	6	YES1
5.90718e-33	1.15809	0.241	0.122	1.43385e-28	6	THSD4
1.65499e-35	1.15686	0.227	0.107	4.01716e-31	6	ZNRF3
1.27288e-37	1.15517	0.219	0.099	3.08967e-33	6	RNASEH2B
9.58909e-25	1.15408	0.145	0.065	2.32756e-20	6	AC027243.3
2.37474e-56	1.15159	0.364	0.18	5.76422e-52	6	MPHOSPH9
7.02511e-15	1.15156	0.105	0.051	1.70521e-10	6	AL354696.2
5.47991e-51	1.15037	0.312	0.147	1.33014e-46	6	TRERF1
6.70544e-34	1.14164	0.224	0.108	1.62761e-29	6	ALDH7A1
2.97543e-29	1.14153	0.178	0.082	7.22225e-25	6	REEP3
1.19967e-19	1.14081	0.131	0.063	2.91196e-15	6	RHBDL3
6.62716e-17	1.13794	0.111	0.052	1.60861e-12	6	LNPEP
4.87061e-58	1.13687	0.343	0.16	1.18224e-53	6	ITGB8
[truncated: 3,286 more rows]

## Sheet: CellType_annotation
seurat_clusters	cell type	rationale
0	Exci-neuron	LDB2, TLE4, SATB2, SLC17A7
1	Stressed radial glia	SLC1A3, SLC4A4, PGK1, ENO1
2	Radial glia	SLC1A3, QKI, PAX6, BMP7, GLI2, GLI3, IL33, PDGFD
3	Exci-neuron	GRIA1,GRIA3, NPR3,BCL11B,SCN2A, SOX5
4	Neuron	RBFOX3, SYT1,SLA, SORBS2, KCNQ3
5	Neuron	ZBTB18
6	Radial glia	SLC1A3,QKI, SOX2, PAX6, TOP2A, ARHGAP11A
7	Neuron	NEUROD6,SYT1, NEUROD2, BHLHE22
8	Neuron	RBFOX3, SOX11, ELAVL2, ROBO2
9	Exci-neuron	LDB2, SATB2,RORB, TLE4,NR4A2,SORCS1
10	Neuron	ENO2, SLC2A3, PCLO
11	REIN	RPL10, RPS8, EEF1A1, TUBB3, TPT1
12	Radial glia	SLC1A3, PAX6, TOP2A, BMP7, GLI2, GLI3
13	Radial glia	SOX2,CLU, ERBB4, FGF2
14	IPC	EOMES, SOX11, TCF7L1, MKI67, CDK1, CENPF, TOP2A
