# Supplementary material for: A human forebrain organoid model phenocopies dysregulated RNA and protein homeostasis in ALS/FTD-associated TDP-43 proteinopathies
Source: bioRxiv. 2025 Nov 10:2025.11.09.687455. Preprint. [Version 1] doi: 10.1101/2025.11.09.687455 (PMC12642313; doi:10.1101/2025.11.09.687455)
Supplement: Supplement 3 [file media-3.xlsx]

## Sheet: Sheet 1
Table S2. Differentially expressed genes in TDP-43 K181E mutant organoids.
Gene_ID	log2FC (FTLD-TDP vs. control)	log2FC (K181E/K181E vs. WT)	Label
RPLP2	0.315748	1.52922	Q1
RPL39	0.347876	1.50179	Q1
ATP5F1E	0.291155	1.41837	Q1
COX7C	0.171628	1.30244	Q1
RPS25	0.238681	1.29011	Q1
RPS28	0.193578	1.27333	Q1
SERF2	0.206308	1.2719	Q1
RPL35A	0.201659	1.25223	Q1
RPS27A	0.146581	1.22355	Q1
RPS21	0.352013	1.22222	Q1
RPS13	0.195036	1.19849	Q1
RPS15A	0.200426	1.19006	Q1
RPS12	0.222587	1.18343	Q1
RPS29	0.226894	1.15959	Q1
RPLP1	0.203527	1.10953	Q1
RPL37A	0.202818	1.07342	Q1
RPS16	0.23957	1.04697	Q1
TPT1	0.236871	0.972319	Q1
RPL22	0.12762	0.909917	Q1
RPL11	0.20435	0.898433	Q1
COMMD6	0.255429	0.848096	Q1
EEF1A1	0.236683	0.827689	Q1
RPS3	0.161697	0.821926	Q1
NACA	0.11325	0.807434	Q1
YBX1	0.259752	0.786801	Q1
SRP14	0.199167	0.763852	Q1
RPL14	0.125892	0.761366	Q1
RPL5	0.1332	0.756766	Q1
H3F3A	0.330597	0.739513	Q1
PLXDC2	0.383641	0.704694	Q1
SEC61B	0.170571	0.702684	Q1
FABP7	0.4399	0.698954	Q1
SNHG29	0.168537	0.681174	Q1
ITM2B	0.21258	0.647062	Q1
H2AFZ	0.227854	0.642082	Q1
EIF3E	0.131751	0.622337	Q1
SUMO2	0.0935497	0.616775	Q1
MYL6	0.377191	0.605876	Q1
HIF3A	0.870233	0.58823	Q1
VIM	0.857188	0.583168	Q1
MATN2	0.480714	0.566453	Q1
ZNF546	0.187903	0.515356	Q1
PPP1R14B	0.246742	0.509486	Q1
CFLAR	0.289482	0.506314	Q1
TIMP3	0.423746	0.505689	Q1
MRPS6	0.591002	0.503696	Q1
HP1BP3	0.280317	0.498117	Q1
ZFAS1	0.264348	0.495479	Q1
STRADB	0.164082	0.492592	Q1
SLCO3A1	0.267638	0.484072	Q1
LRRC1	0.624383	0.477465	Q1
SRP9	0.190239	0.475831	Q1
AC092691.1	0.218151	0.470086	Q1
CSRP2	0.336697	0.468409	Q1
NRP2	0.208214	0.465431	Q1
SCP2	0.222375	0.463664	Q1
EXOSC8	0.18211	0.463489	Q1
ZNF571	0.230752	0.461273	Q1
PRRC1	0.176478	0.460378	Q1
ERH	0.150337	0.459305	Q1
DEK	0.327664	0.447633	Q1
SNHG5	0.220446	0.446499	Q1
PLEKHA8	0.129976	0.444582	Q1
LYPLAL1	0.200182	0.44315	Q1
CBX3	0.105877	0.43931	Q1
RAD21	0.135155	0.43562	Q1
ATG12	0.138394	0.435224	Q1
COX20	0.18388	0.434399	Q1
DNAJB6	0.230361	0.431226	Q1
PABPC1	0.143442	0.428101	Q1
CCDC126	0.344492	0.419887	Q1
TRIQK	0.176767	0.413129	Q1
SERBP1	0.106669	0.411289	Q1
ELK3	0.465836	0.40065	Q1
PYGO1	0.383137	0.397682	Q1
SNAP23	0.445142	0.389349	Q1
TANK	0.119643	0.388903	Q1
WARS2-AS1	0.294101	0.388	Q1
RHOQ	0.483921	0.387883	Q1
RHBDD1	0.186172	0.384813	Q1
ANAPC16	0.426244	0.384492	Q1
UBC	0.173195	0.381677	Q1
SLC38A1	0.169692	0.380339	Q1
ZNF69	0.458922	0.3774	Q1
SH3BGRL	0.211568	0.373709	Q1
PAQR3	0.208874	0.372893	Q1
FAT4	0.31387	0.369748	Q1
OTUD4	0.232144	0.363612	Q1
DUSP16	0.277877	0.359274	Q1
KDM1B	0.247736	0.35906	Q1
ZNF704	0.20699	0.357345	Q1
PIGK	0.132931	0.356609	Q1
MTMR2	0.183831	0.353442	Q1
LRP1	0.13174	0.349954	Q1
RBM41	0.189293	0.349	Q1
SLC16A9	0.785876	0.343759	Q1
ABI3BP	0.672174	0.342092	Q1
SAMD8	0.114016	0.340412	Q1
SEM1	0.319299	0.340367	Q1
LCORL	0.164931	0.339786	Q1
ZNF420	0.161991	0.33916	Q1
IGF2R	0.196219	0.33826	Q1
SRGAP2C	0.140858	0.333888	Q1
NHLRC2	0.220739	0.331257	Q1
APIP	0.258441	0.330733	Q1
HBP1	0.266509	0.32983	Q1
NEXN	0.569927	0.329562	Q1
SLC35F5	0.15823	0.326247	Q1
PPA2	0.123001	0.324	Q1
AK3	0.384935	0.323218	Q1
VCAN	0.386464	0.322168	Q1
ZNHIT6	0.222784	0.321981	Q1
TEX9	0.28505	0.319353	Q1
ITGB1	0.418758	0.317368	Q1
PGM3	0.165118	0.314599	Q1
ID4	0.559914	0.311926	Q1
SMAD5	0.314123	0.311902	Q1
MAP3K20	0.533757	0.310438	Q1
METTL15	0.203883	0.310208	Q1
CRY1	0.456008	0.309839	Q1
KLHL20	0.119042	0.309252	Q1
PPM1A	0.124553	0.308565	Q1
RUNX2	0.255387	0.308317	Q1
TMBIM4	0.237648	0.307726	Q1
LPAR6	0.534643	0.304781	Q1
GALNT1	0.138155	0.301733	Q1
PDE5A	0.566962	0.301483	Q1
MSH6	0.172972	0.301161	Q1
TASOR	0.162924	0.300756	Q1
ZNF81	0.160655	0.300493	Q1
PAFAH1B3	0.309377	0.300114	Q1
MPP6	0.283263	0.298823	Q1
ADAMTS9-AS2	0.446023	0.298431	Q1
EPHA7	0.218537	0.297779	Q1
SLC20A2	0.266996	0.296498	Q1
ZNF431	0.21823	0.296397	Q1
UBL3	0.173381	0.295268	Q1
REEP3	0.33213	0.294601	Q1
PAIP1	0.112057	0.289859	Q1
TTN	0.333345	0.289627	Q1
MIER1	0.275615	0.288531	Q1
MBD2	0.155052	0.28676	Q1
XPOT	0.20922	0.286531	Q1
SPOPL	0.191035	0.286492	Q1
PTAR1	0.347628	0.285916	Q1
ATG4B	0.136355	0.285509	Q1
SMIM4	0.215747	0.285043	Q1
PCBP2	0.167417	0.283671	Q1
TWSG1	0.433448	0.280691	Q1
HMBOX1	0.274724	0.280309	Q1
IST1	0.221589	0.279547	Q1
PRKAR2A	0.10676	0.278389	Q1
PLCG1	0.209692	0.277571	Q1
XPNPEP3	0.154622	0.273865	Q1
RO60	0.266482	0.272786	Q1
TBL1X	0.265207	0.272786	Q1
INTS12	0.247135	0.270547	Q1
CLIP4	0.140472	0.269403	Q1
RPS27L	0.244366	0.269194	Q1
ARG2	0.530157	0.267142	Q1
STXBP4	0.451048	0.265582	Q1
PTPN13	0.376762	0.265483	Q1
CASC3	0.261855	0.263559	Q1
MINDY2	0.25059	0.262768	Q1
NGLY1	0.114014	0.261682	Q1
PCNP	0.114505	0.259847	Q1
RBM17	0.234237	0.257788	Q1
RPN2	0.168464	0.256965	Q1
SQSTM1	0.165531	0.255667	Q1
LBR	0.348747	0.255257	Q1
ITGAV	0.310898	0.25407	Q1
PPP1CB	0.242468	0.253556	Q1
PPA1	0.134916	0.253533	Q1
EVI2B	0.710011	0.252901	Q1
NUFIP2	0.190077	0.252653	Q1
PRKD3	0.641132	0.251992	Q1
COMMD10	0.231198	0.250719	Q1
ZNF790	0.22304	-0.473338	Q2
BASP1-AS1	-0.461073	-0.252476	Q3
SATB2	-0.205913	-0.35609	Q3
SORCS3	-0.575191	-0.390581	Q3
NELL1	-0.480253	-0.407079	Q3
GRIK1	-0.349075	-0.502912	Q3
LDLRAD4	-0.165724	-0.546822	Q3
TENM2	-0.479752	-0.587562	Q3
TMEM132B	-0.208175	-0.712597	Q3
IQCJ-SCHIP1	-0.28568	-0.732312	Q3
FAU	-0.151952	1.1623	Q4
AC107223.1	-0.310041	1.07209	Q4
KCNQ1OT1	-0.289159	0.865066	Q4
PMM2	-0.20117	0.78218	Q4
ME3	-0.277514	0.759114	Q4
KIAA1324	-0.313836	0.672935	Q4
EEF2	-0.2066	0.670467	Q4
MLLT11	-0.326769	0.630023	Q4
KCNIP1	-0.307537	0.629748	Q4
TUBB2A	-0.449339	0.623055	Q4
ARL3	-0.160602	0.609718	Q4
GRM3	-0.210186	0.579688	Q4
ENO2	-0.362052	0.571088	Q4
PRRT2	-0.423736	0.567311	Q4
ABRACL	-0.425765	0.562293	Q4
SYNDIG1	-0.194901	0.553866	Q4
GSDME	-0.223084	0.550682	Q4
TUBA1B	-0.458939	0.547807	Q4
NDUFV3	-0.164998	0.541084	Q4
ARL6IP1	-0.128906	0.534009	Q4
LRRTM4	-0.306688	0.523014	Q4
SEZ6L2	-0.399135	0.498142	Q4
GABRG3	-0.366465	0.489976	Q4
INTS6L	-0.298104	0.487661	Q4
STMN1	-0.397536	0.476215	Q4
ATP2B2	-0.454718	0.469405	Q4
B3GAT1	-0.186279	0.469116	Q4
TSHZ3	-0.3276	0.466113	Q4
EML6	-0.42883	0.453935	Q4
TM9SF4	-0.094165	0.450186	Q4
TBR1	-0.308103	0.449885	Q4
OCA2	-0.367994	0.449406	Q4
UBE2V1	-0.162434	0.44696	Q4
TOMM20	-0.216905	0.445638	Q4
VSNL1	-0.534251	0.442896	Q4
OSBPL10	-0.294036	0.440648	Q4
GRIK2	-0.380665	0.432849	Q4
TPGS2	-0.155298	0.425035	Q4
SCG3	-0.323678	0.421023	Q4
FXYD6	-0.311958	0.415621	Q4
KIRREL3	-0.255601	0.415241	Q4
LINGO2	-0.4444	0.411827	Q4
RGS7	-0.397083	0.409209	Q4
POLR2A	-0.127591	0.407484	Q4
SGIP1	-0.217106	0.406637	Q4
DPY19L2	-0.250438	0.403259	Q4
JPT1	-0.238765	0.402323	Q4
MEF2C	-0.317641	0.39921	Q4
KIF3B	-0.162528	0.396065	Q4
UBA6-AS1	-0.130876	0.395328	Q4
TTYH1	-0.243301	0.393716	Q4
UNC80	-0.335198	0.391255	Q4
TMOD2	-0.162378	0.383716	Q4
ADCY5	-0.137918	0.382918	Q4
DGKB	-0.257152	0.379901	Q4
NEGR1	-0.336775	0.378771	Q4
PXDN	-0.346146	0.378544	Q4
GABBR2	-0.392892	0.376117	Q4
NEUROD6	-1.03501	0.374972	Q4
NRXN2	-0.240514	0.374633	Q4
CDC37	-0.174274	0.373274	Q4
FGF12	-0.363593	0.372747	Q4
RNF150	-0.219248	0.372011	Q4
VAMP2	-0.252216	0.37051	Q4
FAM120B	-0.114535	0.367141	Q4
ARMCX4	-0.209366	0.362704	Q4
CNTNAP2	-0.342546	0.355152	Q4
RRAGB	-0.172018	0.354704	Q4
PLPPR4	-0.280045	0.354446	Q4
MT-CO1	-0.335186	0.34943	Q4
ATG2B	-0.114878	0.346602	Q4
KLHL42	-0.136851	0.346435	Q4
SAMD12	-0.248581	0.345298	Q4
SYT11	-0.199508	0.344741	Q4
ANKRD33B	-0.342194	0.34464	Q4
EIF4ENIF1	-0.107368	0.339655	Q4
METTL21A	-0.14256	0.332745	Q4
GNB5	-0.21479	0.33168	Q4
ADGRL1	-0.159992	0.327127	Q4
CD200	-0.382709	0.326028	Q4
FBXO9	-0.362884	0.322808	Q4
CCDC92	-0.153393	0.322239	Q4
RNFT2	-0.28533	0.319142	Q4
MCF2L	-0.178611	0.314816	Q4
GOLGA8A	-0.414419	0.313144	Q4
LHFPL4	-0.197099	0.312277	Q4
SCN2A	-0.418568	0.310821	Q4
GRIK5	-0.188212	0.30841	Q4
NEURL1	-0.442851	0.307759	Q4
TUBB3	-0.491085	0.307692	Q4
GSTA4	-0.298018	0.307485	Q4
RUSC2	-0.232505	0.306733	Q4
PLPPR5	-0.287773	0.304484	Q4
MEAF6	-0.229656	0.301161	Q4
TPM3	-0.200596	0.300844	Q4
ADAM23	-0.294243	0.300327	Q4
FAM184B	-0.44385	0.300146	Q4
RNF11	-0.141941	0.29987	Q4
RIC3	-0.168276	0.29818	Q4
ZDBF2	-0.206086	0.293757	Q4
SGSM1	-0.252418	0.292876	Q4
SAMD4B	-0.21083	0.292707	Q4
CACNG4	-0.338168	0.290717	Q4
ALG13	-0.134096	0.289675	Q4
NDUFA10	-0.124463	0.288499	Q4
SMAP2	-0.278382	0.28673	Q4
DGCR2	-0.142465	0.286174	Q4
TBC1D9	-0.332971	0.283296	Q4
ZC3H13	-0.17976	0.280815	Q4
MAP4K3-DT	-0.398523	0.280771	Q4
CABIN1	-0.118543	0.280524	Q4
CDKL1	-0.283352	0.280228	Q4
FAM66C	-0.174546	0.279404	Q4
ATF7IP2	-0.399755	0.277138	Q4
EP400	-0.0736259	0.275779	Q4
SNRPA1	-0.278022	0.27536	Q4
DMD	-0.243817	0.275144	Q4
SLC39A10	-0.430301	0.274546	Q4
KCTD1	-0.208181	0.274388	Q4
PRDM2	-0.327568	0.274218	Q4
MT-CO2	-0.320709	0.274171	Q4
MEIS3	-0.876474	0.273597	Q4
PKD1	-0.203971	0.273257	Q4
LYRM4	-0.179586	0.272948	Q4
LINC00882	-0.233061	0.272451	Q4
DCAF16	-0.285997	0.272076	Q4
H2AFY2	-0.218644	0.26996	Q4
CD47	-0.210261	0.269909	Q4
MAGI3	-0.205277	0.267618	Q4
BRINP1	-0.3131	0.266919	Q4
ARHGAP44	-0.238915	0.265981	Q4
SIN3B	-0.165613	0.265593	Q4
EPHA5	-0.484072	0.265154	Q4
DMXL2	-0.319211	0.264715	Q4
PRPF40B	-0.158752	0.263548	Q4
CAMSAP1	-0.122562	0.260867	Q4
SCFD2	-0.230274	0.259418	Q4
WNK2	-0.252394	0.257914	Q4
MTR	-0.246259	0.256528	Q4
CACNA1A	-0.288267	0.254186	Q4
ADAR	-0.0859443	0.254157	Q4
CDH12	-0.451666	0.25166	Q4
MED4	-0.114466	0.251222	Q4
MT-ND4	-0.297908	0.251012	Q4
