# Supplementary material for: A human forebrain organoid model phenocopies dysregulated RNA and protein homeostasis in ALS/FTD-associated TDP-43 proteinopathies
Source: bioRxiv. 2025 Nov 10:2025.11.09.687455. Preprint. [Version 1] doi: 10.1101/2025.11.09.687455 (PMC12642313; doi:10.1101/2025.11.09.687455)
Supplement: Supplement 4 [file media-4.xlsx]

## Sheet: negFC_2
Table S3. Gene Ontology analysis of down-regulated TDP-43 binding RNAs identified by eCLIPseq.
ID	Description	GeneRatio	BgRatio	pvalue	p.adjust	qvalue	geneID	Count	label
GO:0010975	regulation of neuron projection development	115/2015	446/18903	6.27058e-20	3.7172e-16	3.08908e-16	MAPT/FLNA/ACAP3/SYNGAP1/STX1B/BCL11A/DCC/SEZ6/CARM1/NTRK3/PTPRS/DBN1/ELAVL4/CUX2/NDRG4/L1CAM/NIN/VIM/IGF1R/SFRP1/FYN/LRIG2/NR2F1/CNR1/ENC1/DVL1/TANC2/RAPGEF1/MAP6/SEMA6D/NRCAM/MAP2/DSCAM/NOVA2/RUFY3/ROBO2/MARK2/SHTN1/TIAM2/PLXNA4/DIP2B/CDH2/ARHGAP44/ROBO1/PRKD1/ATP8A2/TMEM106B/CAMK2B/BRSK1/NGEF/VEGFA/PTN/SF3A2/EFNA5/STK24/TNIK/RYK/FGF13/LRP8/THOC2/EP300/SERPINI1/HECW2/CAMSAP2/DPYSL3/ZNF804A/EPHA4…	115	negFC_2
GO:0050804	modulation of chemical synaptic transmission	110/2015	448/18903	2.02545e-17	4.76139e-14	3.95684e-14	MAPT/SYNGAP1/STX1B/DCC/DBN1/ELAVL4/CUX2/SHANK1/GRIK3/SLC24A2/FYN/CNR1/DLGAP2/GRIA1/CRHR2/DVL1/SLC4A10/YWHAG/APBA2/SNCA/NLGN4Y/SYNGR1/EPHB1/GRIN2B/CACNB4/APBA1/SRC/PPP1R9B/CDH2/PTPRA/SLC8A2/CAMK2B/BRSK1/LRFN2/PTN/GNAI2/GRIK5/DLGAP4/ERC1/LRP8/DGKI/AKAP12/RAB5A/IQSEC2/GIPC1/CACNA1A/SLC6A6/MEF2C/ADCY1/STX1A/SORCS3/PLPPR4/PRKN/BTBD9/EPHA4/CLSTN2/CDH11/SLC38A1/STXBP1/GRM3/NLGN4X/DNM1/YTHDF1/NPTN/SYT4/T…	110	negFC_2
GO:0099177	regulation of trans-synaptic signaling	110/2015	449/18903	2.40961e-17	4.76139e-14	3.95684e-14	MAPT/SYNGAP1/STX1B/DCC/DBN1/ELAVL4/CUX2/SHANK1/GRIK3/SLC24A2/FYN/CNR1/DLGAP2/GRIA1/CRHR2/DVL1/SLC4A10/YWHAG/APBA2/SNCA/NLGN4Y/SYNGR1/EPHB1/GRIN2B/CACNB4/APBA1/SRC/PPP1R9B/CDH2/PTPRA/SLC8A2/CAMK2B/BRSK1/LRFN2/PTN/GNAI2/GRIK5/DLGAP4/ERC1/LRP8/DGKI/AKAP12/RAB5A/IQSEC2/GIPC1/CACNA1A/SLC6A6/MEF2C/ADCY1/STX1A/SORCS3/PLPPR4/PRKN/BTBD9/EPHA4/CLSTN2/CDH11/SLC38A1/STXBP1/GRM3/NLGN4X/DNM1/YTHDF1/NPTN/SYT4/T…	110	negFC_2
GO:0031346	positive regulation of cell projection organization	92/2015	352/18903	1.38191e-16	2.04799e-13	1.70193e-13	MAPT/SEPTIN9/FLNA/AGRN/NTRK3/DBN1/ELAVL4/CUX2/NDRG4/L1CAM/NIN/CORO1C/IGF1R/AUTS2/PALM/FYN/CNR1/ENC1/DVL1/SEPTIN7/ARHGEF7/RAPGEF1/MAP6/DNM2/DSCAM/RUFY3/GRIP1/ROBO2/MARK2/MARK4/SRC/SHTN1/TIAM2/PLXNA4/ROBO1/PRKD1/ATP8A2/TMEM106B/CAMK2B/PROM2/VEGFA/PTN/SF3A2/EFNA5/STK24/LRP8/CDC42EP4/EP300/SERPINI1/DPYSL3/ZNF804A/CROCC/TGFBR1/FNBP1L/EPHA4/CENPJ/PLXNA3/RGS2/NPTN/DAB2IP/FBXW8/MEGF8/ANKRD27/EPHA3/CCDC88…	92	negFC_2
GO:0061564	axon development	114/2015	490/18903	3.65468e-16	4.33299e-13	3.60082e-13	MAPT/PTK2/FLNA/GLI3/SYNGAP1/NCAM1/DCC/PTPRS/DBN1/DPYSL2/L1CAM/NIN/ADARB1/NFIB/MAPK8IP3/IGF1R/AUTS2/FYN/IGSF9/LRIG2/CNR1/CHL1/DVL1/TRIO/PTPRM/MAP6/ANK3/EXT1/SEMA6D/NRCAM/MAP2/FGFR2/TTL/EPHB1/DNM2/DSCAM/NOVA2/RUFY3/ROBO2/MARK2/DDR1/SHTN1/TIAM2/PLXNA4/NEO1/DIP2B/CDH2/OLFM1/ROBO1/TAOK2/ATP8A2/BRSK1/VEGFA/PTN/EFNA5/STK24/UNC5D/RYK/FGF13/NOTCH2/USP33/KALRN/CAMSAP2/ADCY1/PLPPR4/EPHA4/CDH11/KEL/APBB1/BSG…	114	negFC_2
GO:0007409	axonogenesis	105/2015	438/18903	6.44586e-16	6.36851e-13	5.29239e-13	MAPT/PTK2/GLI3/SYNGAP1/NCAM1/DCC/PTPRS/DBN1/DPYSL2/L1CAM/NIN/ADARB1/NFIB/IGF1R/AUTS2/FYN/IGSF9/CHL1/DVL1/TRIO/PTPRM/MAP6/ANK3/EXT1/SEMA6D/NRCAM/MAP2/FGFR2/TTL/EPHB1/DNM2/DSCAM/NOVA2/RUFY3/ROBO2/MARK2/SHTN1/TIAM2/PLXNA4/NEO1/DIP2B/CDH2/OLFM1/ROBO1/TAOK2/ATP8A2/BRSK1/VEGFA/EFNA5/UNC5D/RYK/FGF13/NOTCH2/USP33/KALRN/ADCY1/PLPPR4/EPHA4/CDH11/KEL/APBB1/BSG/HDAC6/PICALM/STXBP1/PALLD/YTHDF1/PLXNA3/PTCH1/N…	105	negFC_2
GO:0050808	synapse organization	100/2015	432/18903	3.50576e-14	2.96888e-11	2.46721e-11	MAPT/FLNA/AGRN/SYNGAP1/SEZ6/NTRK3/PTPRS/DBN1/BSN/CUX2/L1CAM/SHANK1/IGF1R/PALM/FYN/IGSF9/DVL1/IGSF21/TANC2/ANK3/ARHGAP39/NRCAM/SNCA/NLGN4Y/EPHB1/DSCAM/GRIN2B/CACNB4/ROBO2/ADD2/ARHGEF9/CDH2/ARHGAP44/SLC8A2/CAMK2B/NGEF/LRFN2/INSR/EFNA5/ADGRL3/SPTBN2/ERC1/RYK/FGF13/LRP8/GNPAT/COL4A5/GABRB3/SYBU/MEF2C/ZNF804A/EPHA4/FNTA/CLSTN2/NEDD4/MAPK14/ADAM10/MDGA1/HDAC6/NLGN4X/NRG1/FARP1/LRFN5/SEZ6L/ELFN1/PDZRN3/…	100	negFC_2
GO:0051056	regulation of small GTPase mediated signal transduction	78/2015	305/18903	1.01818e-13	7.54469e-11	6.26983e-11	RASA1/SYNGAP1/PSD/MAP4K4/RDX/KCTD10/AUTS2/CYRIB/DOCK3/TRIO/ARHGAP39/SPATA13/DNM2/ARHGEF12/DENND4B/CDON/ARHGEF9/SRC/OBSCN/TIAM2/ARHGAP44/ROBO1/ARHGEF10L/ARFGEF3/NGEF/ARHGEF11/VAV2/IQSEC2/NOTCH2/KALRN/MYO9A/ARRB1/RACGAP1/STAMBP/GBF1/SIPA1L2/NRG1/F11R/PSD2/DAB2IP/PLEKHG3/MADD/PPP2CB/CYTH3/SOS1/RABGEF1/RALGPS1/ARHGAP26/FGD1/MMD2/ITGB1/CHN1/MAPKAP1/SIPA1L3/DENND3/RASA2/RAP1GAP/FLCN/FGD4/MYO9B/SOS2/MFN…	78	negFC_2
GO:0016358	dendrite development	63/2015	237/18903	3.9321e-12	2.58994e-09	2.15231e-09	SYNGAP1/BCL11A/DCC/SEZ6/CARM1/PTPRS/DBN1/ELAVL4/CUX2/SHANK1/FYN/IGSF9/DVL1/TANC2/MAP6/MAP2/EPHB1/PHACTR1/DSCAM/GRIP1/MAPKAPK5/PPP1R9B/ARHGAP44/TAOK2/TMEM106B/CAMK2B/NGEF/MINK1/PTN/PAK4/TNIK/LRP8/PRKG1/HECW2/CAMSAP2/MEF2C/EPHA4/NEDD4/HDAC6/PICALM/FARP1/PPFIA2/DAB2IP/FBXW8/NCK2/ANKRD27/MEF2A/ITGB1/VLDLR/ZDHHC15/APP/KLF7/LZTS1/SRGAP2C/CSMD3/C21orf91/MECP2/RHOA/PREX2/CPEB3/CRTC1/BBS4/ABL1	63	negFC_2
GO:0048588	developmental cell growth	61/2015	229/18903	7.82876e-12	4.64089e-09	3.8567e-09	MAPT/PRMT2/BCL11A/DCC/PTPRS/DBN1/DPYSL2/L1CAM/NIN/EMX1/AUTS2/DVL1/EXT1/SEMA6D/NRCAM/MAP2/TTL/DNM2/SLC23A2/DSCAM/RUFY3/DDR1/SHTN1/SMAD7/PLXNA4/DIP2B/OLFM1/VEGFA/EFNA5/MAP2K4/RYK/FGF13/AKAP6/PRKN/HDAC6/PLXNA3/RGS2/SYT4/MEGF8/SYT3/TNR/RNF157/NDEL1/FOXP1/ITGB1/RIMS1/PRKCZ/SEMA6A/PLXNA1/LIMK1/APP/CTNNB1/SRF/CYFIP2/SLIT3/AKAP13/AURKA/ITSN2/YY1/ABL1/UNC13A	61	negFC_2
GO:0050890	cognition	74/2015	314/18903	3.13134e-11	1.68751e-08	1.40236e-08	MAPT/SYNGAP1/ELAVL4/CUX2/NDRG4/SHANK1/MEIS2/CCND2/THRA/FYN/CNR1/GRIA1/CHL1/NLGN4Y/GRIN2B/CNTNAP2/SCN2A/ATP8A1/SRC/PPP1R9B/BRINP1/SLC8A2/BRSK1/PTN/INSR/FGF13/B4GALT2/EP300/MEF2C/CSMD1/MGAT3/TUSC3/KCNK10/ADCY1/SORCS3/PRKN/BTBD9/PICALM/NLGN4X/YTHDF1/NPTN/CLN8/SYT4/ADORA1/JPH3/GRM5/TNR/SOBP/ITGB1/PRKCZ/VLDLR/NTRK2/APP/GPR155/SLC1A1/PAK5/BRAF/CHRNA4/MECP2/DGCR2/ATP1A2/SRF/CHD7/AFF2/FAM107A/HMGCR/GPI/T…	74	negFC_2
GO:0016049	cell growth	101/2015	493/18903	6.31752e-11	3.12085e-08	2.59351e-08	MAPT/PRMT2/BCL11A/DCC/PTPRS/DBN1/DPYSL2/L1CAM/NIN/EMX1/AUTS2/ENO1/SFRP1/SMARCA2/DVL1/EXT1/SEMA6D/NRCAM/MAP2/NPM1/TTL/URI1/DNM2/SLC23A2/DSCAM/RUFY3/DDR1/PPP1R9B/SHTN1/SMAD7/PLXNA4/DIP2B/OLFM1/RPTOR/TAOK2/VGLL4/VEGFA/ARHGEF11/PAK4/EFNA5/MAP2K4/RYK/FGF13/IGFBPL1/AKAP6/SPHK2/RBBP7/SMARCA4/TGFBR1/PRKN/EPB41L3/RPS6KA3/ADAM10/EAF2/CHPT1/HDAC6/EXTL3/KIF26A/PLXNA3/CDC73/RGS2/TNC/SYT4/MEGF8/CDK11A/SYT3/TNR…	101	negFC_2
GO:0010976	positive regulation of neuron projection development	46/2015	157/18903	9.20694e-11	3.90177e-08	3.24247e-08	FLNA/NTRK3/DBN1/ELAVL4/CUX2/NDRG4/IGF1R/FYN/CNR1/ENC1/DVL1/RAPGEF1/MARK2/PRKD1/ATP8A2/TMEM106B/CAMK2B/VEGFA/PTN/SF3A2/STK24/LRP8/EP300/SERPINI1/DPYSL3/ZNF804A/RGS2/NPTN/DAB2IP/ANKRD27/EPHA3/NDEL1/VLDLR/NTRK2/KATNB1/FUT9/ZDHHC15/BRAF/ARHGAP35/PTK7/TMEM30A/ABL2/RETREG3/CRTC1/ABL1/TOX	46	negFC_2
GO:0048167	regulation of synaptic plasticity	55/2015	207/18903	9.21471e-11	3.90177e-08	3.24247e-08	MAPT/SYNGAP1/DBN1/SLC24A2/GRIA1/CRHR2/SLC4A10/YWHAG/SNCA/SYNGR1/GRIN2B/SLC8A2/CAMK2B/BRSK1/PTN/ERC1/RAB5A/GIPC1/MEF2C/ADCY1/SORCS3/EPHA4/SLC38A1/STXBP1/YTHDF1/NPTN/SYT4/TSHZ3/KCNB1/ADORA1/RIMS3/JPH3/GRM5/TNR/RAB3GAP1/RIMS1/PRKCZ/NTRK2/KCNJ10/GRID2/APP/SYAP1/SLC1A1/BRAF/LZTS1/MECP2/SRF/FAM107A/CPEB3/CRTC1/SNAP25/ABL1/GRIN2A/MCTP1/STX3	55	negFC_2
GO:0030900	forebrain development	82/2015	383/18903	4.50392e-10	1.69414e-07	1.40787e-07	GLI3/ELAVL4/NIN/ID2/SUN1/NFIB/EMX1/IGF1R/FYN/SLC4A10/EXT1/BMERB1/FGFR2/PHACTR1/CNTNAP2/NDST1/ROBO2/CDON/TRAPPC9/SRC/PPP1R9B/DYNC2H1/AGTPBP1/PLXNA4/ATIC/RBPJ/SLC1A2/CDH2/ROBO1/SKI/RYK/FGF13/LRP8/PRKG1/ARL13B/LEF1/XAB2/MDGA1/AXL/FRS2/TACC2/NRG1/PLXNA3/DAB2IP/ATP1A3/KIRREL3/SETD2/TNR/NDEL1/TTC21B/RAB3GAP1/FOXP1/BBS2/NF2/NTRK2/HOOK3/DCLK2/RPGRIP1L/PLXNA1/APP/UCHL5/TENT2/CTNNB1/SRGAP2C/SOX3/ARHGAP35/T…	82	negFC_2
GO:0060560	developmental growth involved in morphogenesis	58/2015	233/18903	4.57257e-10	1.69414e-07	1.40787e-07	MAPT/BCL11A/DCC/PTPRS/DBN1/DPYSL2/L1CAM/NIN/EMX1/AUTS2/SFRP1/DVL1/EXT1/SEMA6D/NRCAM/MAP2/FGFR2/TTL/DNM2/SLC23A2/DSCAM/RUFY3/DDR1/SHTN1/PLXNA4/DIP2B/OLFM1/VEGFA/EFNA5/RYK/FGF13/PRKN/HDAC6/PLXNA3/SYT4/MEGF8/SYT3/TNR/RNF157/NDEL1/YAP1/ITGB1/RIMS1/PRKCZ/SEMA6A/PLXNA1/KIF26B/LIMK1/APP/CTNNB1/PTK7/SRF/CYFIP2/SLIT3/AURKA/ITSN2/ABL1/UNC13A	58	negFC_2
GO:0034329	cell junction assembly	89/2015	430/18903	5.07847e-10	1.77089e-07	1.47166e-07	PTK2/AGRN/MAP4K4/NTRK3/CLASP2/BSN/CUX2/CDH24/CORO2B/CORO1C/ARVCF/SFRP1/DVL1/ARHGEF7/RAPGEF1/NRCAM/SNCA/NLGN4Y/EPHB1/DSCAM/CNTNAP2/ROBO2/GJC1/ADD2/ARHGEF9/SRC/SMAD7/CDH2/TAOK2/PTPRA/SORBS1/VEGFA/EFNA5/ADGRL3/SPTBN2/RYK/TLN1/FGF13/GNPAT/GABRB3/CLASP1/MEF2C/MYO9A/MYO1C/TLN2/CLSTN2/EPB41L3/LIMCH1/CDH11/MDGA1/NLGN4X/NRG1/F11R/FARP1/LRFN5/NPTN/MYCBP2/LHFPL4/CDH6/PCDH17/KIRREL3/LIMS1/EPHA3/HDAC7/CDHR3/C…	89	negFC_2
GO:0007265	Ras protein signal transduction	77/2015	353/18903	6.2212e-10	2.04885e-07	1.70264e-07	RASA1/KPNB1/SYNGAP1/PSD/MAP4K4/RDX/KCTD10/AUTS2/GRB2/RAPGEF1/G3BP1/RAB12/DNM2/ARHGEF12/USP28/DENND4B/MAPKAPK5/SRC/SHTN1/ARHGAP44/ROBO1/PRKD1/ARFGEF3/HACE1/ARHGEF11/ELMO1/CDC42EP4/IQSEC2/NOTCH2/GARRE1/ARRB1/RACGAP1/STAMBP/GBF1/NRG1/F11R/PSD2/RAPGEFL1/DAB2IP/MADD/PPP2CB/CYTH3/SOS1/RABGEF1/RALGPS1/MMD2/ITGB1/GNB1/CDKN1A/MAPKAP1/KSR2/DENND3/RASA2/LIMK1/RAP1B/NISCH/FLCN/ZNF304/MYO9B/SOS2/MFN2/ARFGEF2/…	77	negFC_2
GO:0032535	regulation of cellular component size	79/2015	367/18903	7.19272e-10	2.24413e-07	1.86493e-07	MAPT/RASA1/DCC/PTPRS/DBN1/DPYSL2/RDX/L1CAM/CAPZB/AKT3/CYRIB/GRB2/CYRIA/SEMA6D/CLNS1A/NRCAM/MAP2/NPM1/SSH2/TTL/DNM2/DSCAM/RUFY3/ADD2/KCNMA1/SHTN1/PLXNA4/DIP2B/OLFM1/RPTOR/EVL/HP1BP3/COTL1/VEGFA/EFNA5/VAV2/SPTBN2/FCHSD2/RYK/FGF13/CDC42EP4/RAB5A/KEL/PICALM/WDTC1/PLXNA3/RB1CC1/CLN8/MEGF8/NCK2/ANO6/KIRREL1/TNR/NDEL1/WNK3/MYADM/SEMA6A/SLC12A4/LIMK1/FER/ARHGAP35/TRIOBP/RHOA/SRF/ADD1/MTOR/CYFIP2/PFN2/ARF…	79	negFC_2
GO:0043087	regulation of GTPase activity	80/2015	376/18903	1.00014e-09	2.96442e-07	2.4635e-07	PTK2/RASA1/AGRN/SYNGAP1/MAP4K4/NTRK3/RDX/CORO1C/RABGAP1/SFRP1/ARHGEF7/RAPGEF1/TBC1D16/TBC1D14/TIAM2/PLXNA4/GPR137B/ARHGAP44/TBC1D5/PROM2/NGEF/DOCK9/EFNA5/VAV2/RASAL2/GNB5/PRKG1/MYO9A/AKT2/IQGAP2/EPHA4/SBF2/RGS7/USP6NL/PICALM/SIPA1L2/F11R/PLXNA3/RAPGEFL1/DAB2IP/TBCK/RSU1/SGSM2/LIMS1/EPHA3/SOS1/RALGPS1/RANGAP1/FGD1/NDEL1/RAB3GAP1/ITGB1/CHN1/NTRK2/TRAPPC6A/SNX13/SIPA1L3/RAB3GAP2/RASA2/RAP1GAP/TBC1D9…	80	negFC_2
GO:0022604	regulation of cell morphogenesis	70/2015	312/18903	1.0534e-09	2.9736e-07	2.47113e-07	PTK2/FLNA/RASA1/BCL11A/DBN1/RDX/CUX2/CAPZB/CORO1C/PALM/FYN/DVL1/SEPTIN7/ARHGEF7/DNM2/SLC23A2/GRIP1/MYH10/MARK2/FBLN1/SRC/PLXNA4/TAOK2/CAMK2B/VEGFA/EFNA5/LRP8/CDC42EP4/MYO9A/LARP4/PRKN/EPHA4/EPB41L3/MYO10/F11R/PLXNA3/ZMYM4/FBXW8/SYT4/LIMS1/ANKRD27/SYT3/PDZD8/BRWD3/FGD1/RNF157/MYADM/RIMS1/PRKDC/PLXNA1/SH3KBP1/FMNL1/FGD4/BRAF/PHIP/ARHGAP35/TRIOBP/RHOA/RHOQ/SHROOM3/RAC3/FAM171A1/GNA12/WASF3/ITSN2/EPS…	70	negFC_2
GO:0016570	histone modification	94/2015	474/18903	1.72716e-09	4.6539e-07	3.86751e-07	TET3/PRMT2/CARM1/EP400/ZNF274/AUTS2/MLLT6/TBL1XR1/MLLT3/ZZZ3/USP15/MIER2/CLNS1A/MTHFR/SNCA/NSD2/PHF2/TBL1X/SIN3B/GATAD2B/KMT2C/BCOR/PRKD1/VEGFA/SETD3/SKI/MYSM1/MACROH2A1/KAT6A/EP300/HDAC9/TADA2A/LEF1/SPHK2/RBBP7/KMT5C/WAC/ARRB1/PRMT8/MTA1/KDM4C/UTY/APBB1/HDAC6/RTF1/MCM3AP/TRRAP/NCAPG2/SMYD2/CDC73/PARG/CHEK1/RNF168/BRD8/HDAC7/SETD2/PPARGC1A/KDM2A/TAF2/BRD1/REST/RNF2/BABAM2/TADA2B/USP7/ZNF451/SETD7…	94	negFC_2
GO:0007611	learning or memory	63/2015	273/18903	2.21618e-09	5.5967e-07	4.651e-07	MAPT/SYNGAP1/ELAVL4/CUX2/NDRG4/SHANK1/MEIS2/CCND2/THRA/FYN/CNR1/GRIA1/NLGN4Y/GRIN2B/CNTNAP2/SCN2A/ATP8A1/SRC/PPP1R9B/BRINP1/SLC8A2/BRSK1/PTN/INSR/FGF13/B4GALT2/EP300/MEF2C/CSMD1/KCNK10/ADCY1/SORCS3/PRKN/BTBD9/PICALM/NLGN4X/YTHDF1/NPTN/CLN8/SYT4/JPH3/GRM5/TNR/ITGB1/PRKCZ/VLDLR/NTRK2/APP/SLC1A1/PAK5/BRAF/MECP2/ATP1A2/SRF/AFF2/HMGCR/GPI/TSC1/CPEB3/CRTC1/SNAP25/ABL1/GRIN2A	63	negFC_2
GO:0008361	regulation of cell size	48/2015	183/18903	2.26587e-09	5.5967e-07	4.651e-07	MAPT/DCC/PTPRS/DBN1/DPYSL2/RDX/L1CAM/AKT3/SEMA6D/CLNS1A/NRCAM/MAP2/NPM1/TTL/DNM2/DSCAM/RUFY3/KCNMA1/SHTN1/PLXNA4/DIP2B/OLFM1/RPTOR/VEGFA/EFNA5/VAV2/RYK/FGF13/KEL/WDTC1/PLXNA3/RB1CC1/CLN8/MEGF8/ANO6/TNR/NDEL1/WNK3/SEMA6A/SLC12A4/LIMK1/ARHGAP35/RHOA/SRF/MTOR/ARHGAP5/TSC1/ABL1	48	negFC_2
GO:1990138	neuron projection extension	46/2015	172/18903	2.48103e-09	5.88301e-07	4.88893e-07	MAPT/BCL11A/PTPRS/DBN1/DPYSL2/L1CAM/EMX1/AUTS2/DVL1/SEMA6D/NRCAM/MAP2/TTL/DNM2/SLC23A2/DSCAM/RUFY3/DDR1/SHTN1/PLXNA4/DIP2B/OLFM1/VEGFA/RYK/PRKN/PLXNA3/SYT4/MEGF8/SYT3/TNR/RNF157/NDEL1/ITGB1/RIMS1/PRKCZ/SEMA6A/PLXNA1/LIMK1/CTNNB1/SRF/CYFIP2/SLIT3/AURKA/ITSN2/ABL1/UNC13A	46	negFC_2
GO:0030010	establishment of cell polarity	42/2015	150/18903	2.7342e-09	6.23398e-07	5.1806e-07	PTK2/IGF1R/CYRIB/CRB1/MAP4/EPHB1/RUFY3/MARK2/SHTN1/BRSK1/ARHGEF11/FGF13/CLASP1/MYO9A/PARD3B/GBF1/PLEKHG3/CYTH3/AMOTL1/NDEL1/ITGB1/PRKCZ/FRMD4B/SIPA1L3/PARD3/KIF26B/UST/RAP1B/NUMA1/SNX27/PTK7/RAB10/RHOA/MCPH1/WWC1/ARFGEF1/AMOT/ABL2/LLGL1/ABL1/NEK3/FBXW11	42	negFC_2
GO:0001558	regulation of cell growth	85/2015	422/18903	4.861e-09	1.06726e-06	8.8692e-07	MAPT/BCL11A/DCC/PTPRS/DBN1/DPYSL2/L1CAM/ENO1/SFRP1/SMARCA2/SEMA6D/NRCAM/MAP2/NPM1/TTL/URI1/DNM2/SLC23A2/DSCAM/RUFY3/DDR1/PPP1R9B/SHTN1/SMAD7/PLXNA4/DIP2B/OLFM1/RPTOR/TAOK2/VGLL4/VEGFA/ARHGEF11/PAK4/EFNA5/RYK/FGF13/IGFBPL1/AKAP6/SPHK2/RBBP7/SMARCA4/TGFBR1/PRKN/EPB41L3/RPS6KA3/ADAM10/EAF2/CHPT1/EXTL3/KIF26A/PLXNA3/CDC73/RGS2/TNC/SYT4/MEGF8/CDK11A/SYT3/TNR/RNF157/NDEL1/YAP1/FOXP1/RIMS1/SEMA6A/CDKN1A…	85	negFC_2
GO:0051258	protein polymerization	63/2015	281/18903	7.344e-09	1.55483e-06	1.2921e-06	MAPT/RASA1/DBN1/RDX/CLASP2/NIN/CAPZB/CYRIB/ARHGEF7/GRB2/CYRIA/MAP2/SNCA/SSH2/SLAIN2/ADD2/TUBGCP3/EVL/COTL1/SPTBN2/FCHSD2/FGF13/CDC42EP4/CLASP1/CAMSAP2/SPIRE2/AMBRA1/PRKN/CENPJ/NCK2/KIRREL1/NDEL1/MYADM/RANBP9/ZNF207/CCDC57/NUMA1/FER/GOLGA2/RPS3/ARL2/MECP2/SLAIN1/TRIOBP/RHOA/ADD1/FAM107A/MTOR/CYFIP2/PFN2/ARFGEF1/TENM1/SPIRE1/WASF3/TTC17/EPS8/BBS4/CHMP4B/TPPP/CEP192/CARMIL1/ABL1/PRKCD	63	negFC_2
GO:0050770	regulation of axonogenesis	42/2015	156/18903	9.77735e-09	1.99863e-06	1.66091e-06	MAPT/SYNGAP1/DCC/PTPRS/DBN1/L1CAM/NIN/MAP6/SEMA6D/MAP2/DSCAM/RUFY3/ROBO2/MARK2/SHTN1/TIAM2/PLXNA4/DIP2B/CDH2/ROBO1/BRSK1/VEGFA/EFNA5/RYK/FGF13/EPHA4/KEL/PLXNA3/MEGF8/TNR/NDEL1/SEMA6A/CHN1/NTRK2/MAP2K1/PLXNA1/UST/LIMK1/BRAF/ARHGAP35/SRF/TIAM1	42	negFC_2
GO:0099504	synaptic vesicle cycle	48/2015	192/18903	1.22315e-08	2.41695e-06	2.00855e-06	STX1B/BSN/CNR1/DVL1/APBA2/SNCA/NLGN4Y/DNM2/STON2/CACNB4/APBA1/CDH2/BRSK1/GRIK5/AP3D1/RAB5A/SNAP47/GIPC1/ADCY1/STX1A/BTBD9/PICALM/STXBP1/NLGN4X/DNM1/SNAP91/SYT4/SV2A/PCDH17/AP3B2/RIMS3/RAB3GAP1/RIMS1/DNAJC6/RAP1B/CHRNA5/BRAF/UNC13B/CTNNB1/SLC4A8/PFN2/FBXL20/VAMP4/ITSN2/SNAP25/UNC13A/STX3/CACNB2	48	negFC_2
GO:0007411	axon guidance	55/2015	236/18903	1.58649e-08	2.8964e-06	2.40698e-06	PTK2/GLI3/NCAM1/DCC/DPYSL2/L1CAM/NFIB/FYN/IGSF9/CHL1/DVL1/TRIO/PTPRM/EXT1/SEMA6D/NRCAM/EPHB1/DSCAM/NOVA2/ROBO2/PLXNA4/NEO1/ROBO1/VEGFA/EFNA5/UNC5D/RYK/NOTCH2/USP33/KALRN/EPHA4/BSG/PALLD/YTHDF1/PLXNA3/PTCH1/NPTN/MYCBP2/MEGF8/EPHA3/ECE1/SOS1/UNC5B/TNR/SEMA6A/CHN1/ETV1/PLXNA1/APP/KLF7/ARHGAP35/BMPR1B/GAP43/SLIT3/RPS6KA5	55	negFC_2
GO:0009895	negative regulation of catabolic process	70/2015	332/18903	1.63059e-08	2.8964e-06	2.40698e-06	FLNA/QRICH2/ZDHHC7/ELAVL4/TARDBP/BAG6/IGF2BP3/FYN/LRIG2/CNR1/HNRNPD/TBC1D14/SNCA/CSDE1/SLC25A12/RPTOR/NPC1/USP25/GIPC1/MGAT3/PSMF1/WAC/SGTA/MAPK14/PARN/NRG1/MAPKAPK2/TLK2/LARP4B/CBFA2T3/NELL1/DAB2IP/TENT4A/FOXK2/MYCBP2/ADORA1/SMG1/LRPPRC/FMN2/SUFU/USP7/THRAP3/SMARCC1/CIRBP/BANP/UCHL5/METTL16/FLCN/TENT2/TMEM39A/SF3B3/GOLGA2/LZTS1/FOXK1/TIGAR/MTOR/BSCL2/HMGCR/CSNK2A1/TRAF2/TSC2/NCOR1/TSC1/AZIN2/PML…	70	negFC_2
GO:0048638	regulation of developmental growth	70/2015	332/18903	1.63059e-08	2.8964e-06	2.40698e-06	MAPT/AGRN/BCL11A/DCC/PTPRS/DBN1/DPYSL2/L1CAM/ZFPM2/SGPL1/SEMA6D/NRCAM/MAP2/FGFR2/TTL/DNM2/SLC23A2/DSCAM/RUFY3/SHTN1/SMAD7/PLXNA4/RBPJ/DIP2B/OLFM1/MBD5/ATP8A2/VGLL4/VEGFA/INSR/EFNA5/RYK/FGF13/STAT5B/MEF2C/AKAP6/TGFBR1/FTO/PRKN/MAPK14/PLXNA3/PTCH1/RGS2/MYCBP2/SYT4/MEGF8/SYT3/GPR21/TNR/RNF157/NDEL1/YAP1/FOXP1/BBS2/RIMS1/SEMA6A/CDKN1A/FGF9/LIMK1/APP/SRF/CHD7/WWC1/ITSN2/BBS4/YY1/ATRN/WWC3/ABL1/UNC13A	70	negFC_2
GO:0021537	telencephalon development	58/2015	255/18903	1.66123e-08	2.8964e-06	2.40698e-06	GLI3/NIN/ID2/SUN1/NFIB/EMX1/IGF1R/EXT1/BMERB1/PHACTR1/CNTNAP2/ROBO2/CDON/TRAPPC9/PPP1R9B/AGTPBP1/PLXNA4/ATIC/SLC1A2/CDH2/ROBO1/SKI/RYK/FGF13/LRP8/ARL13B/LEF1/XAB2/MDGA1/TACC2/NRG1/PLXNA3/DAB2IP/ATP1A3/KIRREL3/TNR/NDEL1/FOXP1/BBS2/NF2/NTRK2/DCLK2/RPGRIP1L/UCHL5/TENT2/CTNNB1/SRGAP2C/ATP1A2/DPCD/RHOA/SRF/CHD7/MCPH1/CDK6/TSC1/MBOAT7/BBS4/SZT2	58	negFC_2
GO:0097485	neuron projection guidance	55/2015	237/18903	1.85509e-08	3.14199e-06	2.61107e-06	PTK2/GLI3/NCAM1/DCC/DPYSL2/L1CAM/NFIB/FYN/IGSF9/CHL1/DVL1/TRIO/PTPRM/EXT1/SEMA6D/NRCAM/EPHB1/DSCAM/NOVA2/ROBO2/PLXNA4/NEO1/ROBO1/VEGFA/EFNA5/UNC5D/RYK/NOTCH2/USP33/KALRN/EPHA4/BSG/PALLD/YTHDF1/PLXNA3/PTCH1/NPTN/MYCBP2/MEGF8/EPHA3/ECE1/SOS1/UNC5B/TNR/SEMA6A/CHN1/ETV1/PLXNA1/APP/KLF7/ARHGAP35/BMPR1B/GAP43/SLIT3/RPS6KA5	55	negFC_2
GO:0032869	cellular response to insulin stimulus	50/2015	208/18903	2.43873e-08	4.01578e-06	3.33721e-06	ZDHHC7/IGF1R/NUCKS1/GRB2/YWHAG/RAB12/EPRS1/SRC/SH2B2/PTPRA/SORBS1/INSR/GNAI2/ZNF592/SELENOS/SESN3/ESRRA/HDAC9/NCOA5/AKT2/MYO1C/SIK2/TRIB3/WDTC1/PKM/GPR21/NDEL1/PTPRE/PRKDC/PRKCZ/IRS1/SMARCC1/GKAP1/SLC39A14/GOT1/SOGA1/SYAP1/FER/PHIP/PTPN1/RAB10/RHOQ/PID1/OSBPL8/LPIN1/TSC2/APPL2/SORL1/APC/PRKCD	50	negFC_2
GO:0007612	learning	40/2015	150/18903	2.91713e-08	4.57941e-06	3.8056e-06	SYNGAP1/ELAVL4/NDRG4/SHANK1/MEIS2/FYN/NLGN4Y/CNTNAP2/ATP8A1/PPP1R9B/SLC8A2/BRSK1/PTN/INSR/FGF13/B4GALT2/CSMD1/SORCS3/PRKN/NLGN4X/YTHDF1/NPTN/CLN8/JPH3/GRM5/TNR/ITGB1/NTRK2/APP/SLC1A1/PAK5/BRAF/MECP2/ATP1A2/SRF/HMGCR/TSC1/SNAP25/ABL1/GRIN2A	40	negFC_2
GO:0007626	locomotory behavior	48/2015	197/18903	2.93552e-08	4.57941e-06	3.8056e-06	SEZ6/ELAVL4/ID2/CCND2/CHL1/ADCY5/SLC4A10/APBA2/SNCA/DSCAM/CACNB4/APBA1/AGTPBP1/NAV2/NPC1/B4GALT2/VPS13A/OXR1/PBX3/PRKN/BTBD9/EPHA4/MTA1/NRG1/CLN8/GRM5/GPR52/TNR/SOBP/FGF12/KCNJ10/ZFHX3/APP/SLC1A1/PAK5/ANKH/MECP2/ATP1A2/HTR2C/HEXA/CHD7/MTOR/NCOR1/PREX2/TSC1/EPS8/SNAP25/TBCE	48	negFC_2
GO:0061572	actin filament bundle organization	42/2015	164/18903	4.69625e-08	7.13831e-06	5.93211e-06	FLNA/RDX/CLASP2/SHANK1/CORO2B/SFRP1/PHACTR1/ADD2/SRC/SHTN1/EVL/ARHGEF10L/SORBS1/CLASP1/DPYSL3/MTSS1/TGFBR1/SPIRE2/ARRB1/PRKN/LIMCH1/F11R/CCDC88A/FMN2/NF2/ACTN1/LIMK1/ASAP3/BRAF/RHOA/SRF/ADD1/FAM107A/MTOR/PFN2/FAM171A1/SPIRE1/TSC1/EPS8/BBS4/CARMIL1/ABL1	42	negFC_2
GO:0001764	neuron migration	44/2015	177/18903	5.84635e-08	8.6643e-06	7.20025e-06	ACAP3/UNK/DCC/NTRK3/AUTS2/FYN/LRIG2/CHL1/NRCAM/PHACTR1/MARK2/SHTN1/NEO1/CAMK2B/VEGFA/ZNF609/ADGRL3/ELP3/ASTN2/UNC5D/FGF13/PRKG1/MEF2C/MDGA1/AXL/NRG1/PLXNA3/DAB2IP/KIRREL3/NDEL1/SEMA6A/NTRK2/NEXMIF/KIAA0319L/PLXNA1/CTNNB1/SRGAP2C/TOP2B/RHOA/SRF/DCX/ULK4/BBS4/PCM1	44	negFC_2
GO:0051017	actin filament bundle assembly	41/2015	160/18903	6.63889e-08	9.59887e-06	7.9769e-06	FLNA/RDX/CLASP2/SHANK1/CORO2B/SFRP1/PHACTR1/ADD2/SRC/EVL/ARHGEF10L/SORBS1/CLASP1/DPYSL3/MTSS1/TGFBR1/SPIRE2/ARRB1/PRKN/LIMCH1/F11R/CCDC88A/FMN2/NF2/ACTN1/LIMK1/ASAP3/BRAF/RHOA/SRF/ADD1/FAM107A/MTOR/PFN2/FAM171A1/SPIRE1/TSC1/EPS8/BBS4/CARMIL1/ABL1	41	negFC_2
GO:0007163	establishment or maintenance of cell polarity	53/2015	234/18903	7.86932e-08	1.1107e-05	9.23018e-06	PTK2/CLASP2/IGF1R/PARD6G/CYRIB/CRB1/MAP4/EPHB1/CAP2/RUFY3/MARK2/SHTN1/CDC42BPB/SPINT2/BRSK1/ARHGEF11/FGF13/CLASP1/MYO9A/PARD3B/GBF1/PLEKHG3/CYTH3/AMOTL1/NDEL1/ITGB1/MTCL1/PRKCZ/FRMD4B/SIPA1L3/PARD3/RPGRIP1L/KIF26B/UST/RAP1B/NUMA1/SNX27/ARHGAP35/PTK7/RAB10/RHOA/RHOQ/MCPH1/WWC1/RAC3/ARFGEF1/AMOT/ABL2/DLG3/LLGL1/ABL1/NEK3/FBXW11	53	negFC_2
GO:0032868	response to insulin	58/2015	269/18903	1.21441e-07	1.6028e-05	1.33197e-05	ZDHHC7/IGF1R/NUCKS1/GRB2/YWHAG/RAB12/EPRS1/SCAP/INPPL1/SRC/SH2B2/PTPRA/SORBS1/INSR/GNAI2/ZNF592/SELENOS/SESN3/ESRRA/HDAC9/NCOA5/AKT2/MYO1C/SIK2/TRIB3/MAPK14/WDTC1/PKM/GPR21/NDEL1/PTPRE/PRKDC/PRKCZ/SORT1/IRS1/SMARCC1/GKAP1/SLC39A14/GOT1/SOGA1/SYAP1/FER/PHIP/PTPN1/RAB10/RHOQ/PID1/MTOR/OSBPL8/ZBED3/LPIN1/TSC2/TSC1/APPL2/SORL1/CRY1/APC/PRKCD	58	negFC_2
GO:0048813	dendrite morphogenesis	37/2015	140/18903	1.2226e-07	1.6028e-05	1.33197e-05	DBN1/ELAVL4/CUX2/SHANK1/FYN/DVL1/TANC2/MAP6/MAP2/EPHB1/PHACTR1/DSCAM/ARHGAP44/TAOK2/TMEM106B/CAMK2B/NGEF/MINK1/PTN/TNIK/LRP8/HECW2/EPHA4/NEDD4/HDAC6/PICALM/FARP1/PPFIA2/FBXW8/ANKRD27/MEF2A/ITGB1/VLDLR/ZDHHC15/KLF7/LZTS1/PREX2	37	negFC_2
GO:0006836	neurotransmitter transport	49/2015	212/18903	1.24374e-07	1.6028e-05	1.33197e-05	STX1B/CNR1/DVL1/APBA2/SNCA/CACNB4/APBA1/SLC1A2/SLC29A4/BRSK1/GRIK5/RAB5A/SNAP47/GIPC1/SLC6A6/MEF2C/NR4A1/ADCY1/STX1A/PRKN/SLC38A1/STXBP1/CLN8/SYT4/SV2A/SNCAIP/RIMS3/RAB3GAP1/ITGB1/RIMS1/KCNJ10/RAP1B/STXBP2/SLC1A1/CHRNA5/BRAF/UNC13B/ATP1A2/SLC4A8/SLC6A17/PFN2/FBXL20/PER2/SNAP25/MCTP1/UNC13A/SLC1A3/STX3/CACNB2	49	negFC_2
GO:0099003	vesicle-mediated transport in synapse	49/2015	212/18903	1.24374e-07	1.6028e-05	1.33197e-05	STX1B/BSN/CNR1/DVL1/APBA2/SNCA/NLGN4Y/DNM2/STON2/CACNB4/APBA1/CDH2/BRSK1/GRIK5/AP3D1/RAB5A/SNAP47/GIPC1/ADCY1/STX1A/BTBD9/PICALM/STXBP1/NLGN4X/DNM1/SNAP91/SYT4/SV2A/PCDH17/AP3B2/RIMS3/RAB3GAP1/RIMS1/DNAJC6/RAP1B/CHRNA5/BRAF/UNC13B/CTNNB1/SLC4A8/PFN2/FBXL20/VAMP4/ITSN2/AP2A1/SNAP25/UNC13A/STX3/CACNB2	49	negFC_2
GO:0016482	cytosolic transport	42/2015	171/18903	1.66137e-07	2.09544e-05	1.74137e-05	FLNA/RDX/ATP9A/TANC2/MAP2/TBC1D14/TPCN2/SRC/RAB6B/TBC1D5/VTI1A/ERC1/RAB5A/VPS13A/MYO1D/RBSN/PRKN/SRSF10/UBE2O/GBF1/STX8/PPFIA2/SYT4/SGSM2/ANKRD27/HOOK2/CCDC91/SORT1/DENND5A/USP7/HOOK3/PIK3C3/MAP2K1/SNF8/RAB7A/ARL8B/LAMP1/SNX32/SORL1/AP2A1/VPS51/MTMR2	42	negFC_2
GO:0031122	cytoplasmic microtubule organization	22/2015	62/18903	1.81728e-07	2.24433e-05	1.8651e-05	MAPT/KPNB1/DVL1/SLAIN2/CCDC88C/FSD1/TUBGCP3/AXIN1/CLASP1/CAMSAP2/CENPJ/IFT172/CCDC88A/HOOK2/KATNB1/HOOK3/NUMA1/SLAIN1/RHOA/KATNAL2/TPPP/PCM1	22	negFC_2
GO:0051588	regulation of neurotransmitter transport	30/2015	105/18903	3.01837e-07	3.65161e-05	3.03458e-05	STX1B/CNR1/DVL1/APBA2/SNCA/CACNB4/APBA1/RAB5A/GIPC1/MEF2C/ADCY1/STX1A/PRKN/STXBP1/SYT4/SNCAIP/RIMS3/RAB3GAP1/ITGB1/RIMS1/RAP1B/CHRNA5/BRAF/ATP1A2/SLC4A8/PFN2/FBXL20/PER2/MCTP1/CACNB2	30	negFC_2
GO:0008286	insulin receptor signaling pathway	33/2015	122/18903	3.22682e-07	3.82572e-05	3.17927e-05	IGF1R/NUCKS1/GRB2/SRC/SH2B2/PTPRA/SORBS1/INSR/GNAI2/ZNF592/SESN3/NCOA5/AKT2/SIK2/GPR21/NDEL1/PTPRE/PRKCZ/IRS1/SMARCC1/GKAP1/SLC39A14/SOGA1/FER/PHIP/PTPN1/RHOQ/PID1/OSBPL8/TSC2/SORL1/APC/PRKCD	33	negFC_2
GO:0031109	microtubule polymerization or depolymerization	33/2015	124/18903	4.85471e-07	5.64288e-05	4.68938e-05	MAPT/CLASP2/NIN/ARHGEF7/BMERB1/MAP2/SNCA/SLAIN2/CCSAP/TUBGCP3/FGF13/KIF18B/CLASP1/CAMSAP2/STMN4/HDAC6/CENPJ/NDEL1/KATNB1/RANBP9/ZNF207/CCDC57/NUMA1/GOLGA2/RPS3/ARL2/MECP2/SLAIN1/MAPRE2/TPPP/CEP192/ABL1/APC	33	negFC_2
GO:0046928	regulation of neurotransmitter secretion	27/2015	91/18903	5.09329e-07	5.80635e-05	4.82522e-05	STX1B/CNR1/DVL1/APBA2/SNCA/CACNB4/APBA1/RAB5A/GIPC1/MEF2C/ADCY1/STX1A/PRKN/STXBP1/SYT4/SNCAIP/RIMS3/RAB3GAP1/RIMS1/RAP1B/CHRNA5/BRAF/SLC4A8/PFN2/FBXL20/MCTP1/CACNB2	27	negFC_2
GO:0030534	adult behavior	36/2015	143/18903	6.54642e-07	7.32211e-05	6.08485e-05	SEZ6/SHANK1/CCND2/CHL1/SNCA/CNTNAP2/CACNB4/AGTPBP1/SLC1A2/SPTBN2/NPC1/OXR1/PBX3/PRKN/BTBD9/EPHA4/NLGN4X/CLN8/PCDH17/FGF12/BBS2/KCNJ10/APP/SLC1A1/CHRNA5/CHRNA4/MECP2/ATP1A2/HEXA/CHD7/PREX2/TSC1/EPS8/BBS4/TBCE/ZFHX2	36	negFC_2
GO:0016055	Wnt signaling pathway	83/2015	456/18903	7.21359e-07	7.91892e-05	6.58082e-05	GLI3/SPIN1/CSNK1E/SFRP1/DAAM1/TBL1XR1/MLLT3/DVL1/VANGL2/EXT1/G3BP1/FGFR2/TBL1X/MARK2/DKK3/CCDC88C/SRC/TLE3/RBPJ/CDH2/XIAP/CDK14/GRK5/PORCN/VGLL4/CTNNBIP1/AXIN1/WWOX/TNIK/SKI/RYK/RAB5A/NLK/LEF1/USP34/PLPP3/SMARCA4/PRKN/PPM1A/PRICKLE2/MAPK14/RTF1/CDC73/AMER1/DAB2IP/PRDM15/NXN/NKD2/LYPD6/AMOTL1/YAP1/SMURF2/TTC21B/WNK2/FBXW4/TLE1/FGF9/CCNYL1/WNT5B/ATP6V0C/APP/ZEB2/DDB1/ZNRF3/CTNNB1/TCF7L1/INVS/PTK7/I…	83	negFC_2
GO:0021953	central nervous system neuron differentiation	41/2015	174/18903	7.56614e-07	8.15492e-05	6.77694e-05	MAPT/GLI3/DCC/ELAVL4/NIN/ADARB1/NFIB/EMX1/SLC4A10/MAP2/FGFR2/EPHB1/NOVA2/DYNC2H1/AGTPBP1/PLXNA4/FOXN4/TTLL1/EPHA4/CDH11/MDGA1/PLXNA3/PTCH1/MYCBP2/CLN8/B4GALT6/IFT172/NDEL1/TTC21B/NTRK2/SUFU/DCLK2/GRID2/PLXNA1/ARHGAP35/BMPR1B/C21orf91/RAC3/TULP3/TOX/SZT2	41	negFC_2
GO:0046578	regulation of Ras protein signal transduction	44/2015	193/18903	8.02494e-07	8.49497e-05	7.05953e-05	RASA1/SYNGAP1/PSD/MAP4K4/RDX/KCTD10/AUTS2/DNM2/DENND4B/SRC/ARHGAP44/ROBO1/ARFGEF3/IQSEC2/NOTCH2/ARRB1/STAMBP/GBF1/NRG1/F11R/PSD2/DAB2IP/MADD/PPP2CB/CYTH3/RABGEF1/RALGPS1/MMD2/ITGB1/MAPKAP1/DENND3/RASA2/FLCN/MYO9B/MFN2/ARFGEF2/ARHGAP35/DENND4A/ARFGEF1/MAPRE2/ABL2/AKAP13/EPS8/ABL1	44	negFC_2
GO:1901653	cellular response to peptide	71/2015	373/18903	8.44795e-07	8.78587e-05	7.30128e-05	PTK2/ZDHHC7/VIM/IGF1R/FYN/CRHR2/NUCKS1/GRB2/YWHAG/RAB12/EPRS1/SRC/PPP1R9B/MBD5/SH2B2/PTPRA/SORBS1/INSR/GNAI2/ZNF592/SELENOS/SESN3/ESRRA/STAT5B/CACNA1A/HDAC9/NCOA5/NR4A1/AKT2/MYO1C/SIK2/TRIB3/EPHA4/WDTC1/ATP1A3/GRM5/PKM/GPR21/RANGAP1/NDEL1/PTPRE/PRKDC/PRKCZ/IRS1/TRIM41/SMARCC1/SMPD3/GKAP1/SLC39A14/APP/GOT1/SOGA1/SYAP1/FER/PHIP/PTPN1/RAB10/ABCC1/BCL2L2/RHOQ/PID1/TYK2/OSBPL8/LPIN1/POR/NR4A3/TSC2/APP…	71	negFC_2
GO:0198738	cell-cell signaling by wnt	83/2015	458/18903	8.67701e-07	8.83947e-05	7.34582e-05	GLI3/SPIN1/CSNK1E/SFRP1/DAAM1/TBL1XR1/MLLT3/DVL1/VANGL2/EXT1/G3BP1/FGFR2/TBL1X/MARK2/DKK3/CCDC88C/SRC/TLE3/RBPJ/CDH2/XIAP/CDK14/GRK5/PORCN/VGLL4/CTNNBIP1/AXIN1/WWOX/TNIK/SKI/RYK/RAB5A/NLK/LEF1/USP34/PLPP3/SMARCA4/PRKN/PPM1A/PRICKLE2/MAPK14/RTF1/CDC73/AMER1/DAB2IP/PRDM15/NXN/NKD2/LYPD6/AMOTL1/YAP1/SMURF2/TTC21B/WNK2/FBXW4/TLE1/FGF9/CCNYL1/WNT5B/ATP6V0C/APP/ZEB2/DDB1/ZNRF3/CTNNB1/TCF7L1/INVS/PTK7/I…	83	negFC_2
GO:0001505	regulation of neurotransmitter levels	48/2015	219/18903	8.79771e-07	8.83947e-05	7.34582e-05	STX1B/CNR1/DVL1/APBA2/SNCA/CACNB4/APBA1/AGTPBP1/SLC1A2/SLC29A4/BRSK1/GRIK5/RAB5A/SNAP47/GIPC1/MEF2C/NR4A1/ADCY1/STX1A/PRKN/SLC38A1/STXBP1/CLN8/SYT4/SV2A/SNCAIP/RIMS3/RAB3GAP1/ITGB1/RIMS1/KCNJ10/RAP1B/STXBP2/CHRNA5/BRAF/UNC13B/DAGLB/ATP1A2/SLC4A8/PFN2/FBXL20/PER2/SNAP25/MCTP1/UNC13A/SLC1A3/STX3/CACNB2	48	negFC_2
GO:0051656	establishment of organelle localization	80/2015	437/18903	9.01063e-07	8.9025e-05	7.3982e-05	MAPT/KPNB1/CLASP2/SUN1/ATP9A/TANC2/RAN/TRAPPC11/MAP2/MAP4/SNCA/NPM1/SEC16A/TTL/DNM2/MAD1L1/TRAPPC9/AGTPBP1/BICDL1/AP3D1/MYO1D/SYBU/CLASP1/EXOC6/SPHK2/MYO1C/CROCC/SPIRE2/FNBP1L/PRKN/PARD3B/HDAC6/PICALM/GBF1/STXBP1/DNM1/SNAP91/PPFIA2/SYT4/CLMN/AP3B2/RABGEF1/EXOC7/MDN1/NDEL1/BBS2/ITGB1/LRPPRC/FMN2/PRKCZ/TRAPPC6A/HOOK3/SMPD3/TERF1/PARD3/NUMA1/STXBP2/FER/CTNNB1/SPICE1/BLOC1S5/SNF8/MYO1E/RAB7A/MCPH1/TR…	80	negFC_2
GO:0007269	neurotransmitter secretion	37/2015	151/18903	9.40867e-07	8.95095e-05	7.43846e-05	STX1B/CNR1/DVL1/APBA2/SNCA/CACNB4/APBA1/BRSK1/GRIK5/RAB5A/SNAP47/GIPC1/MEF2C/NR4A1/ADCY1/STX1A/PRKN/STXBP1/SYT4/SV2A/SNCAIP/RIMS3/RAB3GAP1/RIMS1/RAP1B/STXBP2/CHRNA5/BRAF/UNC13B/SLC4A8/PFN2/FBXL20/SNAP25/MCTP1/UNC13A/STX3/CACNB2	37	negFC_2
GO:0099643	signal release from synapse	37/2015	151/18903	9.40867e-07	8.95095e-05	7.43846e-05	STX1B/CNR1/DVL1/APBA2/SNCA/CACNB4/APBA1/BRSK1/GRIK5/RAB5A/SNAP47/GIPC1/MEF2C/NR4A1/ADCY1/STX1A/PRKN/STXBP1/SYT4/SV2A/SNCAIP/RIMS3/RAB3GAP1/RIMS1/RAP1B/STXBP2/CHRNA5/BRAF/UNC13B/SLC4A8/PFN2/FBXL20/SNAP25/MCTP1/UNC13A/STX3/CACNB2	37	negFC_2
GO:0046777	protein autophosphorylation	49/2015	226/18903	9.51265e-07	8.95095e-05	7.43846e-05	PTK2/IGF1R/FYN/FGFR2/EPHB1/MARK2/MAPKAPK5/DDR1/AAK1/DAPK1/SRC/TAOK2/PRKD1/GRK5/NEK6/CAMK2B/MINK1/VRK1/VEGFA/INSR/STK24/TNIK/PDGFD/NLK/PASK/SIK2/CLK3/EPHA4/TRIM24/MAPKAPK3/MAPKAPK2/RB1CC1/SMG1/WNK3/PEAK1/PRKX/WNK2/NTRK2/STK10/EIF2AK1/MAP3K9/CAMK2D/FER/MELK/MTOR/AURKA/TOM1L1/ABL1/MAP3K21	49	negFC_2
GO:0042391	regulation of membrane potential	79/2015	431/18903	1.00062e-06	9.26828e-05	7.70217e-05	MAPT/FLNA/STX1B/SEZ6/CUX2/SHANK1/GRIK3/KCNIP2/SLC25A36/CNR1/GRIA1/DVL1/ANK3/NRCAM/SNCA/GRIN2B/CACNB4/SCN2A/GJC1/KCNMA1/SRC/SMAD7/SLC8A2/GRIK5/FGF13/GABRB3/MEF2C/AKAP6/GNA11/AKT2/KCNK10/STX1A/PRKN/NEDD4/PPA2/NLGN4X/ATP1A3/SCN4B/KCNB1/KCNK12/ADORA1/RIMS3/KCNH2/GRM5/ATP1B1/KCNN2/SCN8A/FGF12/RAB3GAP1/RIMS1/PRKCZ/NTRK2/KCNJ10/WWP2/HCN2/GRID2/APP/KCNJ3/CAMK2D/NOS1AP/CHRNA5/CHRNA4/UNC13B/BOK/MECP2/ATP1A…	79	negFC_2
GO:0032271	regulation of protein polymerization	45/2015	201/18903	1.0322e-06	9.36952e-05	7.78631e-05	MAPT/RASA1/DBN1/RDX/CAPZB/CYRIB/ARHGEF7/GRB2/CYRIA/MAP2/SNCA/SSH2/SLAIN2/ADD2/EVL/COTL1/SPTBN2/FCHSD2/CDC42EP4/CLASP1/CAMSAP2/AMBRA1/NCK2/KIRREL1/MYADM/NUMA1/FER/RPS3/ARL2/MECP2/SLAIN1/TRIOBP/RHOA/ADD1/MTOR/CYFIP2/PFN2/ARFGEF1/TENM1/EPS8/BBS4/TPPP/CARMIL1/ABL1/PRKCD	45	negFC_2
GO:0050772	positive regulation of axonogenesis	24/2015	78/18903	1.04317e-06	9.36952e-05	7.78631e-05	MAPT/DBN1/L1CAM/NIN/MAP6/DSCAM/RUFY3/ROBO2/SHTN1/TIAM2/PLXNA4/ROBO1/VEGFA/EFNA5/PLXNA3/MEGF8/NDEL1/NTRK2/MAP2K1/PLXNA1/LIMK1/BRAF/SRF/TIAM1	24	negFC_2
GO:0016079	synaptic vesicle exocytosis	30/2015	111/18903	1.11216e-06	9.84017e-05	8.17743e-05	STX1B/CNR1/DVL1/APBA2/SNCA/CACNB4/APBA1/GRIK5/RAB5A/SNAP47/GIPC1/ADCY1/STX1A/STXBP1/SYT4/SV2A/RIMS3/RAB3GAP1/RIMS1/RAP1B/CHRNA5/BRAF/UNC13B/SLC4A8/PFN2/FBXL20/SNAP25/UNC13A/STX3/CACNB2	30	negFC_2
GO:0030705	cytoskeleton-dependent intracellular transport	46/2015	208/18903	1.1322e-06	9.8701e-05	8.2023e-05	MAPT/DYNC2I1/SUN1/MAPK8IP3/TANC2/MAP6/MAP2/APBA1/CCDC88C/DYNC2H1/AGTPBP1/TRAF3IP1/BAG3/BICDL1/AP3D1/IFT122/MYO1D/SYBU/MYO1C/FNBP1L/HDAC6/MYO10/IFT43/PPFIA2/SYT4/TUB/AP3B2/IFT172/CCDC88A/NDEL1/TTC21B/HOOK2/LRPPRC/PRKCZ/HOOK3/CILK1/APP/CLUAP1/BLOC1S5/MYO1E/ARL8B/LAMP1/KXD1/TRAK1/FBXW11/PCM1	46	negFC_2
GO:0007015	actin filament organization	82/2015	454/18903	1.15887e-06	9.95619e-05	8.27384e-05	FLNA/RASA1/DBN1/RDX/CLASP2/SHANK1/CORO2B/CAPZB/CORO1C/SFRP1/CYRIB/GRB2/CYRIA/SSH2/PHACTR1/RUFY3/ADD2/INPPL1/SRC/PPP1R9B/SHTN1/EVL/COTL1/ARHGEF10L/SORBS1/SPTBN2/FCHSD2/ELMO1/CDC42EP4/MYO1D/CLASP1/DPYSL3/MYO1C/MTSS1/MCU/TGFBR1/SPIRE2/SH3D21/ARRB1/IQGAP2/PRKN/MICAL2/LIMCH1/F11R/NCK2/KIRREL1/CCDC88A/MYADM/FMN2/NF2/ACTN1/NEBL/LIMK1/SH3KBP1/ASAP3/FER/BRAF/ARHGAP35/MYO1E/TRIOBP/RHOA/SRF/ADD1/FAM107A/SHR…	82	negFC_2
GO:1903311	regulation of mRNA metabolic process	61/2015	309/18903	1.42579e-06	0.000120744	0.000100341	ELAVL4/VIM/TARDBP/IGF2BP3/CNOT7/U2AF2/HNRNPD/CLNS1A/MYEF2/TIA1/NPM1/CNOT9/CPSF6/NOVA2/SF1/CSDE1/SFSWAP/SRRM4/DIS3L2/DCP1A/FAM172A/PCID2/TNRC6B/FTO/PUM2/SRSF10/MAPK14/PARN/MAPKAPK2/YTHDF1/LARP4B/CDC73/CELF3/TENT4A/CDK11A/CNOT10/CNOT2/CNOT4/REST/SRSF12/CNOT6/TUT4/THRAP3/MBNL1/CIRBP/METTL16/SON/RAVER2/RC3H2/PAPOLA/NOVA1/TTC5/PRPF19/SNW1/TRAF2/FXR2/SAP18/CPEB3/KHDRBS2/CSDC2/PRKCD	61	negFC_2
GO:0099173	postsynapse organization	39/2015	166/18903	1.50826e-06	0.000125929	0.00010465	SYNGAP1/NTRK3/DBN1/CUX2/SHANK1/IGF1R/FYN/DVL1/TANC2/ARHGAP39/NRCAM/NLGN4Y/EPHB1/GRIN2B/ARHGEF9/CDH2/ARHGAP44/CAMK2B/NGEF/LRFN2/INSR/SPTBN2/LRP8/ZNF804A/EPHA4/FNTA/ADAM10/HDAC6/NLGN4X/FARP1/PPFIA2/LHFPL4/ACTN1/ZDHHC15/GRID2/NOS1AP/CNKSR2/GAP43/MTMR2	39	negFC_2
GO:0046785	microtubule polymerization	25/2015	85/18903	1.59384e-06	0.000129429	0.000107558	MAPT/CLASP2/NIN/ARHGEF7/MAP2/SNCA/SLAIN2/TUBGCP3/FGF13/CLASP1/CAMSAP2/CENPJ/NDEL1/RANBP9/ZNF207/CCDC57/NUMA1/GOLGA2/RPS3/ARL2/MECP2/SLAIN1/TPPP/CEP192/ABL1	25	negFC_2
GO:0048041	focal adhesion assembly	25/2015	85/18903	1.59384e-06	0.000129429	0.000107558	PTK2/MAP4K4/CLASP2/CORO2B/CORO1C/SFRP1/ARHGEF7/SRC/TAOK2/PTPRA/SORBS1/VEGFA/EFNA5/TLN1/CLASP1/LIMCH1/LIMS1/EPHA3/PEAK1/ACTN1/PTPRK/RHOA/FAM107A/TSC1/ABL1	25	negFC_2
GO:0008344	adult locomotory behavior	24/2015	80/18903	1.73284e-06	0.000138814	0.000115358	SEZ6/CCND2/CHL1/SNCA/CACNB4/AGTPBP1/NPC1/OXR1/PBX3/PRKN/BTBD9/EPHA4/CLN8/FGF12/KCNJ10/APP/MECP2/ATP1A2/HEXA/CHD7/PREX2/TSC1/EPS8/TBCE	24	negFC_2
GO:0016050	vesicle organization	67/2015	353/18903	1.89299e-06	0.000149622	0.00012434	STX1B/CORO1C/TMEM175/TRAPPC11/SNCA/SEC16A/AP1S3/SCAP/TRAPPC9/SEC31A/VTI1A/VAPB/GRIK5/AP3D1/SNAP47/VPS16/AKT2/UVRAG/STX1A/FNBP1L/PRKN/PICALM/GBF1/STXBP1/STX8/DNM1/SNAP91/SEC24C/SYT4/ANKRD27/AP3B2/NKD2/RFX2/HOOK2/SORT1/TRAPPC6A/PLEKHF2/PI4K2B/HOOK3/PIK3C3/SNX10/ZDHHC15/ATP6V0C/ZEB2/TMCC1/UNC13B/ARFGEF2/BLOC1S5/SNF8/RAB7A/GNAI3/BACE2/SNX11/TRAPPC3/HPS4/ARL8B/ARFGAP2/FER1L5/VAMP4/AP1M1/SNAP25/RAB22A/…	67	negFC_2
GO:0061387	regulation of extent of cell growth	29/2015	108/18903	1.92823e-06	0.000150402	0.000124988	MAPT/DCC/PTPRS/DBN1/DPYSL2/L1CAM/SEMA6D/NRCAM/MAP2/TTL/DNM2/DSCAM/RUFY3/SHTN1/PLXNA4/DIP2B/OLFM1/VEGFA/EFNA5/RYK/FGF13/PLXNA3/MEGF8/TNR/NDEL1/SEMA6A/LIMK1/SRF/ABL1	29	negFC_2
GO:0010720	positive regulation of cell development	60/2015	307/18903	2.43431e-06	0.00018741	0.000155743	MAPT/FLNA/GLI3/DBN1/CUX2/L1CAM/NIN/ID2/ARHGEF7/MAP6/DNM2/DSCAM/RUFY3/ROBO2/DICER1/SHTN1/SMAD7/TIAM2/PLXNA4/ROBO1/CAMK2B/VEGFA/PTN/EFNA5/GJC2/LRP8/EPHA4/F11R/PLXNA3/NPTN/FBXW8/MEGF8/LIMS1/ANKRD27/GRM5/NDEL1/MYADM/RHEB/ITGB1/PRKDC/NTRK2/PDE3A/MAP2K1/PLXNA1/LIMK1/BRAF/CTNNB1/MECP2/TRIOBP/SRF/PRPF19/SNW1/ADD1/RAC3/MTOR/AURKA/XRCC5/TIAM1/CARMIL1/ABL1	60	negFC_2
GO:0051960	regulation of nervous system development	81/2015	456/18903	2.63629e-06	0.000200358	0.000166503	MAPT/AGRN/GLI3/SYNGAP1/DCC/NTRK3/PTPRS/DBN1/CUX2/L1CAM/NIN/ID2/MAP6/SEMA6D/MAP2/EPHB1/DSCAM/RUFY3/ROBO2/DICER1/SHTN1/TIAM2/PLXNA4/SLC25A12/DIP2B/BRINP1/ROBO1/CAMK2B/VEGFA/PTN/EFNA5/SKI/GJC2/RYK/FGF13/LRP8/LEF1/ELAPOR2/EPHA4/CLSTN2/PLXNA3/NPTN/FBXW8/SYT4/MEGF8/ANKRD27/GRM5/TNR/NDEL1/YAP1/RHEB/REST/ITGB1/NF2/SEMA6A/NTRK2/HOOK3/MAP2K1/GRID2/PARD3/PLXNA1/LIMK1/BRAF/CTNNB1/JAM2/MECP2/SRF/PRPF19/SNW1/C…	81	negFC_2
GO:0030516	regulation of axon extension	26/2015	93/18903	2.85575e-06	0.000214289	0.00017808	MAPT/PTPRS/DBN1/DPYSL2/L1CAM/SEMA6D/NRCAM/MAP2/TTL/DNM2/DSCAM/RUFY3/SHTN1/PLXNA4/DIP2B/OLFM1/VEGFA/RYK/PLXNA3/MEGF8/TNR/NDEL1/SEMA6A/LIMK1/SRF/ABL1	26	negFC_2
GO:0007020	microtubule nucleation	15/2015	38/18903	3.51718e-06	0.000260623	0.000216584	CLASP2/NIN/ARHGEF7/SLAIN2/TUBGCP3/CLASP1/CENPJ/NDEL1/RANBP9/CCDC57/GOLGA2/MECP2/SLAIN1/TPPP/CEP192	15	negFC_2
GO:0048168	regulation of neuronal synaptic plasticity	19/2015	57/18903	3.63882e-06	0.000266308	0.000221308	SYNGAP1/DBN1/SLC4A10/SNCA/SYNGR1/GRIN2B/SLC8A2/CAMK2B/RAB5A/NPTN/SYT4/JPH3/GRM5/RAB3GAP1/KCNJ10/APP/SYAP1/GRIN2A/MCTP1	19	negFC_2
GO:0071375	cellular response to peptide hormone stimulus	59/2015	306/18903	4.58965e-06	0.000325148	0.000270206	PTK2/ZDHHC7/IGF1R/CRHR2/NUCKS1/GRB2/YWHAG/RAB12/EPRS1/SRC/MBD5/SH2B2/PTPRA/SORBS1/INSR/GNAI2/ZNF592/SELENOS/SESN3/ESRRA/STAT5B/HDAC9/NCOA5/NR4A1/AKT2/MYO1C/SIK2/TRIB3/WDTC1/PKM/GPR21/RANGAP1/NDEL1/PTPRE/PRKDC/PRKCZ/IRS1/SMARCC1/GKAP1/SLC39A14/GOT1/SOGA1/SYAP1/FER/PHIP/PTPN1/RAB10/RHOQ/PID1/TYK2/OSBPL8/LPIN1/POR/NR4A3/TSC2/APPL2/SORL1/APC/PRKCD	59	negFC_2
GO:0006887	exocytosis	68/2015	369/18903	4.60444e-06	0.000325148	0.000270206	STX1B/CLASP2/ATP9A/CNR1/CBARP/DVL1/TRAPPC11/APBA2/SCRN1/SNCA/RAB12/SYNGR1/CACNB4/TPCN2/APBA1/ARHGAP44/GNAI2/GRIK5/RAB5A/SNAP47/GIPC1/CLASP1/EXOC6/SPHK2/CDK16/ADCY1/STX1A/PRKN/STXBP1/SEPTIN2/SYT4/SV2A/SYT3/KCNB1/RABGEF1/RIMS3/EXOC7/NKD2/RAB3GAP1/REST/RIMS1/SMPD3/RAP1B/STXBP2/CHRNA5/FER/BRAF/UNC13B/ARFGEF2/SNF8/JAGN1/RAB10/RAB7A/SLC4A8/PFN2/ARFGEF1/SCAMP1/FBXL20/ARL8B/LAMP1/NR4A3/CACNA1H/SNAP25/LLG…	68	negFC_2
GO:0008038	neuron recognition	17/2015	48/18903	4.60736e-06	0.000325148	0.000270206	IGSF9/CNR1/EXT1/NRCAM/DSCAM/CNTNAP2/ROBO2/ROBO1/EPHA4/BSG/PALLD/NPTN/MEGF8/EPHA3/APP/ARHGAP35/GAP43	17	negFC_2
GO:0050767	regulation of neurogenesis	69/2015	377/18903	5.01661e-06	0.000349865	0.000290746	MAPT/GLI3/SYNGAP1/DCC/NTRK3/PTPRS/DBN1/CUX2/L1CAM/NIN/ID2/MAP6/SEMA6D/MAP2/DSCAM/RUFY3/ROBO2/DICER1/SHTN1/TIAM2/PLXNA4/DIP2B/BRINP1/ROBO1/CAMK2B/VEGFA/PTN/EFNA5/SKI/GJC2/RYK/FGF13/LRP8/LEF1/EPHA4/PLXNA3/NPTN/FBXW8/SYT4/MEGF8/ANKRD27/GRM5/TNR/NDEL1/YAP1/RHEB/REST/ITGB1/NF2/SEMA6A/NTRK2/HOOK3/MAP2K1/PLXNA1/LIMK1/BRAF/CTNNB1/MECP2/SRF/PRPF19/SNW1/CHD7/MTOR/APPL2/XRCC5/SORL1/PER2/TIAM1/PCM1	69	negFC_2
GO:0000209	protein polyubiquitination	50/2015	246/18903	5.27913e-06	0.000363892	0.000302403	TTC3/MARCHF6/TRIM2/UBE2H/MARCHF1/SPOP/XIAP/HACE1/AXIN1/HECW2/RNF115/AMBRA1/PRKN/NEDD4/MKRN1/UBE2O/HDAC6/NPEPPS/TRIM44/UBE3C/UBE2R2/RNF168/CDC34/RMND5A/BIRC2/RBCK1/CHFR/SMURF2/ARIH1/FBXO22/WWP2/UBE2J2/KLHL3/UBE2L3/PELI2/ANAPC7/RC3H2/CTNNB1/CUL1/PRPF19/ZNRF1/RNF114/UBE2E1/NHLRC3/TRAF2/RNF152/ZFP91/UBE2Q1/TRIM3/FBXW11	50	negFC_2
GO:0017157	regulation of exocytosis	45/2015	213/18903	5.36664e-06	0.000365672	0.000303882	STX1B/CLASP2/ATP9A/CNR1/CBARP/DVL1/APBA2/SNCA/RAB12/CACNB4/TPCN2/APBA1/GNAI2/RAB5A/GIPC1/CLASP1/SPHK2/ADCY1/STX1A/PRKN/STXBP1/SEPTIN2/SYT4/SYT3/KCNB1/RABGEF1/RIMS3/RAB3GAP1/REST/SMPD3/RAP1B/STXBP2/CHRNA5/FER/BRAF/SNF8/RAB10/RAB7A/SLC4A8/PFN2/FBXL20/LAMP1/CACNA1H/RAB3C/CACNB2	45	negFC_2
GO:0021954	central nervous system neuron development	24/2015	85/18903	5.63643e-06	0.000379691	0.000315532	MAPT/DCC/NIN/ADARB1/NFIB/SLC4A10/MAP2/FGFR2/EPHB1/NOVA2/AGTPBP1/PLXNA4/EPHA4/CDH11/PLXNA3/MYCBP2/B4GALT6/NDEL1/NTRK2/DCLK2/PLXNA1/ARHGAP35/RAC3/SZT2	24	negFC_2
GO:0030111	regulation of Wnt signaling pathway	63/2015	336/18903	5.73358e-06	0.000381895	0.000317364	GLI3/SPIN1/CSNK1E/SFRP1/TBL1XR1/MLLT3/G3BP1/FGFR2/TBL1X/DKK3/CCDC88C/SRC/TLE3/RBPJ/CDH2/XIAP/CDK14/VGLL4/CTNNBIP1/AXIN1/WWOX/SKI/NLK/LEF1/USP34/PLPP3/SMARCA4/PRKN/PPM1A/MAPK14/CDC73/AMER1/DAB2IP/PRDM15/NXN/NKD2/LYPD6/YAP1/SMURF2/TTC21B/WNK2/TLE1/FGF9/CCNYL1/WNT5B/ATP6V0C/APP/ZEB2/ZNRF3/CTNNB1/TCF7L1/INVS/PTK7/IGFBP4/OTULIN/RSPO2/ZBED3/CSNK2A1/TSC2/TIAM1/ABL1/APC/ZRANB1	63	negFC_2
GO:0046847	filopodium assembly	21/2015	69/18903	5.89067e-06	0.000387999	0.000322437	AGRN/CAPZB/PALM/SPATA13/PPP1R9B/ARHGAP44/RAB5A/DPYSL3/TGFBR1/FNBP1L/MYO10/FGD1/FGD4/SRGAP2C/SRF/RHOQ/GAP43/TENM1/ARHGEF4/FXR2/PRKCD	21	negFC_2
GO:0007613	memory	30/2015	120/18903	6.32804e-06	0.000412227	0.000342571	MAPT/CUX2/SHANK1/CCND2/CNR1/GRIA1/SCN2A/BRINP1/SLC8A2/PTN/INSR/FGF13/B4GALT2/CSMD1/KCNK10/ADCY1/SORCS3/BTBD9/YTHDF1/SYT4/JPH3/PRKCZ/VLDLR/SLC1A1/PAK5/MECP2/SRF/CPEB3/CRTC1/GRIN2A	30	negFC_2
GO:0043254	regulation of protein-containing complex assembly	73/2015	410/18903	7.44391e-06	0.000479647	0.000398598	MAPT/RASA1/STX1B/DBN1/RDX/CAPZB/THRA/SPIDR/CYRIB/ARHGEF7/GRB2/CYRIA/MAP2/SNCA/SSH2/SLAIN2/ADD2/SRC/ATF7IP/EVL/TRAF3IP1/COTL1/MAPK9/CTNNBIP1/VEGFA/SPTBN2/FCHSD2/CDC42EP4/LDLRAD4/EP300/CLASP1/CAMSAP2/VPS16/AMBRA1/STX1A/PPM1A/HDAC6/STXBP1/NRG1/LCMT1/DAB2IP/NCK2/ANKRD27/KIRREL1/BIRC2/MYADM/PRKCZ/TERF1/RAP1B/NUMA1/FER/UNC13B/RPS3/ARL2/MECP2/SLAIN1/ZNF827/TRIOBP/RHOA/ADD1/MTOR/CYFIP2/PFN2/ARFGEF1/TENM1…	73	negFC_2
GO:0044089	positive regulation of cellular component biogenesis	85/2015	498/18903	7.6105e-06	0.000485108	0.000403137	MAPT/SEPTIN9/AGRN/MAP4K4/CLASP2/CUX2/AUTS2/SFRP1/PALM/SPIDR/SEPTIN7/GRB2/SNCA/G3BP1/EPHB1/SLAIN2/DNM2/CNTNAP2/MARK4/SRC/PHLDB1/ATF7IP/EVL/MAPK9/ARHGEF10L/VEGFA/EFNA5/FCHSD2/CDC42EP4/CLASP1/DPYSL3/CROCC/MTSS1/TGFBR1/AMBRA1/FNBP1L/CLSTN2/LIMCH1/CENPJ/NRG1/DAB2IP/NCK2/LIMS1/CNOT2/CDC34/KIRREL1/CCDC88A/STX18/NDEL1/RAB3GAP1/NF2/NTRK2/CNOT6/SMPD3/TERF1/RAB3GAP2/MORC2/GRID2/LIMK1/RAP1B/NUMA1/ZNF304/FER/…	85	negFC_2
GO:0031647	regulation of protein stability	61/2015	325/18903	7.75378e-06	0.000488983	0.000406357	FLNA/TARDBP/BAG6/MAPK8IP3/DVL1/MORC3/ASPH/SNCA/NPM1/SEC16A/URI1/TBL1X/USP28/CCDC88C/AAK1/SRC/SMAD7/LSS/ATF7IP/PRKD1/BAG3/RPAP3/USP33/EP300/GIPC1/GET1/NLK/PLPP3/PRKN/EPHA4/TRIM24/HDAC6/DNAAF2/STXBP1/FBXW7/TRIM44/CDC73/GTPBP4/PPARGC1A/ATP1B1/CHFR/SEL1L/PRKDC/NF2/USP7/ZNF207/APTX/USP13/FAM107A/NAPG/SERF2/HPS4/PFN2/ZBED3/LAMP1/TSC1/AURKA/STX12/OTUD3/FBXW11/PRKCD	61	negFC_2
GO:0007416	synapse assembly	40/2015	184/18903	8.55315e-06	0.000533717	0.000443532	AGRN/NTRK3/BSN/CUX2/DVL1/NRCAM/SNCA/NLGN4Y/EPHB1/DSCAM/ROBO2/ADD2/ARHGEF9/CDH2/EFNA5/ADGRL3/SPTBN2/RYK/FGF13/GNPAT/GABRB3/MEF2C/CLSTN2/MDGA1/NLGN4X/NRG1/FARP1/LRFN5/NPTN/MYCBP2/LHFPL4/PCDH17/KIRREL3/NTRK2/SPOCK2/GRID2/APP/SRGAP2C/MECP2/GAP43	40	negFC_2
GO:0006476	protein deacetylation	30/2015	122/18903	9.02374e-06	0.000551472	0.000458287	MAPT/FLNA/TBL1XR1/ZZZ3/MIER2/TBL1X/SIN3B/GATAD2B/PRKD1/VEGFA/SKI/EP300/HDAC9/TADA2A/SPHK2/RBBP7/FNTA/MTA1/HDAC6/NCAPG2/HDAC7/REST/CAMK2D/MIER1/MTA3/SUDS3/PER2/MORF4L1/TPPP/NEK3	30	negFC_2
GO:0048675	axon extension	30/2015	122/18903	9.02374e-06	0.000551472	0.000458287	MAPT/PTPRS/DBN1/DPYSL2/L1CAM/AUTS2/DVL1/SEMA6D/NRCAM/MAP2/TTL/DNM2/DSCAM/RUFY3/SHTN1/PLXNA4/DIP2B/OLFM1/VEGFA/RYK/PLXNA3/MEGF8/TNR/NDEL1/ITGB1/SEMA6A/LIMK1/SRF/SLIT3/ABL1	30	negFC_2
GO:1902903	regulation of supramolecular fiber organization	69/2015	384/18903	9.56199e-06	0.000578403	0.000480667	MAPT/FLNA/RASA1/DBN1/RDX/CLASP2/SHANK1/CORO2B/CAPZB/SFRP1/CYRIB/ARHGEF7/GRB2/BMERB1/CYRIA/MAP2/SNCA/SSH2/SLAIN2/ADD2/EVL/COTL1/ARHGEF10L/SPTBN2/FCHSD2/FGF13/CDC42EP4/CLASP1/CAMSAP2/MTSS1/TGFBR1/PRKN/LIMCH1/HDAC6/F11R/NCK2/KIRREL1/CCDC88A/MYADM/NF2/KATNB1/LIMK1/APP/NUMA1/ASAP3/FER/BRAF/RPS3/ARHGAP35/ARL2/MECP2/SLAIN1/TRIOBP/RHOA/ADD1/MTOR/CYFIP2/PFN2/ARFGEF1/TENM1/TSC1/AKAP13/WASF3/EPS8/BBS4/CARMI…	69	negFC_2
GO:0043161	proteasome-mediated ubiquitin-dependent protein catabolic process	78/2015	450/18903	1.01297e-05	0.000606555	0.000504062	KCTD10/CSNK1E/BAG6/UBQLN1/MARCHF6/TRIM2/TBL1XR1/DVL1/UBE2H/TBL1X/TRPC4AP/SMAD7/SPOP/KLHDC10/MAPK9/HACE1/HERPUD1/ANKZF1/AXIN1/UBR3/PPP2R5C/SELENOS/GIPC1/HECW2/ARMC8/PSMF1/MAN1B1/WAC/SGTA/TRIB3/ARRB1/PRKN/NEDD4/MTA1/PSMB3/FBXW7/TLK2/COP1/CBFA2T3/FBXW8/PPP2CB/CDC34/RMND5A/PIAS1/NKD2/BIRC2/RBCK1/CHFR/SEL1L/SMURF2/FBXW4/ARIH1/FBXO22/KLHDC1/WWP2/USP7/SMARCC1/UBE2J2/SPOPL/UCHL5/ANAPC7/DDB1/CTNNB1/CUL1/S…	78	negFC_2
GO:0021987	cerebral cortex development	29/2015	117/18903	1.07263e-05	0.000635857	0.000528413	GLI3/SUN1/EMX1/BMERB1/PHACTR1/CNTNAP2/CDON/TRAPPC9/PPP1R9B/ATIC/CDH2/ROBO1/FGF13/LRP8/XAB2/MDGA1/TACC2/DAB2IP/ATP1A3/NDEL1/BBS2/NTRK2/CTNNB1/SRGAP2C/RHOA/MCPH1/TSC1/MBOAT7/BBS4	29	negFC_2
GO:0044772	mitotic cell cycle phase transition	81/2015	473/18903	1.09269e-05	0.000641336	0.000532966	PRMT2/HUS1/RDX/CLASP2/ID2/CCND2/ERCC2/SMARCA2/ARID1B/ARPP19/DNM2/ENSA/CACNB4/CDC25B/MAD1L1/PPP1R9B/CRADD/NASP/ARID1A/RPTOR/CDK14/TAOK2/NEK6/POLE/BRSK1/INTS3/GJC2/CACUL1/PCID2/HECW2/CLASP1/WAC/CDK16/SMARCA4/AMBRA1/CTDSPL/CENPJ/RAD21/LCMT1/CDC73/CHEK1/CDC34/PPM1D/TAF2/CHFR/ITGB1/PRKDC/CDKN1A/BABAM2/SMARCC1/CDK18/ZNF207/BCL7A/E2F3/APP/CCDC57/BACH1/ANAPC7/DDB1/LZTS1/CUL1/MECP2/BRD7/ACVR1/MELK/FAM107A…	81	negFC_2
GO:0009314	response to radiation	78/2015	452/18903	1.19331e-05	0.000693524	0.000576335	SYNGAP1/HUS1/NDRG4/ID2/MEIS2/CCND2/SFRP1/ERCC2/NUCKS1/PRIMPOL/SPIDR/CRB1/GRB2/SLC4A10/EXT1/HMGN1/NPM1/DNM2/CACNB4/USP28/SLC1A2/ATP8A2/BRSK1/INTS3/GNB5/ACTR5/MAPK10/B4GALT2/EP300/RHBDD1/GNA11/AKT2/WRN/DNMT3A/NEDD4/MTA1/MAPK14/NHEJ1/TLK2/MSH6/COP1/NPTN/CHEK1/RNF168/MSH2/PPM1D/GPR52/YAP1/GRK4/ITGB1/PRKDC/CDKN1A/PTPRK/BABAM2/RAD9A/CIRBP/APP/TENT2/BRAF/DDB1/MECP2/ATP1A2/TIGAR/MGMT/HMGCR/ERCC4/INIP/PML…	78	negFC_2
GO:0021543	pallium development	38/2015	174/18903	1.27187e-05	0.000732007	0.000608316	GLI3/SUN1/EMX1/IGF1R/BMERB1/PHACTR1/CNTNAP2/CDON/TRAPPC9/PPP1R9B/ATIC/CDH2/ROBO1/FGF13/LRP8/LEF1/XAB2/MDGA1/TACC2/PLXNA3/DAB2IP/ATP1A3/KIRREL3/NDEL1/BBS2/NF2/NTRK2/DCLK2/TENT2/CTNNB1/SRGAP2C/RHOA/SRF/MCPH1/CDK6/TSC1/MBOAT7/BBS4	38	negFC_2
GO:0070507	regulation of microtubule cytoskeleton organization	35/2015	155/18903	1.29017e-05	0.000735398	0.000611134	MAPT/CLASP2/ARHGEF7/MAP6/BMERB1/MAP2/SNCA/SLAIN2/MARK2/CCSAP/PHLDB1/FSD1/TRAF3IP1/EFNA5/FGF13/CLASP1/CAMSAP2/TRIM36/STMN4/HDAC6/CENPJ/EPHA3/KATNB1/NUMA1/RPS3/ARL2/MECP2/SLAIN1/RHOA/FAM107A/MAPRE2/CHMP4B/TPPP/ABL1/APC	35	negFC_2
GO:0051590	positive regulation of neurotransmitter transport	11/2015	24/18903	1.30926e-05	0.000739168	0.000614267	STX1B/CNR1/SNCA/CACNB4/STX1A/PRKN/STXBP1/RAB3GAP1/ITGB1/SLC4A8/CACNB2	11	negFC_2
GO:0061351	neural precursor cell proliferation	34/2015	149/18903	1.34646e-05	0.000746452	0.00062032	GLI3/DBN1/ID2/EMX1/FGFR2/EPHB1/DISP3/CDON/CDH2/SPINT2/VEGFA/PTN/GNAI2/TAFA1/GJC2/RYK/FGF13/LEF1/SLC16A2/EML1/RACGAP1/FRS2/ACSL6/ITGB1/NF2/HOOK3/CTNNB1/DAGLB/RAB10/RHOA/MELK/APPL2/TOX/PCM1	34	negFC_2
GO:0048639	positive regulation of developmental growth	37/2015	168/18903	1.34734e-05	0.000746452	0.00062032	MAPT/AGRN/DBN1/L1CAM/ZFPM2/FGFR2/SLC23A2/DSCAM/RUFY3/SHTN1/SMAD7/RBPJ/ATP8A2/VEGFA/INSR/EFNA5/STAT5B/MEF2C/AKAP6/PRKN/MAPK14/SYT4/MEGF8/SYT3/GPR21/RNF157/NDEL1/YAP1/BBS2/RIMS1/FGF9/LIMK1/SRF/CHD7/ITSN2/BBS4/UNC13A	37	negFC_2
GO:0007044	cell-substrate junction assembly	25/2015	95/18903	1.41176e-05	0.0007749	0.000643961	PTK2/MAP4K4/CLASP2/CORO2B/CORO1C/SFRP1/ARHGEF7/SRC/TAOK2/PTPRA/SORBS1/VEGFA/EFNA5/TLN1/CLASP1/LIMCH1/LIMS1/EPHA3/PEAK1/ACTN1/PTPRK/RHOA/FAM107A/TSC1/ABL1	25	negFC_2
GO:0060491	regulation of cell projection assembly	42/2015	201/18903	1.44324e-05	0.000784908	0.000652278	SEPTIN9/AGRN/RDX/CAPZB/CORO1C/AUTS2/PALM/SEPTIN7/MAP4/DNM2/MARK4/SRC/ARHGAP44/EVL/CDC42EP4/RAB5A/DPYSL3/CROCC/TGFBR1/FNBP1L/CENPJ/MYO10/CCDC88A/NDEL1/YAP1/RAP1GAP/TBC1D7/FER/SRGAP2C/ARHGAP35/SRF/RHOQ/GAP43/PODXL/MTOR/PFN2/TENM1/FXR2/EPS8/BBS4/APC/PRKCD	42	negFC_2
GO:0150115	cell-substrate junction organization	26/2015	101/18903	1.46827e-05	0.000791262	0.000657558	PTK2/MAP4K4/CLASP2/CORO2B/CORO1C/SFRP1/ARHGEF7/SRC/TAOK2/PTPRA/SORBS1/VEGFA/EFNA5/TLN1/CLASP1/LIMCH1/LIMS1/EPHA3/PEAK1/ACTN1/PTPRK/RHOA/FAM107A/TSC1/MAPRE2/ABL1	26	negFC_2
GO:0140014	mitotic nuclear division	60/2015	325/18903	1.54744e-05	0.000826417	0.000686773	FLNA/KPNB1/CLASP2/MAU2/SMARCA2/ARID1B/RAN/MAD1L1/PPP1R9B/CCSAP/LSM14A/ARID1A/RANBP1/NEK6/INSR/DIS3L2/MACROH2A1/KIF18B/PCID2/HECW2/CLASP1/SMARCA4/RACGAP1/NCAPD3/NCAPG2/RAD21/LCMT1/TENT4A/SH2B1/CHEK1/NDEL1/MKI67/KATNB1/MYBL2/NSL1/NCAPH2/SMARCC1/ZNF207/BCL7A/SMPD3/NUMA1/ANAPC7/GOLGA2/PHIP/SPICE1/BRD7/RHOA/CDC14B/TOM1L2/SEH1L/AURKA/TOM1L1/EPS8/SMARCC2/CENPK/CHMP4B/CDCA5/CEP192/SMARCB1/APC	60	negFC_2
GO:0030177	positive regulation of Wnt signaling pathway	33/2015	144/18903	1.63067e-05	0.000863093	0.000717252	SPIN1/CSNK1E/SFRP1/TBL1XR1/MLLT3/FGFR2/TBL1X/SRC/RBPJ/XIAP/SKI/LEF1/USP34/SMARCA4/PPM1A/CDC73/AMER1/PRDM15/LYPD6/YAP1/SMURF2/TTC21B/WNK2/FGF9/WNT5B/ATP6V0C/ZEB2/PTK7/RSPO2/ZBED3/CSNK2A1/ABL1/ZRANB1	33	negFC_2
GO:0006497	protein lipidation	25/2015	96/18903	1.71777e-05	0.000901145	0.000748874	ZDHHC7/PIGS/ZDHHC11B/PGAP2/ATG16L2/PORCN/PIGL/ZDHHC21/PGAP3/WDR45B/PPM1A/ZDHHC1/RB1CC1/RAB3GAP1/PIGG/PIGX/PIGQ/ZDHHC9/PIK3C3/RAB3GAP2/ZDHHC15/UGCG/ZDHHC14/DPM1/ATG7	25	negFC_2
GO:0050806	positive regulation of synaptic transmission	37/2015	170/18903	1.78152e-05	0.000926392	0.000769855	STX1B/SLC24A2/CNR1/CRHR2/SNCA/GRIN2B/CACNB4/SLC8A2/PTN/ADCY1/STX1A/EPHA4/CLSTN2/STXBP1/YTHDF1/NPTN/TSHZ3/ADORA1/RIMS3/TNR/RAB3GAP1/RIMS1/PRKCZ/NTRK2/APP/SLC1A1/BRAF/MECP2/SLC4A8/FAM107A/CRTC1/SNAP25/ABL1/GRIN2A/SLC1A3/STX3/CACNB2	37	negFC_2
GO:0042752	regulation of circadian rhythm	29/2015	120/18903	1.80434e-05	0.000930097	0.000772934	ID2/CSNK1E/TARDBP/HNRNPD/PHLPP1/MAPK9/MAPK10/PSPC1/GNA11/ADCY1/MTA1/MAGED1/FBXW7/ADORA1/PPARGC1A/KDM2A/PRKDC/ZFHX3/USP7/THRAP3/DDB1/MTOR/PML/CRTC1/PER2/RBM4B/CRY1/ATG7/FBXW11	29	negFC_2
GO:0008306	associative learning	23/2015	85/18903	1.88554e-05	0.000963574	0.000800754	SYNGAP1/ELAVL4/NDRG4/SHANK1/MEIS2/BRSK1/B4GALT2/CSMD1/NPTN/CLN8/TNR/ITGB1/APP/SLC1A1/BRAF/MECP2/ATP1A2/SRF/HMGCR/TSC1/SNAP25/ABL1/GRIN2A	23	negFC_2
GO:1900006	positive regulation of dendrite development	9/2015	17/18903	1.90966e-05	0.000967559	0.000804066	ELAVL4/TMEM106B/PTN/LRP8/DAB2IP/VLDLR/ZDHHC15/CRTC1/ABL1	9	negFC_2
GO:0035601	protein deacylation	31/2015	133/18903	2.03985e-05	0.00102477	0.000851605	MAPT/FLNA/TBL1XR1/ZZZ3/MIER2/TBL1X/SIN3B/GATAD2B/PRKD1/VEGFA/SKI/EP300/HDAC9/TADA2A/SPHK2/RBBP7/FNTA/MTA1/HDAC6/NCAPG2/HDAC7/REST/CAMK2D/MIER1/MTA3/SUDS3/PER2/LYPLAL1/MORF4L1/TPPP/NEK3	31	negFC_2
GO:1900078	positive regulation of cellular response to insulin stimulus	11/2015	25/18903	2.1129e-05	0.00103155	0.000857247	NUCKS1/SRC/SORBS1/GNAI2/ESRRA/MYO1C/PRKCZ/IRS1/GKAP1/OSBPL8/SORL1	11	negFC_2
GO:0050773	regulation of dendrite development	26/2015	103/18903	2.13413e-05	0.00103155	0.000857247	BCL11A/DCC/SEZ6/CARM1/DBN1/ELAVL4/CUX2/TMEM106B/CAMK2B/PTN/TNIK/LRP8/HECW2/CAMSAP2/EPHA4/NEDD4/DAB2IP/FBXW8/ANKRD27/VLDLR/ZDHHC15/LZTS1/CSMD3/RHOA/CRTC1/ABL1	26	negFC_2
GO:0032011	ARF protein signal transduction	10/2015	21/18903	2.15662e-05	0.00103155	0.000857247	PSD/MAP4K4/ARFGEF3/IQSEC2/GBF1/PSD2/CYTH3/ARFGEF2/ARFGEF1/MAPRE2	10	negFC_2
GO:0032012	regulation of ARF protein signal transduction	10/2015	21/18903	2.15662e-05	0.00103155	0.000857247	PSD/MAP4K4/ARFGEF3/IQSEC2/GBF1/PSD2/CYTH3/ARFGEF2/ARFGEF1/MAPRE2	10	negFC_2
GO:0030038	contractile actin filament bundle assembly	27/2015	109/18903	2.15777e-05	0.00103155	0.000857247	CLASP2/CORO2B/SFRP1/PHACTR1/SRC/EVL/ARHGEF10L/SORBS1/CLASP1/TGFBR1/ARRB1/LIMCH1/F11R/CCDC88A/NF2/LIMK1/ASAP3/BRAF/RHOA/SRF/MTOR/PFN2/FAM171A1/TSC1/BBS4/CARMIL1/ABL1	27	negFC_2
GO:0043149	stress fiber assembly	27/2015	109/18903	2.15777e-05	0.00103155	0.000857247	CLASP2/CORO2B/SFRP1/PHACTR1/SRC/EVL/ARHGEF10L/SORBS1/CLASP1/TGFBR1/ARRB1/LIMCH1/F11R/CCDC88A/NF2/LIMK1/ASAP3/BRAF/RHOA/SRF/MTOR/PFN2/FAM171A1/TSC1/BBS4/CARMIL1/ABL1	27	negFC_2
GO:0150116	regulation of cell-substrate junction organization	20/2015	69/18903	2.18091e-05	0.00103427	0.000859508	PTK2/MAP4K4/CLASP2/CORO1C/SFRP1/SRC/PTPRA/VEGFA/EFNA5/TLN1/CLASP1/LIMCH1/LIMS1/EPHA3/PEAK1/RHOA/FAM107A/TSC1/MAPRE2/ABL1	20	negFC_2
GO:0031333	negative regulation of protein-containing complex assembly	33/2015	146/18903	2.20528e-05	0.00103753	0.000862215	RDX/CAPZB/THRA/CYRIB/ARHGEF7/MAP2/SNCA/SSH2/ADD2/SRC/TRAF3IP1/CTNNBIP1/SPTBN2/LDLRAD4/EP300/PPM1A/HDAC6/STXBP1/LCMT1/ANKRD27/BIRC2/MYADM/PRKCZ/ZNF827/TRIOBP/ADD1/PFN2/ARFGEF1/SORL1/EPS8/BBS4/CARMIL1/PRKCD	33	negFC_2
GO:0051893	regulation of focal adhesion assembly	19/2015	64/18903	2.39748e-05	0.00111033	0.000922714	PTK2/MAP4K4/CLASP2/CORO1C/SFRP1/SRC/PTPRA/VEGFA/EFNA5/TLN1/CLASP1/LIMCH1/LIMS1/EPHA3/PEAK1/RHOA/FAM107A/TSC1/ABL1	19	negFC_2
GO:0090109	regulation of cell-substrate junction assembly	19/2015	64/18903	2.39748e-05	0.00111033	0.000922714	PTK2/MAP4K4/CLASP2/CORO1C/SFRP1/SRC/PTPRA/VEGFA/EFNA5/TLN1/CLASP1/LIMCH1/LIMS1/EPHA3/PEAK1/RHOA/FAM107A/TSC1/ABL1	19	negFC_2
GO:0006865	amino acid transport	33/2015	147/18903	2.55697e-05	0.00117276	0.000974597	OCA2/SNCA/CACNB4/APBA1/SLC25A44/SLC25A12/SLC1A2/SLC7A6/SLC36A1/SLC38A6/GIPC1/SLC6A6/SLC16A2/SLC38A1/STXBP1/RGS2/CLN8/SYT4/SV2A/ADORA1/SLC38A5/RAB3GAP1/ITGB1/NTRK2/KCNJ10/SLC1A1/ATP1A2/SLC6A17/SERINC5/PER2/TRPV1/SLC7A1/SLC1A3	33	negFC_2
GO:0120032	regulation of plasma membrane bounded cell projection assembly	41/2015	199/18903	2.57185e-05	0.00117276	0.000974597	SEPTIN9/AGRN/RDX/CAPZB/CORO1C/AUTS2/PALM/SEPTIN7/MAP4/DNM2/MARK4/ARHGAP44/EVL/CDC42EP4/RAB5A/DPYSL3/CROCC/TGFBR1/FNBP1L/CENPJ/MYO10/CCDC88A/NDEL1/YAP1/RAP1GAP/TBC1D7/FER/SRGAP2C/ARHGAP35/SRF/RHOQ/GAP43/PODXL/MTOR/PFN2/TENM1/FXR2/EPS8/BBS4/APC/PRKCD	41	negFC_2
GO:0051648	vesicle localization	43/2015	213/18903	2.77449e-05	0.00125551	0.00104336	CLASP2/ATP9A/TANC2/TRAPPC11/MAP2/SNCA/SEC16A/DNM2/TRAPPC9/CDH2/BRSK1/BICDL1/AP3D1/MYO1D/CLASP1/EXOC6/MYO1C/FNBP1L/PRKN/PICALM/GBF1/DNM1/SNAP91/PPFIA2/SYT4/PCDH17/AP3B2/EXOC7/NDEL1/BBS2/PRKCZ/TRAPPC6A/SMPD3/CTNNB1/BLOC1S5/SNF8/MYO1E/RAB7A/TRAPPC3/ARFGAP2/BBS4/TRAK1/FBXW11	43	negFC_2
GO:0010232	vascular transport	23/2015	87/18903	2.83551e-05	0.0012621	0.00104884	ABCC5/ATP8A1/SLC13A3/SLC1A2/SLC29A4/SLC8A2/INSR/SLC6A6/SLC24A3/SLC16A2/ATP2A3/SLC38A1/SLC38A5/SLC2A3/SLC44A1/SLC1A1/ATP1A2/SLC4A8/ABCC1/SLC6A17/SLC4A3/SLC7A1/SLC1A3	23	negFC_2
GO:0150104	transport across blood-brain barrier	23/2015	87/18903	2.83551e-05	0.0012621	0.00104884	ABCC5/ATP8A1/SLC13A3/SLC1A2/SLC29A4/SLC8A2/INSR/SLC6A6/SLC24A3/SLC16A2/ATP2A3/SLC38A1/SLC38A5/SLC2A3/SLC44A1/SLC1A1/ATP1A2/SLC4A8/ABCC1/SLC6A17/SLC4A3/SLC7A1/SLC1A3	23	negFC_2
GO:0044262	cellular carbohydrate metabolic process	55/2015	296/18903	2.85294e-05	0.0012621	0.00104884	HK1/EXT1/SNCA/ARPP19/NDST1/PYGB/STK40/SRC/SLC25A12/RPTOR/SORBS1/PPP1R3F/INSR/SLC35B4/SELENOS/PHKA2/PPIP5K1/RANBP2/EP300/AKT2/PASK/PRKN/MTMR7/LCMT1/CBFA2T3/RB1CC1/FOXK2/GNPTG/HK2/PPARGC1A/CSGALNACT1/PGAM1/IRS1/PPIP5K2/USP7/FUT9/GOT1/SOGA1/FLCN/BRAF/DDB1/FOXK1/MECP2/IGFBP4/MLYCD/TIGAR/MTOR/PHKB/NCOR1/HS2ST1/PER2/CRY1/PDK1/MTMR2/GALK2	55	negFC_2
GO:0006417	regulation of translation	81/2015	486/18903	2.97684e-05	0.00130716	0.00108628	UNK/EIF4E2/ELAVL4/VIM/TARDBP/EIF3E/IGF2BP3/ENC1/CNOT7/HNRNPD/TIA1/NPM1/CNOT9/EPRS1/TRAP1/MAPKAPK5/GCN1/CSDE1/DAPK1/LSM14A/RPUSD3/RPS6KB2/ELP3/DIS3L2/DCP1A/AKT2/LARP4/TNRC6B/UQCC2/PASK/FTO/PUM2/AARS1/RPS6KA3/EIF5B/PARN/EIF4G3/UPF3B/YTHDF1/LARP4B/UPF3A/RGS2/TENT4A/NCK2/NSUN3/CNOT10/ETF1/CNOT2/ZNF540/EIF4H/GRM5/PKM/ELP1/CNOT4/LRPPRC/PRKDC/RPL22/CNOT6/TUT4/ATXN2/CIRBP/EIF2AK1/APP/LARP6/METAP1/METTL16…	81	negFC_2
GO:0015800	acidic amino acid transport	19/2015	65/18903	3.05222e-05	0.00133041	0.0011056	SNCA/APBA1/SLC25A12/SLC1A2/GIPC1/SLC6A6/STXBP1/CLN8/SYT4/ADORA1/RAB3GAP1/ITGB1/NTRK2/KCNJ10/SLC1A1/ATP1A2/PER2/TRPV1/SLC1A3	19	negFC_2
GO:0031345	negative regulation of cell projection organization	40/2015	194/18903	3.15072e-05	0.00136332	0.00113295	FLNA/SYNGAP1/STX1B/BCL11A/DCC/CARM1/PTPRS/CAPZB/VIM/FYN/LRIG2/NR2F1/SEMA6D/MAP2/MAP4/DNM2/GRIN2B/RUFY3/DIP2B/ARHGAP44/EVL/NGEF/RYK/FGF13/THOC2/DPYSL3/EPHA4/PLXNA3/TNR/YAP1/SEMA6A/DENND5A/RAP1GAP/TBC1D7/SRGAP2C/PAQR3/RHOA/PFN2/TSC1/PRKCD	40	negFC_2
GO:2000300	regulation of synaptic vesicle exocytosis	18/2015	60/18903	3.33689e-05	0.00143341	0.0011912	CNR1/DVL1/APBA2/CACNB4/APBA1/RAB5A/GIPC1/ADCY1/SYT4/RIMS3/RAB3GAP1/RAP1B/CHRNA5/BRAF/SLC4A8/PFN2/FBXL20/CACNB2	18	negFC_2
GO:0032970	regulation of actin filament-based process	70/2015	406/18903	3.3795e-05	0.00143999	0.00119666	FLNA/RASA1/NTRK3/DBN1/RDX/CLASP2/SHANK1/CORO2B/CAPZB/SFRP1/CYRIB/GRB2/CYRIA/SSH2/ADD2/ARHGAP44/EVL/TAOK2/COTL1/ARHGEF10L/EFNA5/SPTBN2/FCHSD2/FGF13/CDC42EP4/NOTCH2/CLASP1/MTSS1/TGFBR1/PAM/IQGAP2/PDE4D/PRKN/LIMCH1/F11R/NCK2/EPHA3/ADORA1/KIRREL1/CCDC88A/MYADM/NF2/LIMK1/ASAP3/CAMK2D/FER/BRAF/ARHGAP35/ATP1A2/TRIOBP/PDE4B/RHOA/RHOQ/ADD1/FAM107A/RAC3/MTOR/CYFIP2/PFN2/ARFGEF1/TENM1/TSC1/ABL2/AKAP13/WASF3…	70	negFC_2
GO:0045216	cell-cell junction organization	42/2015	208/18903	3.40078e-05	0.00143999	0.00119666	FLNA/RDX/CDH24/ARVCF/EXT1/CNTNAP2/GJC1/SRC/SMAD7/CDH2/VEGFA/TLN1/GNPAT/MYO1C/MTSS1/TGFBR1/TLN2/EPHA4/EPB41L3/CDH11/ADAM10/NLGN4X/F11R/PLEKHA7/WHRN/CDH6/LIMS1/HDAC7/KIRREL1/CDHR3/CDH10/NF2/PARD3/FLCN/FER/CTNNB1/ARL2/RHOA/SRF/ADD1/IKBKB/APC	42	negFC_2
GO:0001956	positive regulation of neurotransmitter secretion	9/2015	18/18903	3.45752e-05	0.00145363	0.001208	STX1B/CNR1/SNCA/CACNB4/STX1A/STXBP1/RAB3GAP1/SLC4A8/CACNB2	9	negFC_2
GO:0031056	regulation of histone modification	37/2015	175/18903	3.48341e-05	0.0014542	0.00120848	ZNF274/AUTS2/MLLT6/ZZZ3/MTHFR/SNCA/BCOR/PRKD1/VEGFA/SKI/MACROH2A1/TADA2A/SPHK2/ARRB1/KDM4C/RTF1/NCAPG2/PARG/CHEK1/PPARGC1A/TADA2B/ZNF451/SETD7/FLCN/NFYC/CAMK2D/ZNF304/CTNNB1/MECP2/BRD7/SNW1/SART3/KANSL3/MTF2/PHF20/KANSL1/SMARCB1	37	negFC_2
GO:0098732	macromolecule deacylation	31/2015	137/18903	3.7728e-05	0.001564	0.00129972	MAPT/FLNA/TBL1XR1/ZZZ3/MIER2/TBL1X/SIN3B/GATAD2B/PRKD1/VEGFA/SKI/EP300/HDAC9/TADA2A/SPHK2/RBBP7/FNTA/MTA1/HDAC6/NCAPG2/HDAC7/REST/CAMK2D/MIER1/MTA3/SUDS3/PER2/LYPLAL1/MORF4L1/TPPP/NEK3	31	negFC_2
GO:0098927	vesicle-mediated transport between endosomal compartments	15/2015	45/18903	3.80574e-05	0.0015667	0.00130196	FLNA/RDX/SRC/RAB5A/MYO1D/STX8/ANKRD27/HOOK2/HOOK3/PIK3C3/MAP2K1/SNF8/RAB7A/SORL1/MTMR2	15	negFC_2
GO:0030041	actin filament polymerization	36/2015	170/18903	4.26228e-05	0.0017347	0.00144158	RASA1/DBN1/RDX/CAPZB/CYRIB/GRB2/CYRIA/SSH2/ADD2/EVL/COTL1/SPTBN2/FCHSD2/CDC42EP4/SPIRE2/NCK2/KIRREL1/MYADM/FER/TRIOBP/RHOA/ADD1/FAM107A/MTOR/CYFIP2/PFN2/ARFGEF1/TENM1/SPIRE1/WASF3/TTC17/EPS8/BBS4/CARMIL1/ABL1/PRKCD	36	negFC_2
GO:0032956	regulation of actin cytoskeleton organization	64/2015	365/18903	4.29628e-05	0.0017347	0.00144158	FLNA/RASA1/NTRK3/DBN1/RDX/CLASP2/SHANK1/CORO2B/CAPZB/SFRP1/CYRIB/GRB2/CYRIA/SSH2/ADD2/ARHGAP44/EVL/TAOK2/COTL1/ARHGEF10L/EFNA5/SPTBN2/FCHSD2/CDC42EP4/NOTCH2/CLASP1/MTSS1/TGFBR1/PAM/IQGAP2/PRKN/LIMCH1/F11R/NCK2/EPHA3/KIRREL1/CCDC88A/MYADM/NF2/LIMK1/ASAP3/FER/BRAF/ARHGAP35/TRIOBP/RHOA/RHOQ/ADD1/FAM107A/RAC3/MTOR/CYFIP2/PFN2/ARFGEF1/TENM1/TSC1/ABL2/AKAP13/WASF3/EPS8/BBS4/CARMIL1/ABL1/PRKCD	64	negFC_2
GO:1900076	regulation of cellular response to insulin stimulus	20/2015	72/18903	4.30162e-05	0.0017347	0.00144158	NUCKS1/SRC/SORBS1/GNAI2/ZNF592/ESRRA/NCOA5/MYO1C/GPR21/PTPRE/PRKCZ/IRS1/GKAP1/PTPN1/PID1/OSBPL8/TSC2/APPL2/SORL1/PRKCD	20	negFC_2
GO:0042158	lipoprotein biosynthetic process	25/2015	101/18903	4.34816e-05	0.00174162	0.00144733	ZDHHC7/PIGS/ZDHHC11B/PGAP2/ATG16L2/PORCN/PIGL/ZDHHC21/PGAP3/WDR45B/PPM1A/ZDHHC1/RB1CC1/RAB3GAP1/PIGG/PIGX/PIGQ/ZDHHC9/PIK3C3/RAB3GAP2/ZDHHC15/UGCG/ZDHHC14/DPM1/ATG7	25	negFC_2
GO:0051650	establishment of vesicle localization	40/2015	197/18903	4.53757e-05	0.00180528	0.00150023	CLASP2/ATP9A/TANC2/TRAPPC11/MAP2/SNCA/SEC16A/DNM2/TRAPPC9/BICDL1/AP3D1/MYO1D/CLASP1/EXOC6/MYO1C/FNBP1L/PRKN/PICALM/GBF1/DNM1/SNAP91/PPFIA2/SYT4/AP3B2/EXOC7/NDEL1/BBS2/PRKCZ/TRAPPC6A/SMPD3/CTNNB1/BLOC1S5/SNF8/MYO1E/RAB7A/TRAPPC3/ARFGAP2/BBS4/TRAK1/FBXW11	40	negFC_2
GO:0050769	positive regulation of neurogenesis	45/2015	231/18903	4.5791e-05	0.00180966	0.00150387	MAPT/GLI3/DBN1/CUX2/L1CAM/NIN/ID2/MAP6/DSCAM/RUFY3/ROBO2/DICER1/SHTN1/TIAM2/PLXNA4/ROBO1/CAMK2B/VEGFA/PTN/EFNA5/GJC2/LRP8/EPHA4/PLXNA3/NPTN/FBXW8/MEGF8/ANKRD27/GRM5/NDEL1/RHEB/ITGB1/NTRK2/MAP2K1/PLXNA1/LIMK1/BRAF/CTNNB1/MECP2/SRF/PRPF19/SNW1/MTOR/XRCC5/TIAM1	45	negFC_2
GO:1901888	regulation of cell junction assembly	41/2015	204/18903	4.68941e-05	0.00184098	0.0015299	PTK2/AGRN/MAP4K4/NTRK3/CLASP2/CUX2/CORO1C/SFRP1/RAPGEF1/SNCA/EPHB1/CNTNAP2/ROBO2/SRC/PTPRA/VEGFA/EFNA5/TLN1/CLASP1/MEF2C/MYO1C/CLSTN2/LIMCH1/MDGA1/F11R/FARP1/LRFN5/MYCBP2/LHFPL4/LIMS1/EPHA3/PEAK1/NTRK2/GRID2/APP/RAP1B/RHOA/FAM107A/IKBKB/TSC1/ABL1	41	negFC_2
GO:0031644	regulation of nervous system process	32/2015	145/18903	4.80273e-05	0.00187307	0.00155656	STX1B/CUX2/SHANK1/DLGAP2/DVL1/GRIN2B/DICER1/SRC/SLC25A12/SLC8A2/DLGAP4/STX1A/NLGN4X/ADORA1/NPTXR/TNR/ATPSCKMT/FGF12/RIMS1/PRKCZ/MGLL/PARD3/APP/UNC13B/JAM2/HTR2C/LPIN1/WASF3/TPPP/GRIN2A/ZFHX2/MTMR2	32	negFC_2
GO:0034332	adherens junction organization	16/2015	51/18903	4.92724e-05	0.00189667	0.00157618	RDX/CDH24/SRC/SMAD7/VEGFA/MTSS1/EPHA4/CDH11/ADAM10/PLEKHA7/CDH6/CDHR3/CDH10/FER/CTNNB1/ADD1	16	negFC_2
GO:0051489	regulation of filopodium assembly	16/2015	51/18903	4.92724e-05	0.00189667	0.00157618	AGRN/CAPZB/PALM/ARHGAP44/RAB5A/DPYSL3/TGFBR1/FNBP1L/MYO10/SRGAP2C/SRF/RHOQ/GAP43/TENM1/FXR2/PRKCD	16	negFC_2
GO:0032231	regulation of actin filament bundle assembly	26/2015	108/18903	5.14478e-05	0.00196763	0.00163515	FLNA/RDX/CLASP2/SHANK1/CORO2B/SFRP1/EVL/ARHGEF10L/CLASP1/MTSS1/TGFBR1/PRKN/LIMCH1/F11R/CCDC88A/NF2/LIMK1/ASAP3/BRAF/RHOA/MTOR/PFN2/TSC1/BBS4/CARMIL1/ABL1	26	negFC_2
GO:0042176	regulation of protein catabolic process	63/2015	361/18903	5.67322e-05	0.00215051	0.00178713	FLNA/RDX/CSNK1E/BAG6/UBQLN1/FYN/LRIG2/DVL1/SNCA/SMAD7/MAPK9/VGLL4/HERPUD1/AXIN1/UBR3/USP25/GIPC1/MGAT3/PSMF1/WAC/SGTA/TRIB3/PRKN/NEDD4/FBXW7/NRG1/TLK2/COP1/CBFA2T3/AMER1/NELL1/DAB2IP/MYCBP2/FBXW8/MFSD8/PIAS1/NKD2/CHFR/FMN2/OSBPL7/ARIH1/FBXO22/USP7/SMARCC1/MARCHF2/BANP/UCHL5/USP13/SF3B3/DDB1/SNF8/RAB7A/SOCS5/FBXL20/HMGCR/CSNK2A1/GNA12/AZIN2/AURKA/SORL1/APC/GRIN2A/ATG7	63	negFC_2
GO:0018209	peptidyl-serine modification	59/2015	332/18903	5.69553e-05	0.00215051	0.00178713	NTRK3/CSNK1E/AKT3/MORC3/SNCA/CNOT9/MGAT5B/MARK2/MAPKAPK5/SRC/SMAD7/GALNT2/RPTOR/PRKD1/MAPK9/NEK6/BRSK1/RPS6KB2/VRK1/VEGFA/AXIN1/HIPK3/NLK/AKT2/TGFBR1/PDE4D/MAPK14/RPS6KA3/MAPKAPK3/VRK3/HDAC6/TLK1/MAPKAPK2/TLK2/NCK2/GALNT1/CAB39/SMG1/PRKX/PRKDC/PRKCZ/NTRK2/MAPKAP1/SPOCK2/DCLK2/APP/SLC1A1/CAMK2D/BRAF/CAMK1G/PAQR3/MTOR/PFN2/TENM1/CSNK2A1/IKBKB/AURKA/RPS6KA5/PRKCD	59	negFC_2
GO:0031330	negative regulation of cellular catabolic process	47/2015	247/18903	5.77736e-05	0.00216761	0.00180133	QRICH2/ELAVL4/TARDBP/BAG6/IGF2BP3/LRIG2/CNR1/HNRNPD/TBC1D14/SNCA/CSDE1/RPTOR/NPC1/GIPC1/WAC/SGTA/MAPK14/PARN/MAPKAPK2/TLK2/LARP4B/TENT4A/FOXK2/SMG1/LRPPRC/SUFU/USP7/THRAP3/SMARCC1/CIRBP/UCHL5/METTL16/TENT2/TMEM39A/GOLGA2/LZTS1/FOXK1/TIGAR/MTOR/CSNK2A1/TRAF2/TSC2/TSC1/PML/SORL1/CHMP4B/MTMR2	47	negFC_2
GO:0016082	synaptic vesicle priming	9/2015	19/18903	5.94771e-05	0.00221749	0.00184279	STX1B/SNCA/SNAP47/STX1A/STXBP1/SV2A/UNC13B/SNAP25/UNC13A	9	negFC_2
GO:0006109	regulation of carbohydrate metabolic process	38/2015	186/18903	6.0457e-05	0.00223993	0.00186144	SNCA/ARPP19/SRC/SLC25A12/RPTOR/SORBS1/PPP1R3F/INSR/SLC35B4/SELENOS/RANBP2/EP300/ZBTB20/AKT2/PASK/PRKN/LCMT1/CBFA2T3/FOXK2/PPARGC1A/PGAM1/IRS1/USP7/SMPD3/APP/SOGA1/FLCN/DDB1/FOXK1/ARL2/IGFBP4/MLYCD/TIGAR/MTOR/NCOR1/AP2A1/CRY1/PDK1	38	negFC_2
GO:0018205	peptidyl-lysine modification	70/2015	414/18903	6.3785e-05	0.00234039	0.00194492	TET3/BCL11A/EP400/ZNF274/BAG6/AUTS2/MLLT6/MLLT3/ZZZ3/EEF1AKMT2/SNCA/NSD2/DIP2B/KMT2C/BCOR/SETD3/MACROH2A1/KAT6A/RANBP2/EP300/HDAC9/TADA2A/LEF1/SPHK2/KMT5C/STX1A/ARRB1/KDM4C/APBB1/HDAC6/RTF1/MCM3AP/TRRAP/SMYD2/PLOD2/CHEK1/BRD8/HDAC7/PIAS1/SETD2/PPARGC1A/RANGAP1/TAF2/BRD1/ATPSCKMT/TADA2B/ZNF451/SETD7/FLCN/NFYC/ZNF304/SF3B3/CTNNB1/MECP2/BRD7/SNW1/KDM6A/LOXL2/CRTC2/KANSL3/POR/HCFC2/MTF2/PHF20/KANSL1/…	70	negFC_2
GO:0048013	ephrin receptor signaling pathway	16/2015	52/18903	6.41859e-05	0.00234039	0.00194492	PTK2/RASA1/NTRK3/FYN/ARHGEF7/EPHB1/SRC/RBPJ/NGEF/EFNA5/KALRN/EPHA4/NCK2/EPHA3/CHN1/TIAM1	16	negFC_2
GO:0031331	positive regulation of cellular catabolic process	72/2015	429/18903	6.43529e-05	0.00234039	0.00194492	PTK2/CSNK1E/TARDBP/UBQLN1/DVL1/CNOT7/HNRNPD/SNCA/CNOT9/CSDE1/DAPK1/AGTPBP1/SMAD7/RPTOR/PRKD1/MAPK9/BAG3/HERPUD1/AXIN1/INSR/VPS13D/DIS3L2/SESN3/DCP1A/ZBTB20/AKT2/WAC/CDK16/UVRAG/TNRC6B/SGTA/FTO/AMBRA1/TRIB3/PRKN/PARN/FBXW7/YTHDF1/COP1/CBFA2T3/RB1CC1/TENT4A/FBXW8/CNOT10/CNOT2/PIAS1/NKD2/CHFR/CNOT4/RAB3GAP1/ARIH1/FBXO22/IRS1/CNOT6/TUT4/RAB3GAP2/APP/METTL16/FLCN/RC3H2/DAGLB/PTPN1/TTC5/GNAI3/SOCS5/MTO…	72	negFC_2
GO:0021955	central nervous system neuron axonogenesis	13/2015	37/18903	6.68336e-05	0.00241579	0.00200758	DCC/NIN/ADARB1/NFIB/EPHB1/PLXNA4/EPHA4/CDH11/MYCBP2/B4GALT6/NDEL1/ARHGAP35/SZT2	13	negFC_2
GO:0021885	forebrain cell migration	18/2015	63/18903	6.83687e-05	0.0024563	0.00204125	GLI3/SUN1/BMERB1/ROBO1/FGF13/LRP8/ARL13B/MDGA1/AXL/NRG1/DAB2IP/TNR/NDEL1/CTNNB1/SRGAP2C/RHOA/SRF/MBOAT7	18	negFC_2
GO:0060291	long-term synaptic potentiation	25/2015	104/18903	7.3015e-05	0.00260545	0.00216519	SLC24A2/CRHR2/SNCA/GRIN2B/SLC8A2/PTN/ADCY1/EPHA4/YTHDF1/NPTN/TSHZ3/ADORA1/TNR/PRKCZ/NTRK2/APP/SLC1A1/BRAF/MECP2/FAM107A/CRTC1/SNAP25/ABL1/GRIN2A/STX3	25	negFC_2
GO:0009791	post-embryonic development	23/2015	92/18903	7.3399e-05	0.00260545	0.00216519	EMX1/ERCC2/MORC3/CRB1/SGPL1/SLC4A10/HMGN1/FGFR2/DSCAM/MFAP2/INPPL1/SCUBE1/VEGFA/TGFBR1/ACVR2B/RC3H2/ZFY/MECP2/MYO1E/MTOR/TBCE/ABL1/SZT2	23	negFC_2
GO:0001702	gastrulation with mouth forming second	11/2015	28/18903	7.51776e-05	0.00265269	0.00220445	PLPP3/LRP5L/FRS2/ACVR2B/MEGF8/RNF2/ZBTB17/CTNNB1/ACVR1/SRF/AMOT	11	negFC_2
GO:0110053	regulation of actin filament organization	51/2015	278/18903	7.70138e-05	0.00270141	0.00224494	FLNA/RASA1/DBN1/RDX/CLASP2/SHANK1/CORO2B/CAPZB/SFRP1/CYRIB/GRB2/CYRIA/SSH2/ADD2/EVL/COTL1/ARHGEF10L/SPTBN2/FCHSD2/CDC42EP4/CLASP1/MTSS1/TGFBR1/PRKN/LIMCH1/F11R/NCK2/KIRREL1/CCDC88A/MYADM/NF2/LIMK1/ASAP3/FER/BRAF/ARHGAP35/TRIOBP/RHOA/ADD1/MTOR/CYFIP2/PFN2/ARFGEF1/TENM1/TSC1/WASF3/EPS8/BBS4/CARMIL1/ABL1/PRKCD	51	negFC_2
GO:0010675	regulation of cellular carbohydrate metabolic process	33/2015	155/18903	7.80973e-05	0.0027233	0.00226313	SNCA/ARPP19/SRC/SLC25A12/RPTOR/SORBS1/PPP1R3F/INSR/SLC35B4/SELENOS/RANBP2/EP300/AKT2/PASK/PRKN/LCMT1/CBFA2T3/FOXK2/PPARGC1A/PGAM1/IRS1/USP7/SOGA1/FLCN/DDB1/FOXK1/IGFBP4/MLYCD/TIGAR/MTOR/NCOR1/CRY1/PDK1	33	negFC_2
GO:0043488	regulation of mRNA stability	36/2015	175/18903	8.0415e-05	0.00278772	0.00231667	ELAVL4/VIM/TARDBP/IGF2BP3/CNOT7/HNRNPD/MYEF2/NPM1/CNOT9/CSDE1/DIS3L2/DCP1A/PCID2/TNRC6B/FTO/PUM2/MAPK14/PARN/MAPKAPK2/YTHDF1/LARP4B/TENT4A/CNOT10/CNOT2/CNOT4/CNOT6/TUT4/THRAP3/CIRBP/METTL16/RC3H2/TRAF2/FXR2/CPEB3/CSDC2/PRKCD	36	negFC_2
GO:0006302	double-strand break repair	54/2015	300/18903	8.13981e-05	0.00280539	0.00233135	HUS1/EP400/SMARCA2/NUCKS1/ARID1B/SPIDR/REV3L/NSD2/ARID1A/HMGA2/INTS3/HSF2BP/POLA1/ACTR5/KMT5C/ZFYVE26/WRN/UVRAG/SMARCA4/SPIRE2/MTA1/NHEJ1/TRRAP/RAD21/TENT4A/RMI2/CHEK1/ATP23/RNF168/POT1/BRD8/MSH2/SETD2/KDM2A/FMN2/PRKDC/BABAM2/SMARCC1/BCL7A/APTX/BRD7/PRPF19/MGMT/SPIRE1/ERCC4/INIP/PML/XRCC5/SMARCC2/MORF4L1/CDCA5/SMARCB1/YY1/MMS19	54	negFC_2
GO:0007034	vacuolar transport	34/2015	162/18903	8.28039e-05	0.00283735	0.00235791	RAB12/TPCN2/TMEM106B/VTI1A/AP3D1/NPC1/VPS13D/VPS13A/VPS16/RBSN/PRKN/NEDD4/STX8/TMEM50A/GNPTG/RNF157/HOOK2/CCDC91/SORT1/PLEKHF2/HOOK3/PIK3C3/DENND3/SNX27/SNF8/RAB7A/ATP6V0D1/ARL8B/LAMP1/SORL1/CHMP4B/VPS51/TRAK1/VPS37C	34	negFC_2
GO:0010506	regulation of autophagy	60/2015	344/18903	8.56047e-05	0.00291646	0.00242365	MAPT/UBQLN1/TBC1D14/SNCA/TPCN2/DAPK1/GPR137B/RPTOR/PRKD1/BAG3/NPC1/VPS13D/SESN3/MTMR4/USP33/EP300/ATP6V0E1/WAC/CDK16/UVRAG/AMBRA1/TRIB3/PRKN/NEDD4/HDAC6/FBXW7/TLK2/RB1CC1/FOXK2/MFSD8/EXOC7/SMG1/RAB3GAP1/RHEB/MTCL1/OSBPL7/PIK3C3/RAB3GAP2/ATP6V0C/SOGA1/USP13/FLCN/TMEM39A/GOLGA2/BOK/LZTS1/FOXK1/ATP6V0D1/GNAI3/TIGAR/MTOR/ERCC4/TSC2/RNF152/TSC1/ABL2/SNX32/CHMP4B/ABL1/ATP6V1B2	60	negFC_2
GO:0032793	positive regulation of CREB transcription factor activity	9/2015	20/18903	9.79205e-05	0.00331699	0.0027565	PRKD1/VEGFA/LRP8/ADCY1/CD200/CRTC2/CRTC1/RPS6KA5/CRTC3	9	negFC_2
GO:2000058	regulation of ubiquitin-dependent protein catabolic process	35/2015	170/18903	9.85993e-05	0.003321	0.00275984	PTK2/QRICH2/CSNK1E/BAG6/UBQLN1/DVL1/AGTPBP1/SMAD7/MAPK9/HERPUD1/AXIN1/GIPC1/WAC/SGTA/TRIB3/PRKN/FBXW7/TLK2/COP1/CBFA2T3/FBXW8/PIAS1/NKD2/CHFR/ARIH1/FBXO22/SUFU/USP7/SMARCC1/UCHL5/SOCS5/CSNK2A1/GNA12/PML/AURKA	35	negFC_2
GO:0043434	response to peptide hormone	70/2015	421/18903	0.000108399	0.00363045	0.003017	PTK2/ZDHHC7/IGF1R/CRHR2/NUCKS1/GRB2/YWHAG/RAB12/EPRS1/SCAP/INPPL1/SRC/MBD5/SH2B2/PTPRA/SORBS1/INSR/GNAI2/ZNF592/SELENOS/SESN3/ESRRA/STAT5B/HDAC9/NCOA5/NR4A1/AKT2/MYO1C/SIK2/TRIB3/MAPK14/BSG/WDTC1/PKM/GPR21/RANGAP1/NDEL1/PTPRE/PRKDC/PRKCZ/SORT1/IRS1/SMARCC1/GKAP1/SLC39A14/GOT1/SOGA1/SYAP1/FER/PHIP/PTPN1/RAB10/RHOQ/PID1/TYK2/MTOR/OSBPL8/ZBED3/LPIN1/POR/NR4A3/TSC2/TSC1/APPL2/SORL1/TRPV1/CRY1/APC/EIF…	70	negFC_2
GO:0006605	protein targeting	57/2015	325/18903	0.000109083	0.00363284	0.00301898	ZDHHC7/BAG6/ZDHHC11B/FYN/HSPA4/NUP54/ANK3/YWHAG/AP1S3/SYNGR1/SIL1/TAOK2/BAG3/ZDHHC21/HERPUD1/AP3D1/VPS13D/VPS13A/GIPC1/AKAP6/AKT2/MYO1C/SGTA/AGK/PRKN/NEDD4/SEC61A2/NPEPPS/NACA/FBXW7/ZDHHC1/GNPTG/KCNB1/RABGEF1/ADORA1/MTCL1/SORT1/KATNB1/ZDHHC9/PIK3C3/UBE2J2/ZDHHC15/PARD3/ZDHHC14/UBE2L3/SLC1A1/MFN2/RAB7A/HPS4/CHM/SORL1/TIMM23B/CHMP4B/TIMM17B/TRAK1/GDAP1/VPS37C	57	negFC_2
GO:1903305	regulation of regulated secretory pathway	31/2015	145/18903	0.000116962	0.00387347	0.00321895	CNR1/CBARP/DVL1/APBA2/CACNB4/APBA1/GNAI2/RAB5A/GIPC1/SPHK2/ADCY1/STX1A/STXBP1/SYT4/SYT3/KCNB1/RABGEF1/RIMS3/RAB3GAP1/REST/RAP1B/STXBP2/CHRNA5/FER/BRAF/SLC4A8/PFN2/FBXL20/LAMP1/CACNA1H/CACNB2	31	negFC_2
GO:1905508	protein localization to microtubule organizing center	12/2015	34/18903	0.00012087	0.00396339	0.00329368	MARK4/CEP350/HOOK3/SNX10/NUMA1/MCPH1/AURKA/CEP72/BBS4/CEP192/APC/PCM1	12	negFC_2
GO:0022029	telencephalon cell migration	17/2015	60/18903	0.000121014	0.00396339	0.00329368	GLI3/SUN1/BMERB1/ROBO1/FGF13/LRP8/ARL13B/MDGA1/NRG1/DAB2IP/TNR/NDEL1/CTNNB1/SRGAP2C/RHOA/SRF/MBOAT7	17	negFC_2
GO:0043547	positive regulation of GTPase activity	51/2015	283/18903	0.00012275	0.00399813	0.00332254	RASA1/AGRN/MAP4K4/NTRK3/CORO1C/RABGAP1/SFRP1/ARHGEF7/RAPGEF1/TBC1D16/TBC1D14/TIAM2/TBC1D5/NGEF/DOCK9/GNB5/MYO9A/AKT2/RGS7/USP6NL/PICALM/SIPA1L2/F11R/RAPGEFL1/TBCK/RSU1/SGSM2/LIMS1/SOS1/RALGPS1/RANGAP1/NDEL1/RAB3GAP1/ITGB1/CHN1/SNX13/SIPA1L3/RAP1GAP/TBC1D9/TBC1D7/TBC1D13/FLCN/ASAP3/SOS2/ARHGEF26/ARHGAP35/TSC2/TSC1/MAPRE2/TIAM1/TBC1D12	51	negFC_2
GO:0006096	glycolytic process	21/2015	83/18903	0.000123697	0.00400579	0.00332891	ENO1/ENO2/HK1/RPTOR/INSR/EP300/ZBTB20/CBFA2T3/FOXK2/HK2/PKM/PGAM1/APP/FLCN/FOXK1/ARL2/DHTKD1/TIGAR/MTOR/GPI/NCOR1	21	negFC_2
GO:0001701	in utero embryonic development	66/2015	393/18903	0.00012499	0.00400579	0.00332891	GLI3/UNK/DBN1/EMX1/ZFPM2/ADAMTS3/ERCC2/TBL1XR1/GRB2/APBA2/FGFR2/APBA1/RBPJ/NASP/SLC35E2B/BCOR/SPINT2/BPTF/VEGFA/AXIN1/THOC2/NOTCH2/TTLL1/LEF1/TGFBR1/KDM4C/XAB2/ADAM10/FUT8/RTF1/DNAAF2/DHX35/NCAPG2/WDTC1/SEC24C/PTCH1/FBXW8/CHEK1/ZNF568/EPN1/CNOT2/NXN/MSH2/SETD2/NDEL1/YAP1/ITGB1/TAB1/MBNL1/MAP2K1/CCDC62/RPGRIP1L/FLCN/ARNT2/CTNNB1/MFN2/PEMT/MYO1E/ACVR1/SRF/CHD7/GNA12/JAG2/GPI/AMOT/SMARCB1	66	negFC_2
GO:0050684	regulation of mRNA processing	30/2015	139/18903	0.000125012	0.00400579	0.00332891	U2AF2/CLNS1A/TIA1/NPM1/CPSF6/NOVA2/SF1/SFSWAP/SRRM4/FAM172A/SRSF10/CDC73/CELF3/CDK11A/REST/SRSF12/THRAP3/MBNL1/CIRBP/METTL16/SON/RAVER2/PAPOLA/NOVA1/PRPF19/SNW1/FXR2/SAP18/CPEB3/KHDRBS2	30	negFC_2
GO:0001508	action potential	31/2015	146/18903	0.000133579	0.00425729	0.00353791	FLNA/KCNIP2/CNR1/ANK3/NRCAM/CACNB4/SCN2A/GJC1/SLC8A2/FGF13/AKAP6/GNA11/SCN4B/KCNB1/KCNH2/ATP1B1/KCNN2/SCN8A/FGF12/NTRK2/HCN2/KCNJ3/CAMK2D/NOS1AP/CHRNA4/ATP1A2/KCND3/MTOR/CACNA1H/SLC4A3/CACNB2	31	negFC_2
GO:0018105	peptidyl-serine phosphorylation	55/2015	313/18903	0.000135601	0.00429863	0.00357227	NTRK3/CSNK1E/AKT3/MORC3/SNCA/CNOT9/MARK2/MAPKAPK5/SRC/SMAD7/RPTOR/PRKD1/MAPK9/NEK6/BRSK1/RPS6KB2/VRK1/VEGFA/AXIN1/HIPK3/NLK/AKT2/TGFBR1/PDE4D/MAPK14/RPS6KA3/MAPKAPK3/VRK3/HDAC6/TLK1/MAPKAPK2/TLK2/NCK2/CAB39/SMG1/PRKX/PRKDC/PRKCZ/NTRK2/MAPKAP1/DCLK2/APP/SLC1A1/CAMK2D/BRAF/CAMK1G/PAQR3/MTOR/PFN2/TENM1/CSNK2A1/IKBKB/AURKA/RPS6KA5/PRKCD	55	negFC_2
GO:0008154	actin polymerization or depolymerization	39/2015	200/18903	0.000139336	0.00438236	0.00364185	RASA1/DBN1/RDX/CAPZB/CYRIB/GRB2/CYRIA/SSH2/ADD2/PPP1R9B/EVL/COTL1/SPTBN2/FCHSD2/CDC42EP4/SPIRE2/MICAL2/NCK2/KIRREL1/MYADM/FER/ARHGAP35/TRIOBP/RHOA/ADD1/FAM107A/MTOR/CYFIP2/PFN2/ARFGEF1/TENM1/SPIRE1/WASF3/TTC17/EPS8/BBS4/CARMIL1/ABL1/PRKCD	39	negFC_2
GO:0046626	regulation of insulin receptor signaling pathway	19/2015	72/18903	0.000140738	0.00438236	0.00364185	NUCKS1/SRC/SORBS1/GNAI2/ZNF592/SESN3/NCOA5/SIK2/GPR21/PTPRE/PRKCZ/IRS1/GKAP1/PTPN1/PID1/OSBPL8/TSC2/SORL1/PRKCD	19	negFC_2
GO:0050821	protein stabilization	41/2015	214/18903	0.000142592	0.00438236	0.00364185	FLNA/BAG6/MAPK8IP3/DVL1/MORC3/NPM1/SEC16A/URI1/TBL1X/AAK1/SMAD7/ATF7IP/BAG3/RPAP3/USP33/EP300/GET1/NLK/PLPP3/PRKN/EPHA4/DNAAF2/STXBP1/FBXW7/TRIM44/GTPBP4/PPARGC1A/ATP1B1/SEL1L/USP7/ZNF207/USP13/NAPG/HPS4/PFN2/ZBED3/LAMP1/TSC1/STX12/OTUD3/PRKCD	41	negFC_2
GO:0030833	regulation of actin filament polymerization	30/2015	140/18903	0.000143145	0.00438236	0.00364185	RASA1/DBN1/RDX/CAPZB/CYRIB/GRB2/CYRIA/SSH2/ADD2/EVL/COTL1/SPTBN2/FCHSD2/CDC42EP4/NCK2/KIRREL1/MYADM/FER/TRIOBP/RHOA/ADD1/MTOR/CYFIP2/PFN2/ARFGEF1/TENM1/EPS8/BBS4/CARMIL1/PRKCD	30	negFC_2
GO:0045055	regulated exocytosis	45/2015	242/18903	0.000143406	0.00438236	0.00364185	STX1B/CNR1/CBARP/DVL1/APBA2/SNCA/SYNGR1/CACNB4/APBA1/GNAI2/GRIK5/RAB5A/SNAP47/GIPC1/SPHK2/ADCY1/STX1A/STXBP1/SYT4/SV2A/SYT3/KCNB1/RABGEF1/RIMS3/RAB3GAP1/REST/RIMS1/RAP1B/STXBP2/CHRNA5/FER/BRAF/UNC13B/RAB10/SLC4A8/PFN2/FBXL20/ARL8B/LAMP1/NR4A3/CACNA1H/SNAP25/UNC13A/STX3/CACNB2	45	negFC_2
GO:0009416	response to light stimulus	56/2015	321/18903	0.000144123	0.00438236	0.00364185	SYNGAP1/HUS1/NDRG4/ID2/MEIS2/ERCC2/PRIMPOL/CRB1/SLC4A10/EXT1/HMGN1/NPM1/DNM2/CACNB4/USP28/SLC1A2/ATP8A2/BRSK1/GNB5/ACTR5/MAPK10/B4GALT2/EP300/RHBDD1/GNA11/AKT2/WRN/NEDD4/MTA1/MSH6/NPTN/CHEK1/MSH2/GPR52/GRK4/ITGB1/CDKN1A/PTPRK/CIRBP/APP/TENT2/BRAF/DDB1/MECP2/ATP1A2/HMGCR/ERCC4/PML/CRTC1/PER2/RBM4B/YY1/CRY1/GRIN2A/SLC1A3/PRKCD	56	negFC_2
GO:0016575	histone deacetylation	24/2015	102/18903	0.000144157	0.00438236	0.00364185	TBL1XR1/ZZZ3/MIER2/TBL1X/SIN3B/GATAD2B/PRKD1/VEGFA/SKI/HDAC9/TADA2A/SPHK2/RBBP7/MTA1/HDAC6/NCAPG2/HDAC7/REST/CAMK2D/MIER1/MTA3/SUDS3/PER2/MORF4L1	24	negFC_2
GO:0035249	synaptic transmission, glutamatergic	24/2015	102/18903	0.000144157	0.00438236	0.00364185	GRIA2/GRIK3/CNR1/EXT1/GRIN2B/CACNB4/CDH2/GRIK5/DGKI/MEF2C/PLPPR4/PRKN/STXBP1/GRM3/TSHZ3/ADORA1/GRM5/TNR/RAB3GAP1/GRID2/UNC13B/ATP1A2/GRIN2A/UNC13A	24	negFC_2
GO:0045815	epigenetic maintenance of chromatin in transcription-competent conformation	7/2015	13/18903	0.000148407	0.00447093	0.00371546	ARID1B/PHF2/ARID1A/MACROH2A1/EP300/SPHK2/CHEK1	7	negFC_2
GO:0006757	ATP generation from ADP	21/2015	84/18903	0.000148579	0.00447093	0.00371546	ENO1/ENO2/HK1/RPTOR/INSR/EP300/ZBTB20/CBFA2T3/FOXK2/HK2/PKM/PGAM1/APP/FLCN/FOXK1/ARL2/DHTKD1/TIGAR/MTOR/GPI/NCOR1	21	negFC_2
GO:0043487	regulation of RNA stability	37/2015	187/18903	0.000150016	0.00449138	0.00373245	ELAVL4/VIM/TARDBP/IGF2BP3/CNOT7/HNRNPD/MYEF2/NPM1/CNOT9/CSDE1/DIS3L2/DCP1A/PCID2/TNRC6B/FTO/PUM2/MAPK14/PARN/MAPKAPK2/YTHDF1/LARP4B/TENT4A/CNOT10/CNOT2/CNOT4/CNOT6/TUT4/THRAP3/CIRBP/METTL16/TENT2/RC3H2/TRAF2/FXR2/CPEB3/CSDC2/PRKCD	37	negFC_2
GO:0035264	multicellular organism growth	31/2015	147/18903	0.000152281	0.0045363	0.00376977	ADARB1/ERCC2/TBL1XR1/SGPL1/SLC4A10/EXT1/APBA2/APBA1/STK40/SLC1A2/MBD5/ATP8A2/SPTBN2/RASAL2/NOTCH2/EP300/STAT5B/FTO/WDTC1/PTCH1/SOS1/GPR21/BBS2/SMPD3/APP/RC3H2/ZFY/CHD7/MTOR/BBS4/ATRN	31	negFC_2
GO:0016571	histone methylation	34/2015	167/18903	0.000154432	0.00457737	0.00380391	TET3/PRMT2/CARM1/ZNF274/AUTS2/MLLT6/CLNS1A/MTHFR/NSD2/KMT2C/BCOR/SETD3/MACROH2A1/KMT5C/PRMT8/KDM4C/RTF1/SMYD2/SETD2/SETD7/NFYC/ZNF304/CTNNB1/PRMT7/MECP2/SNW1/KDM6A/KANSL3/HCFC2/MTF2/PHF20/KANSL1/SMARCB1/RLF	34	negFC_2
GO:0006479	protein methylation	40/2015	208/18903	0.000157193	0.00461308	0.00383359	TET3/PRMT2/CARM1/ZNF274/AUTS2/MLLT6/EEF1AKMT2/CLNS1A/MTHFR/NSD2/KMT2C/BCOR/SETD3/MACROH2A1/KMT5C/PRMT8/DNMT3A/KDM4C/RTF1/LCMT1/SMYD2/ETF1/SETD2/ATPSCKMT/SETD7/NFYC/ZNF304/CTNNB1/PRMT7/MECP2/SNW1/KDM6A/KANSL3/HCFC2/MTF2/PHF20/KANSL1/SMARCB1/METTL22/RLF	40	negFC_2
GO:0008213	protein alkylation	40/2015	208/18903	0.000157193	0.00461308	0.00383359	TET3/PRMT2/CARM1/ZNF274/AUTS2/MLLT6/EEF1AKMT2/CLNS1A/MTHFR/NSD2/KMT2C/BCOR/SETD3/MACROH2A1/KMT5C/PRMT8/DNMT3A/KDM4C/RTF1/LCMT1/SMYD2/ETF1/SETD2/ATPSCKMT/SETD7/NFYC/ZNF304/CTNNB1/PRMT7/MECP2/SNW1/KDM6A/KANSL3/HCFC2/MTF2/PHF20/KANSL1/SMARCB1/METTL22/RLF	40	negFC_2
GO:0008360	regulation of cell shape	32/2015	154/18903	0.000160501	0.00468695	0.00389498	PTK2/RASA1/RDX/PALM/FYN/SEPTIN7/MYH10/MARK2/PLXNA4/TAOK2/VEGFA/CDC42EP4/EPB41L3/MYO10/F11R/PLXNA3/BRWD3/FGD1/PLXNA1/SH3KBP1/FMNL1/FGD4/PHIP/ARHGAP35/RHOA/RHOQ/SHROOM3/RAC3/FAM171A1/GNA12/WASF3/EPS8	32	negFC_2
GO:0045739	positive regulation of DNA repair	28/2015	128/18903	0.000162648	0.00471809	0.00392085	EP400/SMARCA2/ARID1B/SPIDR/ARID1A/INO80D/KMT5C/SMARCA4/SPIRE2/TRRAP/RNF168/BRD8/FMN2/PRKDC/BABAM2/SMARCC1/BCL7A/UCHL5/RPS3/BRD7/TIGAR/MGMT/SPIRE1/SMARCC2/MORF4L1/SMARCB1/YY1/MMS19	28	negFC_2
GO:0048024	regulation of mRNA splicing, via spliceosome	25/2015	109/18903	0.000163338	0.00471809	0.00392085	U2AF2/CLNS1A/TIA1/NPM1/NOVA2/SF1/SFSWAP/SRRM4/FAM172A/SRSF10/CELF3/REST/SRSF12/THRAP3/MBNL1/CIRBP/METTL16/SON/RAVER2/NOVA1/PRPF19/SNW1/FXR2/SAP18/KHDRBS2	25	negFC_2
GO:0048791	calcium ion-regulated exocytosis of neurotransmitter	8/2015	17/18903	0.000164751	0.00471809	0.00392085	STX1B/STXBP1/SYT4/RIMS3/RAB3GAP1/RIMS1/UNC13B/UNC13A	8	negFC_2
GO:0098712	L-glutamate import across plasma membrane	8/2015	17/18903	0.000164751	0.00471809	0.00392085	SLC1A2/CLN8/ITGB1/KCNJ10/SLC1A1/ATP1A2/PER2/SLC1A3	8	negFC_2
GO:0006006	glucose metabolic process	37/2015	188/18903	0.000167942	0.00478635	0.00397757	ENO1/ENO2/HK1/ARPP19/INPPL1/SRC/SLC25A12/SORBS1/INSR/SLC35B4/SELENOS/RANBP2/EP300/PC/AKT2/PRKN/MAPK14/LCMT1/WDTC1/FOXK2/HK2/PPARGC1A/PKM/IRS1/USP7/SLC39A14/SOGA1/DDB1/FOXK1/IGFBP4/MLYCD/TIGAR/CRTC2/GPI/PER2/CRY1/PDK1	37	negFC_2
GO:0050805	negative regulation of synaptic transmission	19/2015	73/18903	0.000171477	0.00486371	0.00404187	MAPT/GRIK3/SLC24A2/GRIA1/GNAI2/SORCS3/PRKN/STXBP1/NLGN4X/SYT4/PCDH17/KCNB1/ADORA1/TNR/GRID2/RAP1B/BRAF/SRF/MTMR2	19	negFC_2
GO:0033674	positive regulation of kinase activity	79/2015	496/18903	0.000173212	0.00488951	0.00406331	MAPT/PTK2/NTRK3/CCND2/IGF1R/DOCK3/SNCA/NPM1/FGFR2/EPHB1/MARK2/CDC25B/GCN1/DDR1/SRC/ROBO1/RPTOR/TAOK2/PRKD1/SLC8A2/HMGA2/VEGFA/AXIN1/INSR/EFNA5/VAV2/RYK/FGF13/LRP8/CACUL1/RANBP2/PDGFD/MEF2C/AMBRA1/EPHA4/AXL/MAGED1/FBXW7/NRG1/DAB2IP/ACVR2B/MADD/EPHA3/ADORA1/GRM5/CCDC88A/CAB39/MMD2/PRKCZ/VLDLR/NTRK2/CDKN1A/MOB3B/IRS1/TAB1/CCNYL1/MAP2K1/SYAP1/SLC1A1/RPS3/PTPN1/BMPR1B/RHOA/TIGAR/MTOR/OSBPL8/TENM1/TRAF…	79	negFC_2
GO:0071805	potassium ion transmembrane transport	42/2015	223/18903	0.000176134	0.0049454	0.00410975	FLNA/SLC24A2/KCNIP2/TMEM175/ANK3/DNM2/KCNMA1/KCNB2/SLC24A3/AKAP6/KCNK10/DPP10/SLC9A5/NEDD4/RGS7/KEL/KCNN3/KCNQ5/ATP1A3/ANO6/KCNB1/KLHL24/KCNK12/KCNH2/ATP1B1/CAB39/KCNN2/WNK3/ITGB1/WNK2/KCNJ10/WWP2/HCN2/KCNA4/SLC12A4/KCNJ12/KCNJ3/NOS1AP/ATP1A2/KCND3/SNAP25/SLC1A3	42	negFC_2
GO:0106027	neuron projection organization	22/2015	91/18903	0.00017686	0.0049454	0.00410975	DBN1/CUX2/SHANK1/IGF1R/FYN/DVL1/TANC2/EPHB1/GRIN2B/ARHGAP44/CAMK2B/NGEF/INSR/LRP8/ZNF804A/EPHA4/HDAC6/PPFIA2/ATP1A3/ZDHHC15/APP/MTMR2	22	negFC_2
GO:0042552	myelination	30/2015	142/18903	0.000186616	0.00519372	0.00431611	ERCC2/GPC1/NDRG1/SCN2A/DICER1/SLC25A12/PTN/SKI/GNPAT/AKT2/EPB41L3/SBF2/KEL/NRG1/B4GALT6/SCN8A/NTRK2/KCNJ10/PARD3/CTNNB1/JAM2/HEXA/SERINC5/MTOR/LPIN1/TSC1/WASF3/TPPP/ATRN/MTMR2	30	negFC_2
GO:0046580	negative regulation of Ras protein signal transduction	15/2015	51/18903	0.000189847	0.00521675	0.00433525	RASA1/SYNGAP1/KCTD10/ARHGAP44/STAMBP/DAB2IP/PPP2CB/RABGEF1/ITGB1/MAPKAP1/RASA2/FLCN/MFN2/ARHGAP35/ABL2	15	negFC_2
GO:0032886	regulation of microtubule-based process	46/2015	252/18903	0.000190034	0.00521675	0.00433525	MAPT/CLASP2/ARHGEF7/MAP6/BMERB1/MAP2/SNCA/NPM1/SLAIN2/MARK2/MARK4/CCSAP/PHLDB1/FSD1/TRAF3IP1/EFNA5/FGF13/CLASP1/CAMSAP2/TRIM36/STMN4/HDAC6/CENPJ/CCNL1/EPHA3/TTC21B/BBS2/KATNB1/NUMA1/MEMO1/RPS3/SPICE1/ARL2/MECP2/SLAIN1/RHOA/FAM107A/MCPH1/LAMP1/MAPRE2/AURKA/BBS4/CHMP4B/TPPP/ABL1/APC	46	negFC_2
GO:0016236	macroautophagy	55/2015	317/18903	0.000190084	0.00521675	0.00433525	UBQLN1/TBC1D14/ATG16L2/SRC/TBC1D5/VTI1A/BAG3/RETREG1/NPC1/VPS13D/SESN3/RAB5A/VPS16/ATP6V0E1/WAC/ZFYVE26/WDR45B/UVRAG/WDFY3/AMBRA1/PRKN/NEDD4/HDAC6/RB1CC1/MFSD8/EXOC7/SMG1/ATG2B/RAB3GAP1/RHEB/PIK3C3/RAB3GAP2/KLHL3/ATP6V0C/TMEM39A/LZTS1/MFN2/SNF8/RAB7A/ATP6V0D1/GNAI3/TIGAR/MTOR/RAB23/ARL8B/TSC2/TSC1/RETREG3/SNX32/CHMP4B/STX12/TBC1D12/ATG7/VPS37C/ATP6V1B2	55	negFC_2
GO:0038007	netrin-activated signaling pathway	6/2015	10/18903	0.000209098	0.00562425	0.0046739	PTK2/DCC/DSCAM/SHTN1/UNC5D/UNC5B	6	negFC_2
GO:0044351	macropinocytosis	6/2015	10/18903	0.000209098	0.00562425	0.0046739	STX1B/DNM2/MAPKAPK3/MAPKAPK2/APPL2/CARMIL1	6	negFC_2
GO:0032273	positive regulation of protein polymerization	22/2015	92/18903	0.000209376	0.00562425	0.0046739	MAPT/GRB2/SLAIN2/EVL/FCHSD2/CDC42EP4/CLASP1/AMBRA1/NCK2/KIRREL1/NUMA1/FER/RPS3/ARL2/MECP2/SLAIN1/RHOA/MTOR/PFN2/TENM1/TPPP/CARMIL1	22	negFC_2
GO:0060996	dendritic spine development	22/2015	92/18903	0.000209376	0.00562425	0.0046739	PTPRS/DBN1/CUX2/SHANK1/DVL1/TANC2/EPHB1/MAPKAPK5/ARHGAP44/CAMK2B/NGEF/PAK4/LRP8/MEF2C/EPHA4/HDAC6/PPFIA2/NCK2/ZDHHC15/SRGAP2C/C21orf91/CPEB3	22	negFC_2
GO:0061013	regulation of mRNA catabolic process	37/2015	190/18903	0.000209676	0.00562425	0.0046739	ELAVL4/VIM/TARDBP/IGF2BP3/CNOT7/HNRNPD/MYEF2/NPM1/CNOT9/CSDE1/DIS3L2/DCP1A/PCID2/TNRC6B/FTO/PUM2/MAPK14/PARN/MAPKAPK2/YTHDF1/LARP4B/TENT4A/CNOT10/CNOT2/CNOT4/CNOT6/TUT4/THRAP3/CIRBP/METTL16/RC3H2/TTC5/TRAF2/FXR2/CPEB3/CSDC2/PRKCD	37	negFC_2
GO:0034968	histone lysine methylation	28/2015	130/18903	0.000214431	0.00572588	0.00475835	TET3/ZNF274/AUTS2/MLLT6/NSD2/KMT2C/BCOR/SETD3/MACROH2A1/KMT5C/KDM4C/RTF1/SMYD2/SETD2/SETD7/NFYC/ZNF304/CTNNB1/MECP2/SNW1/KDM6A/KANSL3/HCFC2/MTF2/PHF20/KANSL1/SMARCB1/RLF	28	negFC_2
GO:0048679	regulation of axon regeneration	11/2015	31/18903	0.000219111	0.00582462	0.0048404	FLNA/PTPRS/IGF1R/LRIG2/PTN/STK24/EPHA4/TNR/NDEL1/MAP2K1/BRAF	11	negFC_2
GO:0042177	negative regulation of protein catabolic process	25/2015	111/18903	0.000221138	0.00585226	0.00486337	FLNA/BAG6/FYN/LRIG2/SNCA/USP25/GIPC1/MGAT3/PSMF1/WAC/SGTA/NRG1/TLK2/NELL1/DAB2IP/MYCBP2/FMN2/USP7/SMARCC1/BANP/UCHL5/SF3B3/HMGCR/AZIN2/GRIN2A	25	negFC_2
GO:0098876	vesicle-mediated transport to the plasma membrane	31/2015	150/18903	0.000223245	0.00588177	0.0048879	STX1B/ARL4C/NDRG4/ATP9A/ANK3/SEC16A/OSBPL5/DNM2/GRIP1/GGA2/ARHGAP44/VTI1A/EXOC6/RAB11FIP3/ANKRD27/ACAP2/BBS2/SLC1A1/SNX27/ARFGEF2/SNF8/RAB10/RAB7A/RAB11FIP4/VAMP4/SORL1/SNAP25/LLGL1/STX12/VPS51/STX3	31	negFC_2
GO:0045927	positive regulation of growth	47/2015	261/18903	0.000225785	0.00592235	0.00492162	MAPT/AGRN/DBN1/L1CAM/ZFPM2/SFRP1/FGFR2/SLC23A2/DSCAM/RUFY3/SHTN1/SMAD7/RBPJ/RPTOR/ATP8A2/VEGFA/INSR/EFNA5/STAT5B/MEF2C/AKAP6/TGFBR1/PRKN/MAPK14/RPS6KA3/ADAM10/EXTL3/SYT4/MEGF8/SYT3/GPR21/RNF157/NDEL1/YAP1/BBS2/RIMS1/MAPKAP1/FGF9/LIMK1/RHOA/SRF/CHD7/MTOR/CSNK2A1/ITSN2/BBS4/UNC13A	47	negFC_2
GO:0046628	positive regulation of insulin receptor signaling pathway	9/2015	22/18903	0.000237865	0.00617078	0.00512807	NUCKS1/SRC/SORBS1/GNAI2/PRKCZ/IRS1/GKAP1/OSBPL8/SORL1	9	negFC_2
GO:0090042	tubulin deacetylation	9/2015	22/18903	0.000237865	0.00617078	0.00512807	MAPT/FLNA/ZZZ3/EP300/TADA2A/FNTA/HDAC6/TPPP/NEK3	9	negFC_2
GO:0051496	positive regulation of stress fiber assembly	15/2015	52/18903	0.00024079	0.00617078	0.00512807	SFRP1/EVL/ARHGEF10L/TGFBR1/LIMCH1/CCDC88A/NF2/LIMK1/BRAF/RHOA/MTOR/PFN2/TSC1/CARMIL1/ABL1	15	negFC_2
GO:0007272	ensheathment of neurons	30/2015	144/18903	0.000241502	0.00617078	0.00512807	ERCC2/GPC1/NDRG1/SCN2A/DICER1/SLC25A12/PTN/SKI/GNPAT/AKT2/EPB41L3/SBF2/KEL/NRG1/B4GALT6/SCN8A/NTRK2/KCNJ10/PARD3/CTNNB1/JAM2/HEXA/SERINC5/MTOR/LPIN1/TSC1/WASF3/TPPP/ATRN/MTMR2	30	negFC_2
GO:0008366	axon ensheathment	30/2015	144/18903	0.000241502	0.00617078	0.00512807	ERCC2/GPC1/NDRG1/SCN2A/DICER1/SLC25A12/PTN/SKI/GNPAT/AKT2/EPB41L3/SBF2/KEL/NRG1/B4GALT6/SCN8A/NTRK2/KCNJ10/PARD3/CTNNB1/JAM2/HEXA/SERINC5/MTOR/LPIN1/TSC1/WASF3/TPPP/ATRN/MTMR2	30	negFC_2
GO:0018022	peptidyl-lysine methylation	30/2015	144/18903	0.000241502	0.00617078	0.00512807	TET3/ZNF274/AUTS2/MLLT6/EEF1AKMT2/NSD2/KMT2C/BCOR/SETD3/MACROH2A1/KMT5C/KDM4C/RTF1/SMYD2/SETD2/ATPSCKMT/SETD7/NFYC/ZNF304/CTNNB1/MECP2/SNW1/KDM6A/KANSL3/HCFC2/MTF2/PHF20/KANSL1/SMARCB1/RLF	30	negFC_2
GO:0048193	Golgi vesicle transport	52/2015	298/18903	0.000242813	0.00617766	0.00513379	ATP9A/ARF3/ANK3/TRAPPC11/TBC1D14/SEC16A/OSBPL5/DNM2/NRBP1/SCAP/GGA2/TRAPPC9/RAB6B/SEC31A/PRKD1/VTI1A/VAPB/AP3D1/ATP9B/VPS13A/EXOC6/PLPP3/UVRAG/RBSN/SPIRE2/GBF1/SEC24C/SGSM2/CYTH3/NKD2/STX18/CCDC91/BBS2/SEC22A/SORT1/TRAPPC6A/GOLGA2/ARFGEF2/SORCS1/RAB10/STEEP1/NAPG/TRAPPC3/SCAMP1/ARFGAP2/SPIRE1/LAMP1/SORL1/COG1/AP2A1/LLGL1/VPS51	52	negFC_2
GO:0031110	regulation of microtubule polymerization or depolymerization	21/2015	87/18903	0.000251674	0.00637575	0.0052984	MAPT/CLASP2/ARHGEF7/BMERB1/MAP2/SNCA/SLAIN2/FGF13/CLASP1/CAMSAP2/STMN4/HDAC6/KATNB1/NUMA1/RPS3/ARL2/MECP2/SLAIN1/MAPRE2/ABL1/APC	21	negFC_2
GO:0097061	dendritic spine organization	20/2015	81/18903	0.000253252	0.00638841	0.00530893	DBN1/CUX2/SHANK1/IGF1R/FYN/DVL1/TANC2/EPHB1/GRIN2B/ARHGAP44/CAMK2B/NGEF/INSR/LRP8/ZNF804A/EPHA4/HDAC6/PPFIA2/ZDHHC15/MTMR2	20	negFC_2
GO:0005996	monosaccharide metabolic process	45/2015	248/18903	0.000254772	0.00639953	0.00531817	ENO1/ENO2/HK1/ARPP19/SLC23A2/INPPL1/SRC/SLC25A12/SORBS1/INSR/SLC35B4/SELENOS/RANBP2/EP300/PC/AKT2/PRKN/MAPK14/FUT8/LCMT1/WDTC1/FOXK2/UXS1/HK2/PPARGC1A/PKM/IRS1/USP7/SLC2A3/FUT9/SLC39A14/SOGA1/CHST15/DDB1/FOXK1/IGFBP4/MLYCD/SLC35A2/TIGAR/CRTC2/GPI/PER2/CRY1/PDK1/GALK2	45	negFC_2
GO:0071559	response to transforming growth factor beta	49/2015	277/18903	0.000260222	0.00650884	0.00540901	PTK2/LTBP1/IGF1R/SFRP1/FYN/USP15/FGFR2/DNM2/LEMD3/DKK3/SRC/SMAD7/AXIN1/WWOX/SKI/MTMR4/LDLRAD4/EP300/GIPC1/PDGFD/NLK/MEF2C/RBBP7/TGFBR1/SNX25/PPM1A/FNTA/FUT8/GLG1/LIMS1/SMURF2/IL17RD/PTPRK/ZFHX3/ZNF451/PDE3A/TAB1/LTBP4/USP9Y/ZEB2/FLCN/COL4A2/ACVR1/SNW1/SMAD9/APPL2/PML/SUDS3/ABL1	49	negFC_2
GO:0001952	regulation of cell-matrix adhesion	27/2015	125/18903	0.000262463	0.0065373	0.00543266	PTK2/RASA1/MAP4K4/CLASP2/CORO1C/SFRP1/DDR1/SRC/PTPRA/MINK1/VEGFA/EFNA5/TLN1/CLASP1/LIMCH1/LIMS1/EPHA3/PEAK1/NF2/PRKCZ/NEXMIF/AJAP1/RHOA/FAM107A/CDK6/TSC1/ABL1	27	negFC_2
GO:0009101	glycoprotein biosynthetic process	55/2015	321/18903	0.000263702	0.0065407	0.00543548	TET3/GALNT17/EXT1/NDST1/MGAT5B/GALNT2/MLEC/DPY19L1/ST8SIA1/ST3GAL1/TMTC4/NPC1/TNIP1/B4GALT2/TMTC1/LARGE1/ST6GALNAC5/MGAT3/TUSC3/MAN1B1/GALNT18/FUT8/EXTL3/MAN1C1/CHSY1/B4GALT6/ST3GAL5/B3GALT1/GFPT1/B3GALT5/UGGT1/CHST8/GALNT1/XXYLT1/DSEL/ST6GALNAC3/CSGALNACT1/MAN1A2/FUT9/UST/GLCE/CHST15/NECAB3/GOLGA2/CTNNB1/BMPR1B/BACE2/ARFGEF1/GALNT11/HS2ST1/RPN1/TRAK1/AATF/DPM1/ALG6	55	negFC_2
GO:0044380	protein localization to cytoskeleton	16/2015	58/18903	0.000266791	0.0065624	0.00545352	DVL1/MARK4/PPP1R9B/CEP350/HOOK3/SNX10/NUMA1/MCPH1/MAPRE2/AURKA/CEP72/BBS4/CEP192/ABL1/APC/PCM1	16	negFC_2
GO:0051058	negative regulation of small GTPase mediated signal transduction	16/2015	58/18903	0.000266791	0.0065624	0.00545352	RASA1/SYNGAP1/KCTD10/CYRIB/ARHGAP44/STAMBP/DAB2IP/PPP2CB/RABGEF1/ITGB1/MAPKAP1/RASA2/FLCN/MFN2/ARHGAP35/ABL2	16	negFC_2
GO:0032386	regulation of intracellular transport	57/2015	336/18903	0.000268363	0.00657379	0.00546298	FLNA/GLI3/RDX/NDRG4/TARDBP/ATP9A/PCNT/FYN/NUP54/ANK3/RAN/MAP2/CPSF6/RUFY3/TM9SF4/SRC/ARHGAP44/PRKD1/BAG3/THOC2/AKT2/MYO1C/PRKN/PPM1A/MLC1/NEDD4/MAPK14/NPEPPS/FBXW7/KCNB1/PPP1R12A/SETD2/MDN1/STX18/RANGAP1/NDEL1/XPO4/TTC21B/MTCL1/SUFU/USP7/UBE2J2/MAP2K1/UBE2L3/NUMA1/SLC1A1/PTPN1/WWC1/HPS4/RAB23/TENM1/LAMP1/TMEM30A/SORL1/MTMR2/PCM1/PRKCD	57	negFC_2
GO:0009199	ribonucleoside triphosphate metabolic process	45/2015	249/18903	0.000279511	0.00681868	0.00566649	ENO1/ENO2/NDUFA10/HK1/RAN/NME2/NDUFB8/SLC25A12/NDUFV3/RPTOR/CTPS1/INSR/EP300/ZBTB20/UCK2/SPHK2/CBFA2T3/PARG/FOXK2/HK2/PPARGC1A/PKM/ATP1B1/ATPSCKMT/PGAM1/OLA1/NADK/ATP6V0C/APP/FLCN/FOXK1/ARL2/ATP1A2/RHOA/DHTKD1/RHOQ/GNAI3/PID1/TIGAR/MTOR/RAB23/GPI/NCOR1/NME7/ATP6V1B2	45	negFC_2
GO:0006165	nucleoside diphosphate phosphorylation	23/2015	100/18903	0.000280768	0.00682127	0.00566865	ENO1/ENO2/HK1/NME2/RPTOR/INSR/EP300/ZBTB20/CBFA2T3/FOXK2/HK2/PKM/PGAM1/APP/FLCN/FOXK1/ARL2/DHTKD1/TIGAR/MTOR/GPI/NCOR1/NME7	23	negFC_2
GO:0045022	early endosome to late endosome transport	13/2015	42/18903	0.000287686	0.00696082	0.00578461	FLNA/RDX/SRC/RAB5A/STX8/ANKRD27/HOOK2/HOOK3/PIK3C3/MAP2K1/SNF8/RAB7A/MTMR2	13	negFC_2
GO:0071560	cellular response to transforming growth factor beta stimulus	48/2015	271/18903	0.000290038	0.00698921	0.00580821	PTK2/LTBP1/IGF1R/SFRP1/FYN/USP15/FGFR2/DNM2/LEMD3/DKK3/SRC/SMAD7/AXIN1/WWOX/SKI/MTMR4/LDLRAD4/EP300/GIPC1/PDGFD/NLK/MEF2C/RBBP7/TGFBR1/SNX25/PPM1A/FNTA/FUT8/GLG1/LIMS1/SMURF2/IL17RD/PTPRK/ZNF451/PDE3A/TAB1/LTBP4/USP9Y/ZEB2/FLCN/COL4A2/ACVR1/SNW1/SMAD9/APPL2/PML/SUDS3/ABL1	48	negFC_2
GO:2000781	positive regulation of double-strand break repair	21/2015	88/18903	0.000297837	0.00714809	0.00594024	EP400/SMARCA2/ARID1B/SPIDR/ARID1A/KMT5C/SMARCA4/SPIRE2/TRRAP/BRD8/FMN2/PRKDC/SMARCC1/BCL7A/BRD7/MGMT/SPIRE1/SMARCC2/MORF4L1/SMARCB1/MMS19	21	negFC_2
GO:0071539	protein localization to centrosome	11/2015	32/18903	0.000301948	0.00721753	0.00599794	MARK4/CEP350/HOOK3/SNX10/MCPH1/AURKA/CEP72/BBS4/CEP192/APC/PCM1	11	negFC_2
GO:0051962	positive regulation of nervous system development	49/2015	279/18903	0.000309483	0.00736794	0.00612294	MAPT/AGRN/GLI3/DBN1/CUX2/L1CAM/NIN/ID2/MAP6/EPHB1/DSCAM/RUFY3/ROBO2/DICER1/SHTN1/TIAM2/PLXNA4/ROBO1/CAMK2B/VEGFA/PTN/EFNA5/GJC2/LRP8/EPHA4/CLSTN2/PLXNA3/NPTN/FBXW8/MEGF8/ANKRD27/GRM5/NDEL1/RHEB/ITGB1/NTRK2/MAP2K1/GRID2/PLXNA1/LIMK1/BRAF/CTNNB1/MECP2/SRF/PRPF19/SNW1/MTOR/XRCC5/TIAM1	49	negFC_2
GO:0010906	regulation of glucose metabolic process	24/2015	107/18903	0.000312486	0.00740967	0.00615762	ARPP19/SRC/SLC25A12/SORBS1/INSR/SLC35B4/SELENOS/RANBP2/EP300/AKT2/PRKN/LCMT1/FOXK2/PPARGC1A/IRS1/USP7/SOGA1/DDB1/FOXK1/IGFBP4/MLYCD/TIGAR/CRY1/PDK1	24	negFC_2
GO:0019318	hexose metabolic process	42/2015	229/18903	0.000318224	0.00751566	0.0062457	ENO1/ENO2/HK1/ARPP19/INPPL1/SRC/SLC25A12/SORBS1/INSR/SLC35B4/SELENOS/RANBP2/EP300/PC/AKT2/PRKN/MAPK14/FUT8/LCMT1/WDTC1/FOXK2/HK2/PPARGC1A/PKM/IRS1/USP7/FUT9/SLC39A14/SOGA1/CHST15/DDB1/FOXK1/IGFBP4/MLYCD/SLC35A2/TIGAR/CRTC2/GPI/PER2/CRY1/PDK1/GALK2	42	negFC_2
GO:0000910	cytokinesis	36/2015	187/18903	0.000319551	0.00751706	0.00624686	SEPTIN9/RASA1/SEPTIN3/IGF1R/SEPTIN7/ANK3/MYH10/CDC25B/SEPTIN11/FSD1/GIPC1/EXOC6/ZFYVE26/UVRAG/TRIM36/SPIRE2/RACGAP1/STAMBP/SEPTIN2/RAB11FIP3/SETD2/EXOC7/FMN2/PIK3C3/FLCN/KLHL9/SON/CSPP1/RHOA/RAB11FIP4/CDC14B/SPIRE1/AURKA/BBS4/CHMP4B/APC	36	negFC_2
GO:0050803	regulation of synapse structure or activity	40/2015	215/18903	0.000322584	0.00755841	0.00628123	AGRN/SYNGAP1/STX1B/NTRK3/DBN1/CUX2/FYN/IGSF9/TANC2/NRCAM/SNCA/EPHB1/GRIN2B/ROBO2/CDH2/ARHGAP44/CAMK2B/NGEF/LRFN2/EFNA5/LRP8/MEF2C/ZNF804A/EPHA4/CLSTN2/NEDD4/MAPK14/MDGA1/FARP1/LRFN5/PPFIA2/DAB2IP/MYCBP2/LHFPL4/NTRK2/ZDHHC15/GRID2/APP/RHOA/ABL1	40	negFC_2
GO:0007528	neuromuscular junction development	14/2015	48/18903	0.000339325	0.00791937	0.0065812	AGRN/DVL1/ANK3/CACNB4/COL4A5/FNTA/NEDD4/PDZRN3/MYCBP2/TNC/APP/UNC13B/UNC13A/CACNB2	14	negFC_2
GO:0030307	positive regulation of cell growth	33/2015	167/18903	0.000340682	0.00791986	0.0065816	MAPT/DBN1/L1CAM/SFRP1/SLC23A2/DSCAM/RUFY3/SHTN1/SMAD7/RPTOR/VEGFA/EFNA5/AKAP6/TGFBR1/PRKN/RPS6KA3/ADAM10/EXTL3/SYT4/MEGF8/SYT3/RNF157/NDEL1/YAP1/RIMS1/MAPKAP1/LIMK1/RHOA/SRF/MTOR/CSNK2A1/ITSN2/UNC13A	33	negFC_2
GO:1905515	non-motile cilium assembly	17/2015	65/18903	0.000348267	0.00806456	0.00670185	SEPTIN9/VANGL2/SEPTIN7/MAP4/DNM2/DYNC2H1/IFT122/CEP350/ARL13B/CENPJ/IFT172/CEP89/BBS2/KCNJ10/RPGRIP1L/BBS4/PCM1	17	negFC_2
GO:0048169	regulation of long-term neuronal synaptic plasticity	9/2015	23/18903	0.000353984	0.00816505	0.00678536	SYNGAP1/SNCA/SYNGR1/CAMK2B/RAB5A/NPTN/GRM5/KCNJ10/APP	9	negFC_2
GO:0006900	vesicle budding from membrane	20/2015	83/18903	0.000358417	0.00823525	0.0068437	TRAPPC11/SEC16A/SCAP/TRAPPC9/SEC31A/VAPB/AP3D1/FNBP1L/PRKN/PICALM/GBF1/DNM1/SNAP91/SEC24C/AP3B2/TRAPPC6A/RAB7A/TRAPPC3/ARFGAP2/CHMP4B	20	negFC_2
GO:0006090	pyruvate metabolic process	24/2015	108/18903	0.000361819	0.00824947	0.00685552	ENO1/ENO2/HK1/RPTOR/INSR/EP300/ZBTB20/PC/CBFA2T3/FOXK2/HK2/PKM/PGAM1/APP/FLCN/FOXK1/ARL2/DHTKD1/TIGAR/MTOR/GPI/NR4A3/NCOR1/PDK1	24	negFC_2
GO:0090398	cellular senescence	24/2015	108/18903	0.000361819	0.00824947	0.00685552	ID2/AKT3/IGF1R/MORC3/NPM1/MAPKAPK5/MAPK9/NEK6/HMGA2/MAP2K4/MAPK10/KAT6A/WRN/MAPK14/NEK4/CDKN1A/MNT/MAP2K1/SRF/CDK6/MAP2K6/PML/ABL1/PRKCD	24	negFC_2
GO:0033044	regulation of chromosome organization	45/2015	252/18903	0.000367192	0.00833989	0.00693066	MAPT/SMARCA2/ARID1B/HNRNPD/MAPKAPK5/MAD1L1/SRC/ATF7IP/ARID1A/NEK6/ACTR5/MACROH2A1/PCID2/HECW2/INO80D/SMARCA4/PARN/RAD21/LCMT1/RMI2/POT1/SMG1/CHFR/USP7/SMARCC1/ZNF207/BCL7A/TERF1/MORC2/UCHL5/NUMA1/ZNF304/ANAPC7/CTNNB1/BRD7/MCPH1/ERCC4/MNAT1/PML/XRCC5/SMARCC2/CDCA5/SMARCB1/YY1/APC	45	negFC_2
GO:0072698	protein localization to microtubule cytoskeleton	15/2015	54/18903	0.000378807	0.00856402	0.00711692	DVL1/MARK4/CEP350/HOOK3/SNX10/NUMA1/MCPH1/MAPRE2/AURKA/CEP72/BBS4/CEP192/ABL1/APC/PCM1	15	negFC_2
GO:0046939	nucleotide phosphorylation	23/2015	102/18903	0.00038082	0.00856402	0.00711692	ENO1/ENO2/HK1/NME2/RPTOR/INSR/EP300/ZBTB20/CBFA2T3/FOXK2/HK2/PKM/PGAM1/APP/FLCN/FOXK1/ARL2/DHTKD1/TIGAR/MTOR/GPI/NCOR1/NME7	23	negFC_2
GO:0010970	transport along microtubule	33/2015	168/18903	0.000381394	0.00856402	0.00711692	MAPT/DYNC2I1/SUN1/MAPK8IP3/MAP2/APBA1/DYNC2H1/AGTPBP1/TRAF3IP1/BAG3/BICDL1/AP3D1/IFT122/SYBU/HDAC6/IFT43/TUB/AP3B2/IFT172/NDEL1/TTC21B/LRPPRC/PRKCZ/CILK1/APP/CLUAP1/BLOC1S5/ARL8B/LAMP1/KXD1/TRAK1/FBXW11/PCM1	33	negFC_2
GO:0007369	gastrulation	37/2015	196/18903	0.000396222	0.00881026	0.00732155	CLASP2/SFRP1/DVL1/GRB2/EXT1/FGFR2/COL6A1/PHLDB1/HMGA2/AXIN1/MACROH2A1/CLASP1/LEF1/PLPP3/LRP5L/RTF1/FRS2/CDC73/ACVR2B/MEGF8/SETD2/MYADM/ITGB1/NF2/RNF2/ZBTB17/MAP2K1/WNT5B/COL4A2/CTNNB1/ACVR1/SRF/HIRA/LMBRD1/GPI/NR4A3/AMOT	37	negFC_2
GO:0001738	morphogenesis of a polarized epithelium	22/2015	96/18903	0.000398106	0.00881026	0.00732155	ZDHHC7/SFRP1/DAAM1/MLLT3/DVL1/VANGL2/TRAF3IP1/BRSK1/ASTN2/RYK/MYO9A/PRICKLE2/SMURF2/RPGRIP1L/AJAP1/ZNRF3/PTK7/RAB10/RHOA/DLG3/TIAM1/ABL1	22	negFC_2
GO:0021952	central nervous system projection neuron axonogenesis	10/2015	28/18903	0.000398305	0.00881026	0.00732155	DCC/NIN/ADARB1/NFIB/EPHB1/PLXNA4/EPHA4/CDH11/MYCBP2/SZT2	10	negFC_2
GO:0034063	stress granule assembly	10/2015	28/18903	0.000398305	0.00881026	0.00732155	MAPT/TIA1/G3BP1/CSDE1/LSM14A/PUM2/YTHDF1/ATXN2/CIRBP/PRRC2C	10	negFC_2
GO:2000779	regulation of double-strand break repair	28/2015	135/18903	0.000413016	0.00910171	0.00756375	EP400/SMARCA2/ARID1B/SPIDR/NSD2/ARID1A/HMGA2/KMT5C/SMARCA4/SPIRE2/TRRAP/RMI2/CHEK1/POT1/BRD8/SETD2/FMN2/PRKDC/SMARCC1/BCL7A/BRD7/MGMT/SPIRE1/PML/SMARCC2/MORF4L1/SMARCB1/MMS19	28	negFC_2
GO:0017156	calcium-ion regulated exocytosis	17/2015	66/18903	0.000423129	0.00924052	0.0076791	STX1B/CBARP/GNAI2/STX1A/STXBP1/SYT4/SYT3/KCNB1/RIMS3/RAB3GAP1/REST/RIMS1/RAP1B/UNC13B/ARL8B/CACNA1H/UNC13A	17	negFC_2
GO:0048278	vesicle docking	17/2015	66/18903	0.000423129	0.00924052	0.0076791	STX1B/NDRG4/RAB12/EXOC6/STX1A/STXBP1/STX8/KCNB1/EXOC7/STXBP2/UNC13B/RAB10/SNAP25/STX12/RAB3C/UNC13A/STX3	17	negFC_2
GO:0140056	organelle localization by membrane tethering	20/2015	84/18903	0.000423991	0.00924052	0.0076791	STX1B/NDRG4/RAB12/VAPB/EXOC6/STX1A/STXBP1/STX8/PDZD8/KCNB1/EXOC7/ESYT2/STXBP2/UNC13B/RAB10/SNAP25/STX12/RAB3C/UNC13A/STX3	20	negFC_2
GO:0009247	glycolipid biosynthetic process	18/2015	72/18903	0.000430596	0.00935009	0.00777016	PIGS/PGAP2/ST8SIA1/PIGL/ST3GAL1/LARGE1/ST6GALNAC5/PGAP3/B4GALT6/ST3GAL5/B3GALT1/PIGG/ST6GALNAC3/PIGX/PIGQ/FUT9/UGCG/DPM1	18	negFC_2
GO:1902905	positive regulation of supramolecular fiber organization	34/2015	176/18903	0.000432182	0.00935027	0.00777031	MAPT/SFRP1/GRB2/SLAIN2/EVL/ARHGEF10L/FCHSD2/CDC42EP4/CLASP1/MTSS1/TGFBR1/LIMCH1/NCK2/KIRREL1/CCDC88A/NF2/KATNB1/LIMK1/APP/NUMA1/FER/BRAF/RPS3/ARL2/MECP2/SLAIN1/RHOA/MTOR/PFN2/TENM1/TSC1/WASF3/CARMIL1/ABL1	34	negFC_2
GO:0046467	membrane lipid biosynthetic process	30/2015	149/18903	0.000446149	0.00957413	0.00795634	PIGS/CERS4/SGPL1/PGAP2/ST8SIA1/PRKD1/PIGL/ST3GAL1/LARGE1/ST6GALNAC5/PGAP3/SPHK2/PLPP3/AGK/CLN8/B4GALT6/ST3GAL5/B3GALT1/PIGG/ST6GALNAC3/PIGX/PIGQ/FUT9/CERS6/UGCG/PEMT/ELOVL2/SPNS2/DPM1/PRKCD	30	negFC_2
GO:0007041	lysosomal transport	27/2015	129/18903	0.000446474	0.00957413	0.00795634	RAB12/TPCN2/TMEM106B/AP3D1/NPC1/VPS16/RBSN/PRKN/NEDD4/STX8/GNPTG/RNF157/HOOK2/CCDC91/SORT1/PLEKHF2/HOOK3/PIK3C3/DENND3/SNX27/RAB7A/ARL8B/LAMP1/SORL1/CHMP4B/VPS51/TRAK1	27	negFC_2
GO:0006813	potassium ion transport	44/2015	247/18903	0.000447374	0.00957413	0.00795634	FLNA/SLC24A2/KCNIP2/TMEM175/ANK3/DNM2/KCNMA1/KCNB2/SLC24A3/AKAP6/KCNK10/DPP10/SLC9A5/NEDD4/RGS7/KEL/KCNN3/KCNQ5/ATP1A3/ANO6/KCNB1/KLHL24/KCNK12/ADORA1/KCNH2/ATP1B1/CAB39/KCNN2/WNK3/ITGB1/WNK2/KCNJ10/WWP2/HCN2/KCNA4/SLC12A4/KCNJ12/KCNJ3/NOS1AP/ATP1A2/KCND3/TSC1/SNAP25/SLC1A3	44	negFC_2

## Sheet: negFC_4
Table S3. Gene Ontology analysis of genes with reduced affinity to TDP-43 K181E in eCLIPseq.
ID	Description	GeneRatio	BgRatio	pvalue	p.adjust	qvalue	geneID	Count	label
GO:0050804	modulation of chemical synaptic transmission	87/1455	448/18903	5.33931e-16	1.71151e-12	1.50008e-12	GRM3/NF1/NLGN4Y/PLPPR4/APBA1/LRFN2/DNM1/DCC/ELAVL4/DGKI/CDH11/GRIK3/EPHB1/DLGAP2/CACNA1B/CDH2/APBA2/DLGAP4/GRID2/APP/RAP1B/DBN1/CRHR2/SYAP1/SNCA/MPP2/SLC1A1/GRIN2B/FYN/ERC2/CHRNA5/NLGN4X/LRP8/BRAF/BTBD9/LZTS1/SLC4A10/PACSIN2/RIMS1/ABR/SNCAIP/MECP2/CUX2/ATP1A2/GNAI2/PTN/SLC4A8/CPLX2/GRIA1/SRF/SORCS3/SLC38A1/SHANK1/FAM107A/PRKCZ/BAIAP2/PXK/RPL22/KCNB1/PFN2/SLC24A2/NLGN1/FBXL20/PTPRA/TSHZ3/SLC6A6/PL…	87	negFC_4
GO:0099177	regulation of trans-synaptic signaling	87/1455	449/18903	6.13994e-16	1.71151e-12	1.50008e-12	GRM3/NF1/NLGN4Y/PLPPR4/APBA1/LRFN2/DNM1/DCC/ELAVL4/DGKI/CDH11/GRIK3/EPHB1/DLGAP2/CACNA1B/CDH2/APBA2/DLGAP4/GRID2/APP/RAP1B/DBN1/CRHR2/SYAP1/SNCA/MPP2/SLC1A1/GRIN2B/FYN/ERC2/CHRNA5/NLGN4X/LRP8/BRAF/BTBD9/LZTS1/SLC4A10/PACSIN2/RIMS1/ABR/SNCAIP/MECP2/CUX2/ATP1A2/GNAI2/PTN/SLC4A8/CPLX2/GRIA1/SRF/SORCS3/SLC38A1/SHANK1/FAM107A/PRKCZ/BAIAP2/PXK/RPL22/KCNB1/PFN2/SLC24A2/NLGN1/FBXL20/PTPRA/TSHZ3/SLC6A6/PL…	87	negFC_4
GO:0010975	regulation of neuron projection development	86/1455	446/18903	1.22481e-15	2.27611e-12	1.99494e-12	DENND5A/TANC2/RUFY3/ADGRB3/BRSK2/FUT9/DCC/PLXNA4/ELAVL4/SLIT1/MAGI2/MEGF8/MYCBP2/CAMK1D/MAP2/MAP2K1/CTNNA2/CDH2/ARHGAP44/ZDHHC15/GRID2/SEMA6D/MACF1/ENC1/PLXNA1/UST/LIMK1/ROBO2/DSCAM/NRCAM/DBN1/NTRK3/FYN/NEDD4L/PAK3/NEDD4/LRP8/BRAF/LZTS1/ROBO1/CSMD3/ARHGAP35/HECW1/PPFIA2/PTK7/PLXNA3/EPHA3/CUX2/PAQR3/HECW2/SEMA6A/PTN/RHOA/SRF/BAIAP2/CARM1/THOC2/FBXW8/NLGN1/GAK/FGF13/EZH2/TENM3/RAPGEF1/DIP2B/EPHA4/C…	86	negFC_4
GO:0050808	synapse organization	83/1455	432/18903	4.84051e-15	6.74646e-12	5.91306e-12	SYBU/NLGN4Y/TANC2/ADGRB3/LRFN2/ADGRL3/IGSF9/SLIT1/SPOCK2/SEZ6L/MYCBP2/EPHB1/CTNNA2/CDH2/ARHGAP44/ZDHHC15/GPHN/GRID2/GPM6A/ROBO2/APP/DSCAM/NRCAM/DBN1/SNCA/NTRK3/SLC1A1/DNER/GRIN2B/FYN/ERC2/PAK3/MDGA1/NOS1AP/NEDD4/PPFIA4/NLGN4X/FARP1/LRP8/GPC6/UNC13B/CTNNB1/SRGAP2C/KIRREL3/CNKSR2/NRXN2/PPFIA2/MECP2/CUX2/IGSF21/MAPK14/NFASC/RHOA/NRG1/GABRB3/SHANK1/GAP43/BAIAP2/ADAM10/ANK3/PFN2/TNC/NLGN1/FGF13/APBB2/…	83	negFC_4
GO:0007409	axonogenesis	82/1455	438/18903	3.19648e-14	3.56408e-11	3.1238e-11	BCL11B/PLPPR4/RUFY3/CHL1/GLI3/BRSK2/ETV1/ADARB1/DCC/PLXNA4/IGSF9/SLIT1/CDH11/MEGF8/MYCBP2/EPHB1/AUTS2/MAP2/MAP2K1/CTNNA2/CDH2/ENAH/KALRN/PARD3/SEMA6D/MACF1/PLXNA1/UST/LIMK1/ROBO2/APP/DSCAM/NRCAM/USP33/DBN1/KLF7/FYN/PTPRM/DOCK7/PAK3/BRAF/NFIB/EXT1/ROBO1/ARHGAP35/TOP2B/BMPR1B/PLXNA3/EPHA3/RAB10/NEO1/SEMA6A/NFASC/TRIO/PTK2/SRF/UNC5A/GAP43/BAIAP2/ANK3/PALLD/PICALM/FGF13/B4GALT6/DIP2B/SLIT3/EPHA4/DPYS…	82	negFC_4
GO:0061564	axon development	87/1455	490/18903	1.22404e-13	1.13734e-10	9.96843e-11	BCL11B/PLPPR4/RUFY3/CHL1/GLI3/BRSK2/ETV1/ADARB1/DCC/PLXNA4/IGSF9/SLIT1/CDH11/MEGF8/MYCBP2/EPHB1/AUTS2/MAP2/MAP2K1/CTNNA2/CDH2/ENAH/KALRN/PARD3/SEMA6D/MACF1/PLXNA1/UST/LIMK1/ROBO2/APP/MAPK8IP3/DSCAM/NRCAM/USP33/DBN1/KLF7/FYN/PTPRM/DOCK7/PAK3/BRAF/NFIB/EXT1/MTR/ROBO1/ARHGAP35/TOP2B/BMPR1B/PLXNA3/EPHA3/RAB10/NEO1/SEMA6A/PTN/NFASC/TRIO/PTK2/SRF/UNC5A/GAP43/BAIAP2/ANK3/PALLD/TNC/PICALM/FGF13/DDR1/B4GA…	87	negFC_4
GO:0016358	dendrite development	54/1455	237/18903	2.8579e-13	2.27611e-10	1.99494e-10	TANC2/ADGRB3/DCC/IGSF9/ELAVL4/EPHB1/CAMK1D/MAP2/CTNNA2/ARHGAP44/ZDHHC15/GRIP1/APP/DSCAM/DBN1/KLF7/FYN/NEDD4L/PAK3/NEDD4/FARP1/PHACTR1/LRP8/LZTS1/SRGAP2C/CSMD3/HECW1/PPFIA2/C21orf91/MECP2/CUX2/HECW2/PTN/RHOA/SHANK1/BAIAP2/PAK4/CARM1/FBXW8/NLGN1/PICALM/EZH2/PREX2/EPHA4/CAMK2B/DAB2IP/TAOK2/CPEB3/CRTC1/TNIK/BBS4/PPP3CA/ABL1/BCL11A	54	negFC_4
GO:0051258	protein polymerization	58/1455	281/18903	3.17213e-12	2.21058e-09	1.9375e-09	RANBP9/ZNF207/MAP2/NAV3/CCDC57/NUMA1/DBN1/SNCA/FHOD3/PAK3/SVIL/FER/GOLGA2/RPS3/CENPJ/SSH1/ARL2/MECP2/SLAIN1/ARHGEF7/TRIOBP/RHOA/CYRIB/ADD1/FAM107A/BAIAP2/MTOR/CYFIP2/PFN2/ARFGEF1/TENM1/CDK5RAP2/CRACD/BIN1/FGF13/SPIRE1/SPIRE2/SLAIN2/KIRREL1/TBCD/CYRIA/WASF3/MICALL2/TTC17/EPS8/PRKN/BBS4/CHMP4B/TPPP/CEP192/CARMIL1/ABL1/NDEL1/ADD2/TUBGCP3/AMBRA1/PRKCD/SSH2	58	negFC_4
GO:0034329	cell junction assembly	75/1455	430/18903	1.52182e-11	9.42685e-09	8.26234e-09	NLGN4Y/ADGRB3/ADGRL3/SLIT1/SPOCK2/PRKCA/CDH11/MYCBP2/EPHB1/CDH2/GRID2/CORO1C/PARD3/MACF1/GPM6A/ANK2/TLN2/ROBO2/APP/DSCAM/NRCAM/RAP1B/SNCA/NTRK3/DNER/FLCN/MDGA1/NLGN4X/FARP1/FER/GPC6/CTNNB1/LIMS1/AFDN/SRGAP2C/KIRREL3/NRXN2/ARL2/EPHA3/MECP2/CUX2/ARHGEF7/RHOA/PTK2/SRF/NRG1/GABRB3/GAP43/FAM107A/MAP4K4/PEAK1/NLGN1/FGF13/CDHR3/PTPRA/RAPGEF1/IKBKB/CDH12/TBCD/TSC1/TAOK2/DST/MICALL2/EFNA5/CLSTN2/BSN/MYO9A…	75	negFC_4
GO:0031346	positive regulation of cell projection organization	65/1455	352/18903	2.85108e-11	1.58948e-08	1.39313e-08	RUFY3/FUT9/PLXNA4/ELAVL4/MAGI2/MEGF8/CAMK1D/AUTS2/MAP2K1/ZDHHC15/CORO1C/MACF1/GPM6A/ENC1/PLXNA1/GRIP1/LIMK1/ROBO2/DSCAM/DBN1/SEPTIN9/NTRK3/FYN/PAK3/LRP8/BRAF/CENPJ/ROBO1/ARHGAP35/PTK7/PLXNA3/EPHA3/CUX2/ARHGEF7/PTN/SRF/RHOQ/BAIAP2/MTOR/TENM1/FBXW8/NLGN1/EZH2/TENM3/RAPGEF1/EPHA4/CAMK2B/TMEM30A/DAB2IP/ABL2/RETREG3/CRTC1/EFNA5/TIAM1/EPS8/TIAM2/BBS4/ROR1/CARMIL1/TENM2/ABL1/APC/NDEL1/TOX/ATP8A2	65	negFC_4
GO:0051056	regulation of small GTPase mediated signal transduction	59/1455	305/18903	3.40575e-11	1.7261e-08	1.51287e-08	NF1/RALGPS1/SRGAP3/SIPA1L3/DENND3/VAV2/RASA2/AUTS2/ARHGAP44/RALGAPA2/RAP1GAP/KALRN/DOCK3/PSD3/CYTH3/CDON/FLCN/FGD4/MYO9B/SOS2/FGD1/MFN2/ARFGEF2/ROBO1/ARHGAP35/ABR/PSD2/DENND4A/TRIO/CYRIB/ARFGEF3/NRG1/SPATA13/ITSN1/ARFGEF1/MAP4K4/PLEKHG5/ARHGAP5/DENND1A/ARHGEF4/TSC2/PREX2/AMOT/DAB2IP/MAPRE2/ABL2/SIPA1L2/ARHGAP32/AKAP13/ARHGEF10L/TIAM1/EPS8/TIAM2/MYO9A/GBF1/ABL1/ARHGAP39/F11R/ARHGAP23	59	negFC_4
GO:0048813	dendrite morphogenesis	35/1455	140/18903	2.99211e-10	1.39008e-07	1.21837e-07	TANC2/ADGRB3/ELAVL4/EPHB1/MAP2/CTNNA2/ARHGAP44/ZDHHC15/DSCAM/DBN1/KLF7/FYN/NEDD4L/PAK3/NEDD4/FARP1/PHACTR1/LRP8/LZTS1/HECW1/PPFIA2/CUX2/HECW2/PTN/SHANK1/BAIAP2/FBXW8/NLGN1/PICALM/PREX2/EPHA4/CAMK2B/TAOK2/TNIK/PPP3CA	35	negFC_4
GO:0050773	regulation of dendrite development	29/1455	103/18903	4.87321e-10	2.08986e-07	1.8317e-07	ADGRB3/DCC/ELAVL4/CAMK1D/ZDHHC15/DBN1/NEDD4L/PAK3/NEDD4/LRP8/LZTS1/CSMD3/HECW1/CUX2/HECW2/PTN/RHOA/BAIAP2/CARM1/FBXW8/EZH2/EPHA4/CAMK2B/DAB2IP/CRTC1/TNIK/PPP3CA/ABL1/BCL11A	29	negFC_4
GO:0030010	establishment of cell polarity	36/1455	150/18903	5.68961e-10	2.26568e-07	1.9858e-07	RUFY3/BRSK2/SIPA1L3/FRMD4B/EPHB1/PARD3/KIF26B/UST/FRMD4A/RAP1B/NUMA1/CYTH3/DOCK7/SNX27/PTK7/RAB10/AMOTL1/RHOA/PTK2/PARD3B/CYRIB/PRKCZ/MCPH1/WWC1/ARFGEF1/CDK5RAP2/FGF13/AMOT/ABL2/MYO9A/LLGL1/GBF1/ABL1/NDEL1/NEK3/FBXW11	36	negFC_4
GO:0030900	forebrain development	64/1455	383/18903	2.84916e-09	1.05894e-06	9.28126e-07	BCL11B/NF1/TRAPPC9/GLI3/HOOK3/PLXNA4/ELAVL4/SLIT1/SUN1/DCLK2/CDH2/RPGRIP1L/PLXNA1/ROBO2/APP/UCHL5/CDON/SYNE2/FYN/AXL/DOCK7/TENT2/MDGA1/PHACTR1/LRP8/CTNNB1/NFIB/EXT1/SRGAP2C/ROBO1/SOX3/SLC4A10/KIRREL3/ARHGAP35/TOP2B/PLXNA3/C21orf91/ATP1A2/DPCD/NF2/RHOA/SRF/NRG1/CHD7/MCPH1/RAC3/SLC8A1/FGF13/CDK6/EZH2/AGTPBP1/PLCB1/TACC2/DAB2IP/TSC1/MBOAT7/SLC1A2/BBS4/BBS2/NDEL1/TOX/SZT2/DYNC2H1/PCM1	64	negFC_4
GO:0043087	regulation of GTPase activity	63/1455	376/18903	3.39882e-09	1.18428e-06	1.03798e-06	NF1/RALGPS1/PLXNA4/SNX13/SIPA1L3/VAV2/RAB3GAP2/RASA2/ARHGAP44/RALGAPA2/RAP1GAP/TBC1D9/CORO1C/TBC1D22A/TBC1D7/PLXNA1/NTRK3/TBC1D13/RABGAP1/FLCN/DOCK7/ASAP3/RGS7/FGD4/SOS2/ARHGEF26/FGD1/LIMS1/AFDN/ARHGAP35/ARL2/PLXNA3/ABR/EPHA3/ARHGEF7/PTK2/RASAL2/MTOR/ARFGEF1/MAP4K4/PICALM/RAPGEFL1/BIN1/EZH2/RAPGEF1/DOCK9/TSC2/TBCK/EPHA4/AMOT/DAB2IP/TSC1/MAPRE2/SIPA1L2/TBC1D1/EFNA5/TIAM1/TIAM2/MYO9A/BBS4/TBC1D12/N…	63	negFC_4
GO:0007411	axon guidance	46/1455	236/18903	3.84937e-09	1.26237e-06	1.10643e-06	BCL11B/CHL1/GLI3/ETV1/DCC/PLXNA4/IGSF9/SLIT1/MEGF8/MYCBP2/EPHB1/ENAH/KALRN/SEMA6D/PLXNA1/ROBO2/APP/DSCAM/NRCAM/USP33/KLF7/FYN/PTPRM/NFIB/EXT1/ROBO1/ARHGAP35/BMPR1B/PLXNA3/EPHA3/NEO1/SEMA6A/NFASC/TRIO/PTK2/UNC5A/GAP43/PALLD/SLIT3/EPHA4/DPYSL2/NRXN3/VSTM2L/EFNA5/RPS6KA5/UNC5D	46	negFC_4
GO:0048588	developmental cell growth	45/1455	229/18903	4.35514e-09	1.29901e-06	1.13855e-06	RUFY3/DCC/PLXNA4/SLIT1/MEGF8/AUTS2/MAP2/SEMA6D/MACF1/PLXNA1/LIMK1/APP/DSCAM/NRCAM/DBN1/NEDD4L/CTNNB1/EXT1/ARIH2/RIMS1/PLXNA3/SLC23A2/SEMA6A/SRF/PRKCZ/SH3GL2/CYFIP2/AKAP6/FGF13/DDR1/DIP2B/SLIT3/DPYSL2/AKAP13/SORBS2/AURKA/PRMT2/EFNA5/ITSN2/PRKN/YY1/ABL1/BCL11A/NDEL1/UNC13A	45	negFC_4
GO:0097485	neuron projection guidance	46/1455	237/18903	4.42713e-09	1.29901e-06	1.13855e-06	BCL11B/CHL1/GLI3/ETV1/DCC/PLXNA4/IGSF9/SLIT1/MEGF8/MYCBP2/EPHB1/ENAH/KALRN/SEMA6D/PLXNA1/ROBO2/APP/DSCAM/NRCAM/USP33/KLF7/FYN/PTPRM/NFIB/EXT1/ROBO1/ARHGAP35/BMPR1B/PLXNA3/EPHA3/NEO1/SEMA6A/NFASC/TRIO/PTK2/UNC5A/GAP43/PALLD/SLIT3/EPHA4/DPYSL2/NRXN3/VSTM2L/EFNA5/RPS6KA5/UNC5D	46	negFC_4
GO:0099504	synaptic vesicle cycle	40/1455	192/18903	5.52873e-09	1.4721e-06	1.29025e-06	NLGN4Y/BRSK2/APBA1/DNM1/CDH2/APBA2/DNAJC6/SH3GL3/RAP1B/SNCA/ERC2/CHRNA5/NLGN4X/BRAF/BTBD9/UNC13B/SV2A/CTNNB1/SNAP47/RIMS1/STON2/SLC4A8/CPLX2/SH3GL2/ITSN1/PFN2/NLGN1/FBXL20/PICALM/GAK/BIN1/VAMP4/BSN/ITSN2/SNAP25/PCLO/CACNB4/UNC13A/STX3/CACNB2	40	negFC_4
GO:0001764	neuron migration	38/1455	177/18903	5.54515e-09	1.4721e-06	1.29025e-06	CHL1/ADGRL3/DCC/KIAA0319L/AUTS2/CTNNA2/GPM6A/PLXNA1/NRCAM/NTRK3/ASTN2/DNER/FYN/AXL/MDGA1/FGFR1/PHACTR1/CTNNB1/SRGAP2C/KIRREL3/TOP2B/PLXNA3/NEO1/SEMA6A/RHOA/SRF/NRG1/NIPBL/FGF13/DCX/NAV1/CAMK2B/DAB2IP/ULK4/BBS4/NDEL1/UNC5D/PCM1	38	negFC_4
GO:0032271	regulation of protein polymerization	41/1455	201/18903	6.83309e-09	1.65684e-06	1.45217e-06	MAP2/NAV3/NUMA1/DBN1/SNCA/FHOD3/PAK3/SVIL/FER/RPS3/SSH1/ARL2/MECP2/SLAIN1/ARHGEF7/TRIOBP/RHOA/CYRIB/ADD1/BAIAP2/MTOR/CYFIP2/PFN2/ARFGEF1/TENM1/CDK5RAP2/CRACD/BIN1/SLAIN2/KIRREL1/TBCD/CYRIA/EPS8/BBS4/TPPP/CARMIL1/ABL1/ADD2/AMBRA1/PRKCD/SSH2	41	negFC_4
GO:0050890	cognition	55/1455	314/18903	6.83539e-09	1.65684e-06	1.45217e-06	KCNK10/NF1/NLGN4Y/CHL1/ADGRB3/ELAVL4/BRINP1/CSMD1/CAMK4/APP/GPR155/ATP8A1/SLC1A1/GRIN2B/FYN/CLN8/NLGN4X/PAK5/BRAF/CHRNA4/BTBD9/NRXN2/MECP2/CUX2/DGCR2/ATP1A2/THRA/MGAT3/PTN/GRIA1/SRF/CHD7/SORCS3/SHANK1/AFF2/FAM107A/PRKCZ/MEIS2/PICALM/HMGCR/NIPBL/FGF13/SOBP/GPI/PLCB1/TSC1/NRXN3/CPEB3/CRTC1/SCN2A/PRKN/BBS4/SNAP25/ABL1/GRIN2A	55	negFC_4
GO:0007163	establishment or maintenance of cell polarity	45/1455	234/18903	8.75758e-09	2.03431e-06	1.78301e-06	RUFY3/BRSK2/CDC42BPB/SIPA1L3/FRMD4B/EPHB1/PARD3/RPGRIP1L/KIF26B/UST/FRMD4A/RAP1B/NUMA1/CYTH3/MTCL1/DOCK7/SNX27/ARHGAP35/PTK7/RAB10/AMOTL1/RHOA/PTK2/PARD3B/CYRIB/RHOQ/PRKCZ/MCPH1/WWC1/RAC3/ARFGEF1/CDK5RAP2/FGF13/AMOT/ABL2/DST/DLG3/MYO9A/LLGL1/CAP2/GBF1/ABL1/NDEL1/NEK3/FBXW11	45	negFC_4
GO:0099003	vesicle-mediated transport in synapse	42/1455	212/18903	1.10586e-08	2.46606e-06	2.16142e-06	NLGN4Y/BRSK2/APBA1/DNM1/CDH2/APBA2/DNAJC6/SH3GL3/RAP1B/SNCA/ERC2/CHRNA5/NLGN4X/BRAF/BTBD9/UNC13B/SV2A/AP2A2/CTNNB1/SNAP47/RIMS1/STON2/SLC4A8/CPLX2/SH3GL2/ITSN1/PFN2/NLGN1/FBXL20/PICALM/GAK/BIN1/VAMP4/BSN/ITSN2/AP2A1/SNAP25/PCLO/CACNB4/UNC13A/STX3/CACNB2	42	negFC_4
GO:0021537	telencephalon development	47/1455	255/18903	1.66871e-08	3.5781e-06	3.1361e-06	BCL11B/NF1/TRAPPC9/GLI3/PLXNA4/SUN1/DCLK2/CDH2/RPGRIP1L/ROBO2/UCHL5/CDON/SYNE2/TENT2/MDGA1/PHACTR1/LRP8/CTNNB1/NFIB/EXT1/SRGAP2C/ROBO1/KIRREL3/PLXNA3/ATP1A2/DPCD/NF2/RHOA/SRF/NRG1/CHD7/MCPH1/SLC8A1/FGF13/CDK6/EZH2/AGTPBP1/PLCB1/TACC2/DAB2IP/TSC1/MBOAT7/SLC1A2/BBS4/BBS2/NDEL1/SZT2	47	negFC_4
GO:0031109	microtubule polymerization or depolymerization	29/1455	124/18903	4.86692e-08	1.00493e-05	8.80789e-06	RANBP9/ZNF207/MAP2/NAV3/ATXN7/CCDC57/NUMA1/SNCA/GOLGA2/RPS3/CENPJ/ARL2/MECP2/SLAIN1/NCKAP5/ARHGEF7/STMN4/CDK5RAP2/FGF13/SLAIN2/CCSAP/TBCD/MAPRE2/TPPP/CEP192/ABL1/APC/NDEL1/TUBGCP3	29	negFC_4
GO:0007416	synapse assembly	37/1455	184/18903	5.4354e-08	1.08223e-05	9.48539e-06	NLGN4Y/ADGRB3/ADGRL3/SLIT1/SPOCK2/MYCBP2/EPHB1/CDH2/GRID2/GPM6A/ROBO2/APP/DSCAM/NRCAM/SNCA/NTRK3/DNER/MDGA1/NLGN4X/FARP1/GPC6/SRGAP2C/KIRREL3/NRXN2/MECP2/CUX2/NRG1/GABRB3/GAP43/NLGN1/FGF13/EFNA5/CLSTN2/BSN/PCLO/ADD2/SDK2	37	negFC_4
GO:0046785	microtubule polymerization	23/1455	85/18903	6.75615e-08	1.29881e-05	1.13837e-05	RANBP9/ZNF207/MAP2/NAV3/CCDC57/NUMA1/SNCA/GOLGA2/RPS3/CENPJ/ARL2/MECP2/SLAIN1/ARHGEF7/CDK5RAP2/FGF13/SLAIN2/TBCD/TPPP/CEP192/ABL1/NDEL1/TUBGCP3	23	negFC_4
GO:0010976	positive regulation of neuron projection development	33/1455	157/18903	9.4007e-08	1.74696e-05	1.53116e-05	FUT9/ELAVL4/MAGI2/CAMK1D/ZDHHC15/ENC1/DBN1/NTRK3/FYN/PAK3/LRP8/BRAF/ARHGAP35/PTK7/EPHA3/CUX2/PTN/BAIAP2/NLGN1/EZH2/TENM3/RAPGEF1/CAMK2B/TMEM30A/DAB2IP/ABL2/RETREG3/CRTC1/ROR1/ABL1/NDEL1/TOX/ATP8A2	33	negFC_4
GO:0032535	regulation of cellular component size	58/1455	367/18903	1.17421e-07	2.11169e-05	1.85083e-05	RUFY3/RPTOR/DCC/PLXNA4/SLIT1/VAV2/MEGF8/AKT3/MAP2/SEMA6D/MACF1/SLC12A4/LIMK1/DSCAM/NRCAM/DBN1/FHOD3/CLN8/PAK3/SVIL/FER/SSH1/ARHGAP35/PLXNA3/TRIOBP/SEMA6A/RHOA/SRF/CYRIB/KCNMA1/ADD1/BAIAP2/MTOR/CYFIP2/PFN2/ARFGEF1/TENM1/CRACD/PICALM/BIN1/FGF13/ARHGAP5/DIP2B/KIRREL1/TSC1/DPYSL2/CYRIA/EFNA5/KXD1/EPS8/BBS4/RAB22A/CARMIL1/ABL1/NDEL1/ADD2/PRKCD/SSH2	58	negFC_4
GO:0060560	developmental growth involved in morphogenesis	42/1455	233/18903	1.80698e-07	3.07239e-05	2.69285e-05	RUFY3/DCC/PLXNA4/SLIT1/MAGI2/MEGF8/AUTS2/MAP2/SEMA6D/MACF1/PLXNA1/KIF26B/LIMK1/APP/DSCAM/NRCAM/DBN1/NEDD4L/CTNNB1/EXT1/PTK7/RIMS1/PLXNA3/SLC23A2/SEMA6A/SRF/PRKCZ/SH3GL2/CYFIP2/FGF13/DDR1/DIP2B/SLIT3/DPYSL2/AURKA/EFNA5/ITSN2/PRKN/ABL1/BCL11A/NDEL1/UNC13A	42	negFC_4
GO:0007015	actin filament organization	67/1455	454/18903	1.81863e-07	3.07239e-05	2.69285e-05	MCU/NEBL/RUFY3/CTNNA2/ENAH/CORO1C/LIMK1/SH3KBP1/DBN1/TPM1/FHOD3/MPRIP/ASAP3/PAK3/SVIL/PHACTR1/FER/BRAF/SSH1/ARHGAP35/MICAL2/MYO1E/NF2/TRIOBP/RHOA/SRF/CYRIB/MYO5B/SHANK1/ADD1/FAM107A/SHROOM3/BAIAP2/MYO5A/RAC3/MTOR/CYFIP2/PFN2/ARFGEF1/TENM1/ZBED3/CRACD/FAM171A1/BIN1/SPIRE1/SPIRE2/KIRREL1/TSC1/MYO1D/CYRIA/MTSS1/ARHGEF10L/SORBS2/WASF3/MICALL2/RFLNA/TTC17/EPS8/PRKN/BBS4/CARMIL1/ABL1/SORBS1/ADD2/F11R/P…	67	negFC_4
GO:0050807	regulation of synapse organization	39/1455	209/18903	1.93743e-07	3.17682e-05	2.78439e-05	TANC2/ADGRB3/LRFN2/IGSF9/SLIT1/MYCBP2/EPHB1/CTNNA2/CDH2/ARHGAP44/ZDHHC15/GRID2/GPM6A/ROBO2/APP/NRCAM/DBN1/SNCA/NTRK3/GRIN2B/FYN/PAK3/MDGA1/NEDD4/FARP1/LRP8/GPC6/PPFIA2/CUX2/MAPK14/RHOA/BAIAP2/NLGN1/EPHA4/CAMK2B/DAB2IP/EFNA5/CLSTN2/ABL1	39	negFC_4
GO:0051960	regulation of nervous system development	67/1455	456/18903	2.14728e-07	3.42031e-05	2.9978e-05	TENM4/NF1/RUFY3/ADGRB3/GLI3/HOOK3/DCC/PLXNA4/SLIT1/BRINP1/MEGF8/EPHB1/MAP2/MAP2K1/GRID2/PARD3/SEMA6D/MACF1/PLXNA1/LIMK1/ROBO2/DSCAM/DBN1/NTRK3/DOCK7/PAK3/LRP8/BRAF/CTNNB1/ROBO1/JAM2/PLXNA3/MECP2/CUX2/NF2/SEMA6A/PTN/SRF/PRPF19/SNW1/CHD7/BAIAP2/MTOR/FBXW8/NLGN1/BIN1/FGF13/EZH2/LPIN1/DIP2B/EPHA4/CAMK2B/APPL2/DICER1/WASF3/XRCC5/EFNA5/CLSTN2/SORL1/PER2/TIAM1/TIAM2/TPPP/PPP3CA/NDEL1/MTMR2/PCM1	67	negFC_4
GO:0022604	regulation of cell morphogenesis	51/1455	312/18903	2.33225e-07	3.61175e-05	3.16559e-05	PLXNA4/CORO1C/MACF1/PLXNA1/GRIP1/SH3KBP1/DBN1/FMNL1/TPM1/FYN/FMNL2/NEDD4L/PAK3/BCL9L/LRP8/FGD4/BRAF/FGD1/LIMS1/PHIP/ARHGAP35/RIMS1/PLXNA3/CUX2/SLC23A2/ARHGEF7/TRIOBP/RHOA/PTK2/RHOQ/SHROOM3/BAIAP2/RAC3/FBXW8/FAM171A1/GNA12/EPHA4/CAMK2B/TAOK2/WASF3/EFNA5/ITSN2/EPS8/MYO9A/PRKN/CARMIL1/ABL1/BCL11A/F11R/UNC13A/ZRANB1	51	negFC_4
GO:1990138	neuron projection extension	34/1455	172/18903	2.8504e-07	4.29486e-05	3.76431e-05	RUFY3/PLXNA4/SLIT1/MEGF8/AUTS2/MAP2/SEMA6D/MACF1/PLXNA1/LIMK1/DSCAM/NRCAM/DBN1/NEDD4L/CTNNB1/RIMS1/PLXNA3/SLC23A2/SEMA6A/SRF/PRKCZ/SH3GL2/CYFIP2/DDR1/DIP2B/SLIT3/DPYSL2/AURKA/ITSN2/PRKN/ABL1/BCL11A/NDEL1/UNC13A	34	negFC_4
GO:0098876	vesicle-mediated transport to the plasma membrane	31/1455	150/18903	3.39103e-07	4.97499e-05	4.36043e-05	GGA2/EXOC4/ARHGAP44/MACF1/GRIP1/EIPR1/SLC1A1/EXOC2/SNX27/OSBPL5/ARFGEF2/RAB11FIP3/SNF8/RAB10/RAB7A/RAB11FIP4/ANK3/EXOC6B/DENND1A/SEC16A/VAMP4/MICALL2/SORL1/SNAP25/LLGL1/STX12/BBS2/VPS51/VTI1A/EPG5/STX3	31	negFC_4
GO:0030534	adult behavior	30/1455	143/18903	3.71498e-07	5.31052e-05	4.65451e-05	CHL1/APP/SNCA/SLC1A1/CLN8/CHRNA5/NLGN4X/CHRNA4/BTBD9/ABAT/NRXN2/MECP2/ATP1A2/HEXA/CHD7/SHANK1/AGTPBP1/PREX2/EPHA4/TSC1/NRXN3/EPS8/SLC1A2/PRKN/BBS4/CACNB4/BBS2/TBCE/FGF12/ZFHX2	30	negFC_4
GO:0050803	regulation of synapse structure or activity	39/1455	215/18903	4.15273e-07	5.78787e-05	5.07289e-05	TANC2/ADGRB3/LRFN2/IGSF9/SLIT1/MYCBP2/EPHB1/CTNNA2/CDH2/ARHGAP44/ZDHHC15/GRID2/GPM6A/ROBO2/APP/NRCAM/DBN1/SNCA/NTRK3/GRIN2B/FYN/PAK3/MDGA1/NEDD4/FARP1/LRP8/GPC6/PPFIA2/CUX2/MAPK14/RHOA/BAIAP2/NLGN1/EPHA4/CAMK2B/DAB2IP/EFNA5/CLSTN2/ABL1	39	negFC_4
GO:0048167	regulation of synaptic plasticity	38/1455	207/18903	4.26144e-07	5.79452e-05	5.07872e-05	NF1/GRID2/APP/DBN1/CRHR2/SYAP1/SNCA/MPP2/SLC1A1/GRIN2B/ERC2/BRAF/LZTS1/SLC4A10/RIMS1/MECP2/PTN/CPLX2/GRIA1/SRF/SORCS3/SLC38A1/FAM107A/PRKCZ/BAIAP2/KCNB1/SLC24A2/TSHZ3/EPHA4/CAMK2B/CPEB3/CRTC1/ERC1/SNAP25/ABL1/GRIN2A/MCTP1/STX3	38	negFC_4
GO:0051656	establishment of organelle localization	64/1455	437/18903	4.50036e-07	5.96332e-05	5.22667e-05	SYBU/TRAPPC9/TANC2/HOOK3/DNM1/SLIT1/SUN1/EXOC4/SMPD3/TERF1/MAP2/PARD3/NUMA1/SNCA/STXBP2/SYNE2/EXOC2/DOCK7/FER/CTNNB1/SPICE1/BLOC1S5/PPFIA2/SNF8/MYO1E/RAB7A/MAD1L1/CPLX2/PARD3B/CLMN/MYO5B/KPNB1/PRKCZ/MCPH1/MYO5A/TRAPPC3/EXOC6B/BICDL1/CDK5RAP2/ZBED3/NLGN1/PICALM/SEH1L/ARFGAP2/SPIRE1/AGTPBP1/SPIRE2/SEC16A/LAMP1/NR4A3/MYO1D/KXD1/TRAPPC11/PRKN/BBS4/CHMP4B/LLGL1/CDCA5/BBS2/GBF1/TRAK1/NDEL1/FBXW11/PCM1	64	negFC_4
GO:0016055	Wnt signaling pathway	66/1455	456/18903	4.59951e-07	5.96332e-05	5.22667e-05	NXN/PRICKLE2/GLI3/GRK5/FGF9/MAGI2/CCNYL1/SPIN1/CDK14/NKD2/CDH2/WNT5B/LYPD6/SMURF2/MACF1/AXIN1/ATP6V0C/APP/PORCN/ZEB2/TBL1X/CDC73/BCL9L/TLE4/GPC6/DDB1/ZNRF3/CTNNB1/TCF7L1/INVS/EXT1/HECW1/DAAM1/PTK7/IGFBP4/VGLL4/MAPK14/AMOTL1/BRD7/RHOA/RAC3/OTULIN/RSPO2/GRB10/FAM53B/WNK2/JADE1/ZBED3/CSNK2A1/CCDC88C/CCNY/TSC2/USP34/DAB2IP/WWOX/UBAC2/TIAM1/TNIK/PRKN/ROR1/ABL1/TLE1/APC/ZRANB1/NDRG2/FBXW11	66	negFC_4
GO:0198738	cell-cell signaling by wnt	66/1455	458/18903	5.39491e-07	6.8356e-05	5.99119e-05	NXN/PRICKLE2/GLI3/GRK5/FGF9/MAGI2/CCNYL1/SPIN1/CDK14/NKD2/CDH2/WNT5B/LYPD6/SMURF2/MACF1/AXIN1/ATP6V0C/APP/PORCN/ZEB2/TBL1X/CDC73/BCL9L/TLE4/GPC6/DDB1/ZNRF3/CTNNB1/TCF7L1/INVS/EXT1/HECW1/DAAM1/PTK7/IGFBP4/VGLL4/MAPK14/AMOTL1/BRD7/RHOA/RAC3/OTULIN/RSPO2/GRB10/FAM53B/WNK2/JADE1/ZBED3/CSNK2A1/CCDC88C/CCNY/TSC2/USP34/DAB2IP/WWOX/UBAC2/TIAM1/TNIK/PRKN/ROR1/ABL1/TLE1/APC/ZRANB1/NDRG2/FBXW11	66	negFC_4
GO:1902903	regulation of supramolecular fiber organization	58/1455	384/18903	5.56904e-07	6.89943e-05	6.04714e-05	MAP2/NAV3/CTNNA2/ATXN7/LIMK1/APP/NUMA1/DBN1/SNCA/TPM1/FHOD3/ASAP3/PAK3/SVIL/FER/BRAF/RPS3/SSH1/ARHGAP35/ARL2/MECP2/SLAIN1/NF2/ARHGEF7/TRIOBP/RHOA/CYRIB/SHANK1/ADD1/BAIAP2/MTOR/CYFIP2/PFN2/ARFGEF1/TENM1/CDK5RAP2/CRACD/BIN1/FGF13/SLAIN2/KIRREL1/TBCD/TSC1/CYRIA/MTSS1/AKAP13/ARHGEF10L/WASF3/EPS8/PRKN/BBS4/CARMIL1/ABL1/APC/ADD2/F11R/PRKCD/SSH2	58	negFC_4
GO:0042391	regulation of membrane potential	63/1455	431/18903	5.91661e-07	7.17068e-05	6.28488e-05	KCNK10/HCN2/KCNIP2/CACNA1D/GRIK3/GRID2/SCN8A/ANK2/APP/NRCAM/SNCA/MPP2/KCNJ3/GRIN2B/NEDD4L/KCNQ3/CAMK2D/NOS1AP/CHRNA5/NEDD4/NLGN4X/CHRNA4/UNC13B/BOK/ABAT/RIMS1/MECP2/CUX2/ATP1A2/SLC4A8/GRIA1/KCND3/KCNMA1/PPA2/GABRB3/PID1/SHANK1/PRKCZ/BAIAP2/SLC8A1/ANK3/MTOR/ATP1B1/KCNB1/AKAP6/NLGN1/BIN1/FGF13/CRTC1/CACNA1H/SCN2A/GABRG3/PRKN/TRPV1/CACNB4/PANK2/SLC4A3/PPP3CA/ABL1/GRIN2A/FGF12/MTMR2/CACNB2	63	negFC_4
GO:0030041	actin filament polymerization	33/1455	170/18903	6.54849e-07	7.76762e-05	6.80808e-05	DBN1/FHOD3/PAK3/SVIL/FER/SSH1/TRIOBP/RHOA/CYRIB/ADD1/FAM107A/BAIAP2/MTOR/CYFIP2/PFN2/ARFGEF1/TENM1/CRACD/BIN1/SPIRE1/SPIRE2/KIRREL1/CYRIA/WASF3/MICALL2/TTC17/EPS8/BBS4/CARMIL1/ABL1/ADD2/PRKCD/SSH2	33	negFC_4
GO:0050770	regulation of axonogenesis	31/1455	156/18903	8.35293e-07	9.70158e-05	8.50314e-05	RUFY3/BRSK2/DCC/PLXNA4/SLIT1/MEGF8/MAP2/MAP2K1/CDH2/SEMA6D/MACF1/PLXNA1/UST/LIMK1/ROBO2/DSCAM/DBN1/PAK3/BRAF/ROBO1/ARHGAP35/PLXNA3/SEMA6A/SRF/FGF13/DIP2B/EPHA4/EFNA5/TIAM1/TIAM2/NDEL1	31	negFC_4
GO:0016049	cell growth	69/1455	493/18903	8.8956e-07	9.99401e-05	8.75944e-05	RUFY3/RPTOR/DCC/PLXNA4/SLIT1/MEGF8/AUTS2/MAP2/LTBP4/KIF26A/SEMA6D/MACF1/PLXNA1/LIMK1/APP/DSCAM/NRCAM/DBN1/IGFBPL1/PRDM11/NEDD4L/FLCN/CAMK2D/CDC73/SMARCA2/CDK11A/PAK5/CTNNB1/EXT1/ARIH2/RIMS1/PLXNA3/IGFBP4/SLC23A2/VGLL4/SEMA6A/RHOA/SRF/FAM107A/PRKCZ/SH3GL2/ADAM10/PAK4/MTOR/CYFIP2/AKAP6/JADE1/TNC/FGF13/CSNK2A1/DDR1/DIP2B/SLIT3/DPYSL2/AKAP13/TAOK2/SORBS2/PML/AURKA/PRMT2/EFNA5/ITSN2/PRKN/YY1/ABL1/BCL1…	69	negFC_4
GO:0016570	histone modification	67/1455	474/18903	8.96324e-07	9.99401e-05	8.75944e-05	TADA2B/ARID4B/USP7/ZNF451/KDM2A/CREBBP/NCAPG2/RCOR1/AUTS2/PHF2/BABAM2/ATXN7/SETD7/RNF168/TRERF1/SNCA/SMYD3/TBL1X/FLCN/NFYC/CAMK2D/ZNF304/CDC73/MYSM1/SF3B3/DDB1/CTNNB1/PRMT7/MECP2/ZZZ3/BRD7/MIER1/SNW1/MIER2/PRDM2/KMT2C/GATAD2A/TBL1Y/CARM1/SART3/MLLT6/JADE1/KDM6A/NIPBL/CRTC2/EZH2/UBE2E1/KANSL3/HDAC9/TET3/HCFC2/SIN3B/MTF2/MTA3/PHF20/KANSL1/PCGF2/PRMT2/SUDS3/PER2/BRD1/MORF4L1/SMARCB1/UTY/PCGF3/EP400/…	67	negFC_4
GO:0007611	learning or memory	45/1455	273/18903	9.29098e-07	0.000101563	8.9017e-05	KCNK10/NF1/NLGN4Y/ADGRB3/ELAVL4/BRINP1/CSMD1/CAMK4/APP/ATP8A1/SLC1A1/GRIN2B/FYN/CLN8/NLGN4X/PAK5/BRAF/BTBD9/NRXN2/MECP2/CUX2/ATP1A2/THRA/PTN/GRIA1/SRF/SORCS3/SHANK1/AFF2/PRKCZ/MEIS2/PICALM/HMGCR/FGF13/GPI/PLCB1/TSC1/NRXN3/CPEB3/CRTC1/SCN2A/PRKN/SNAP25/ABL1/GRIN2A	45	negFC_4
GO:0007612	learning	30/1455	150/18903	1.08412e-06	0.00011623	0.000101872	NF1/NLGN4Y/ADGRB3/ELAVL4/CSMD1/APP/ATP8A1/SLC1A1/FYN/CLN8/NLGN4X/PAK5/BRAF/NRXN2/MECP2/ATP1A2/PTN/SRF/SORCS3/SHANK1/MEIS2/HMGCR/FGF13/PLCB1/TSC1/NRXN3/PRKN/SNAP25/ABL1/GRIN2A	30	negFC_4
GO:0099173	postsynapse organization	32/1455	166/18903	1.12935e-06	0.000118795	0.00010412	NLGN4Y/TANC2/LRFN2/EPHB1/CDH2/ARHGAP44/ZDHHC15/GPHN/GRID2/NRCAM/DBN1/NTRK3/GRIN2B/FYN/PAK3/NOS1AP/NLGN4X/FARP1/LRP8/CNKSR2/NRXN2/PPFIA2/CUX2/SHANK1/GAP43/BAIAP2/ADAM10/NLGN1/EPHA4/CAMK2B/ARHGAP39/MTMR2	32	negFC_4
GO:0044089	positive regulation of cellular component biogenesis	69/1455	498/18903	1.28623e-06	0.000132791	0.000116388	PHLDB1/ADGRB3/PRKCA/EPHB1/SMPD3/TERF1/RAB3GAP2/MORC2/AUTS2/NAV3/FAF1/GRID2/GPM6A/LIMK1/LDB2/RAP1B/NUMA1/SNCA/CNOT6/SEPTIN9/TPM1/ZNF304/FER/BRAF/UNC13B/RPS3/LIMS1/CENPJ/ARHGAP35/ARL2/MECP2/SNF8/CUX2/ATF7IP/SLAIN1/RAB7A/NF2/RHOA/SRF/NRG1/RHOQ/BAIAP2/MTOR/PFN2/TENM1/CDK5RAP2/MAP4K4/CRACD/NLGN1/BIN1/SLAIN2/KIRREL1/DAB2IP/TSC1/MTSS1/ARHGEF10L/EFNA5/CLSTN2/EPS8/BBS4/TPPP/CARMIL1/TENM2/ABL1/APC/NDEL1/ST…	69	negFC_4
GO:0008154	actin polymerization or depolymerization	36/1455	200/18903	1.38156e-06	0.00014004	0.000122741	ENAH/DBN1/FHOD3/PAK3/SVIL/FER/SSH1/ARHGAP35/MICAL2/TRIOBP/RHOA/CYRIB/ADD1/FAM107A/BAIAP2/MTOR/CYFIP2/PFN2/ARFGEF1/TENM1/CRACD/BIN1/SPIRE1/SPIRE2/KIRREL1/CYRIA/WASF3/MICALL2/TTC17/EPS8/BBS4/CARMIL1/ABL1/ADD2/PRKCD/SSH2	36	negFC_4
GO:0050767	regulation of neurogenesis	56/1455	377/18903	1.48805e-06	0.000148141	0.000129841	TENM4/NF1/RUFY3/GLI3/HOOK3/DCC/PLXNA4/SLIT1/BRINP1/MEGF8/MAP2/MAP2K1/SEMA6D/MACF1/PLXNA1/LIMK1/ROBO2/DSCAM/DBN1/NTRK3/DOCK7/PAK3/LRP8/BRAF/CTNNB1/ROBO1/PLXNA3/MECP2/CUX2/NF2/SEMA6A/PTN/SRF/PRPF19/SNW1/CHD7/BAIAP2/MTOR/FBXW8/BIN1/FGF13/EZH2/DIP2B/EPHA4/CAMK2B/APPL2/DICER1/XRCC5/EFNA5/SORL1/PER2/TIAM1/TIAM2/PPP3CA/NDEL1/PCM1	56	negFC_4
GO:0001505	regulation of neurotransmitter levels	38/1455	219/18903	1.80772e-06	0.000176808	0.000154967	NF1/APBA1/APBA2/RAP1B/SNCA/STXBP2/ERC2/CLN8/CHRNA5/BRAF/UNC13B/SV2A/DAGLB/SNAP47/ABAT/NRXN2/RIMS1/SNCAIP/ATP1A2/SLC4A8/CPLX2/SLC38A1/PFN2/DAGLA/NLGN1/FBXL20/AGTPBP1/PER2/SLC1A2/PRKN/SNAP25/PCLO/CACNB4/MCTP1/UNC13A/SLC1A3/STX3/CACNB2	38	negFC_4
GO:0000209	protein polyubiquitination	41/1455	246/18903	2.09391e-06	0.000201269	0.000176406	TRIM2/UBE2J2/UBE3C/KLHL3/SMURF2/AXIN1/UBE2L3/RNF168/UBE2O/MARCHF1/NEDD4L/PELI2/NEDD4/ANAPC7/RC3H2/TTC3/CTNNB1/UBE2R2/CUL1/ARIH2/HECW1/TRAF3/HECW2/MARCHF6/PRPF19/FBXL7/ZNRF1/TRIM44/RNF114/UBE2E1/NHLRC3/TRAF2/CHFR/RNF152/ZFP91/PRKN/UBE2Q1/ARIH1/AMBRA1/TRIM3/FBXW11	41	negFC_4
GO:0006836	neurotransmitter transport	37/1455	212/18903	2.13328e-06	0.000201577	0.000176676	NF1/APBA1/APBA2/RAP1B/SNCA/STXBP2/SLC1A1/ERC2/CLN8/CHRNA5/BRAF/UNC13B/SV2A/SNAP47/NRXN2/RIMS1/SNCAIP/ATP1A2/SLC4A8/CPLX2/SLC6A17/SLC38A1/PFN2/NLGN1/FBXL20/SLC6A6/PER2/SLC1A2/PRKN/SNAP25/PCLO/CACNB4/MCTP1/UNC13A/SLC1A3/STX3/CACNB2	37	negFC_4
GO:0007626	locomotory behavior	35/1455	197/18903	2.62436e-06	0.000243847	0.000213724	CHL1/APBA1/ELAVL4/ADCY5/APBA2/APP/DSCAM/SNCA/SLC1A1/CLN8/PAK5/BTBD9/ANKH/ABAT/SLC4A10/MECP2/ATP1A2/HTR2C/HEXA/NRG1/CHD7/NAV2/MTOR/SOBP/AGTPBP1/NCOR1/PREX2/EPHA4/TSC1/EPS8/PRKN/SNAP25/CACNB4/TBCE/FGF12	35	negFC_4
GO:0006892	post-Golgi vesicle-mediated transport	23/1455	104/18903	3.23765e-06	0.000293233	0.000257009	GGA2/EXOC4/MACF1/CCDC91/EXOC2/OSBPL5/ARFGEF2/SORCS1/RAB10/MYO5A/ANK3/EXOC6B/SCAMP1/GAK/SEC16A/LAMP1/RBSN/SORL1/AP2A1/LLGL1/BBS2/GBF1/VTI1A	23	negFC_4
GO:0021543	pallium development	32/1455	174/18903	3.26106e-06	0.000293233	0.000257009	NF1/TRAPPC9/GLI3/SUN1/DCLK2/CDH2/CDON/SYNE2/TENT2/MDGA1/PHACTR1/LRP8/CTNNB1/SRGAP2C/ROBO1/KIRREL3/PLXNA3/NF2/RHOA/SRF/MCPH1/FGF13/CDK6/EZH2/PLCB1/TACC2/DAB2IP/TSC1/MBOAT7/BBS4/BBS2/NDEL1	32	negFC_4
GO:0051648	vesicle localization	36/1455	213/18903	6.21063e-06	0.000549592	0.0004817	TRAPPC9/TANC2/BRSK2/DNM1/EXOC4/SMPD3/MAP2/CDH2/SNCA/EXOC2/CTNNB1/BLOC1S5/PPFIA2/SNF8/MYO1E/RAB7A/MYO5B/PRKCZ/MYO5A/TRAPPC3/EXOC6B/BICDL1/NLGN1/PICALM/ARFGAP2/SEC16A/MYO1D/TRAPPC11/PRKN/BBS4/PCLO/BBS2/GBF1/TRAK1/NDEL1/FBXW11	36	negFC_4
GO:0032970	regulation of actin filament-based process	57/1455	406/18903	7.10369e-06	0.000618798	0.000542357	CTNNA2/ARHGAP44/ANK2/LIMK1/DBN1/NTRK3/PDE4D/TPM1/FHOD3/ASAP3/PAK3/SVIL/CAMK2D/FER/BRAF/SSH1/ARHGAP35/EPHA3/ATP1A2/NF2/TRIOBP/PDE4B/RHOA/CYRIB/RHOQ/SHANK1/ADD1/FAM107A/BAIAP2/RAC3/MTOR/CYFIP2/PFN2/ARFGEF1/TENM1/CRACD/BIN1/FGF13/KIRREL1/TSC1/ABL2/CYRIA/MTSS1/AKAP13/TAOK2/ARHGEF10L/WASF3/EFNA5/EPS8/PRKN/BBS4/CARMIL1/ABL1/ADD2/F11R/PRKCD/SSH2	57	negFC_4
GO:0048638	regulation of developmental growth	49/1455	332/18903	7.91152e-06	0.000673685	0.000590464	RUFY3/DCC/PLXNA4/SLIT1/FGF9/MEGF8/MYCBP2/MAP2/SEMA6D/MACF1/SGPL1/LIMK1/APP/DSCAM/NRCAM/DBN1/FTO/NEDD4L/RIMS1/PLXNA3/SLC23A2/VGLL4/MAPK14/SEMA6A/SRF/CHD7/ZFPM2/WWC1/AKAP6/NIPBL/FGF13/PLCB1/DIP2B/DPYSL2/MBD5/EFNA5/ITSN2/PRKN/BBS4/YY1/BBS2/ATRN/WWC3/ABL1/BCL11A/NDEL1/UNC13A/GPR21/ATP8A2	49	negFC_4
GO:0021987	cerebral cortex development	24/1455	117/18903	7.97546e-06	0.000673685	0.000590464	NF1/TRAPPC9/GLI3/SUN1/CDH2/CDON/SYNE2/MDGA1/PHACTR1/LRP8/CTNNB1/SRGAP2C/ROBO1/RHOA/MCPH1/FGF13/PLCB1/TACC2/DAB2IP/TSC1/MBOAT7/BBS4/BBS2/NDEL1	24	negFC_4
GO:0021953	central nervous system neuron differentiation	31/1455	174/18903	9.05049e-06	0.000753082	0.000660053	BCL11B/GLI3/ADARB1/DCC/PLXNA4/ELAVL4/CDH11/MYCBP2/DCLK2/EPHB1/MAP2/GRID2/PLXNA1/CLN8/MDGA1/NFIB/SLC4A10/ARHGAP35/BMPR1B/PLXNA3/C21orf91/RAC3/TTLL1/AGTPBP1/B4GALT6/TULP3/EPHA4/NDEL1/TOX/SZT2/DYNC2H1	31	negFC_4
GO:0032272	negative regulation of protein polymerization	19/1455	81/18903	9.23531e-06	0.00075716	0.000663627	MAP2/SNCA/FHOD3/SVIL/SSH1/ARHGEF7/TRIOBP/CYRIB/ADD1/PFN2/ARFGEF1/CRACD/TBCD/EPS8/BBS4/CARMIL1/ADD2/PRKCD/SSH2	19	negFC_4
GO:0008038	neuron recognition	14/1455	48/18903	9.59985e-06	0.00077564	0.000679824	IGSF9/MEGF8/ROBO2/APP/DSCAM/NRCAM/EXT1/ROBO1/ARHGAP35/EPHA3/GAP43/PALLD/EPHA4/VSTM2L	14	negFC_4
GO:0008361	regulation of cell size	32/1455	183/18903	9.75175e-06	0.000776657	0.000680716	RUFY3/RPTOR/DCC/PLXNA4/SLIT1/VAV2/MEGF8/AKT3/MAP2/SEMA6D/MACF1/SLC12A4/LIMK1/DSCAM/NRCAM/DBN1/CLN8/ARHGAP35/PLXNA3/SEMA6A/RHOA/SRF/KCNMA1/MTOR/FGF13/ARHGAP5/DIP2B/TSC1/DPYSL2/EFNA5/ABL1/NDEL1	32	negFC_4
GO:0010720	positive regulation of cell development	46/1455	307/18903	9.97053e-06	0.000782897	0.000686185	TENM4/RUFY3/GLI3/PLXNA4/PDE3A/MEGF8/MAP2K1/MACF1/PLXNA1/LIMK1/ROBO2/DSCAM/DBN1/PAK3/LRP8/BRAF/CTNNB1/LIMS1/ROBO1/PLXNA3/MECP2/CUX2/ARHGEF7/TRIOBP/PTN/SRF/PRPF19/SNW1/ADD1/BAIAP2/RAC3/MTOR/FBXW8/BIN1/EPHA4/CAMK2B/DICER1/AURKA/XRCC5/EFNA5/TIAM1/TIAM2/CARMIL1/ABL1/NDEL1/F11R	46	negFC_4
GO:0030111	regulation of Wnt signaling pathway	49/1455	336/18903	1.10085e-05	0.000841497	0.000737546	NXN/GLI3/FGF9/CCNYL1/SPIN1/CDK14/NKD2/CDH2/WNT5B/LYPD6/SMURF2/MACF1/AXIN1/ATP6V0C/APP/ZEB2/TBL1X/CDC73/TLE4/ZNRF3/CTNNB1/TCF7L1/INVS/HECW1/PTK7/IGFBP4/VGLL4/MAPK14/OTULIN/RSPO2/GRB10/FAM53B/WNK2/JADE1/ZBED3/CSNK2A1/CCDC88C/CCNY/TSC2/USP34/DAB2IP/WWOX/UBAC2/TIAM1/PRKN/ABL1/TLE1/APC/ZRANB1	49	negFC_4
GO:0007269	neurotransmitter secretion	28/1455	151/18903	1.11696e-05	0.000841497	0.000737546	NF1/APBA1/APBA2/RAP1B/SNCA/STXBP2/ERC2/CHRNA5/BRAF/UNC13B/SV2A/SNAP47/NRXN2/RIMS1/SNCAIP/SLC4A8/CPLX2/PFN2/NLGN1/FBXL20/PRKN/SNAP25/PCLO/CACNB4/MCTP1/UNC13A/STX3/CACNB2	28	negFC_4
GO:0099643	signal release from synapse	28/1455	151/18903	1.11696e-05	0.000841497	0.000737546	NF1/APBA1/APBA2/RAP1B/SNCA/STXBP2/ERC2/CHRNA5/BRAF/UNC13B/SV2A/SNAP47/NRXN2/RIMS1/SNCAIP/SLC4A8/CPLX2/PFN2/NLGN1/FBXL20/PRKN/SNAP25/PCLO/CACNB4/MCTP1/UNC13A/STX3/CACNB2	28	negFC_4
GO:0032011	ARF protein signal transduction	9/1455	21/18903	1.16121e-05	0.000851811	0.000746586	PSD3/CYTH3/ARFGEF2/PSD2/ARFGEF3/ARFGEF1/MAP4K4/MAPRE2/GBF1	9	negFC_4
GO:0032012	regulation of ARF protein signal transduction	9/1455	21/18903	1.16121e-05	0.000851811	0.000746586	PSD3/CYTH3/ARFGEF2/PSD2/ARFGEF3/ARFGEF1/MAP4K4/MAPRE2/GBF1	9	negFC_4
GO:0021955	central nervous system neuron axonogenesis	12/1455	37/18903	1.24724e-05	0.000903038	0.000791485	ADARB1/DCC/PLXNA4/CDH11/MYCBP2/EPHB1/NFIB/ARHGAP35/B4GALT6/EPHA4/NDEL1/SZT2	12	negFC_4
GO:0044772	mitotic cell cycle phase transition	63/1455	473/18903	1.32639e-05	0.000948031	0.00083092	ARID1B/BRSK2/SMARCC1/RPTOR/CDK18/ZNF207/BCL7A/POLE/INTS3/E2F3/ENSA/CDK14/BABAM2/APP/CCDC57/BACH1/ARPP19/CDC73/SMARCA2/ANAPC7/ERCC2/DDB1/CDK16/LZTS1/CENPJ/CUL1/MECP2/MAD1L1/HECW2/BRD7/ACVR1/MELK/CDC25B/FBXL7/FAM107A/CDC14B/CDK5RAP2/JADE1/CDK6/CCNY/EZH2/PLCB1/ECD/CHFR/MTA3/MNAT1/APPL2/INIP/TAOK2/PML/AURKA/PRMT2/EPS8/SMARCC2/CHMP4B/NASP/CDCA5/SMARCB1/CACNB4/PPP3CA/APC/TFDP1/AMBRA1	63	negFC_4
GO:0043547	positive regulation of GTPase activity	43/1455	283/18903	1.35357e-05	0.000955211	0.000837213	NF1/RALGPS1/SNX13/SIPA1L3/RALGAPA2/RAP1GAP/TBC1D9/CORO1C/TBC1D22A/TBC1D7/NTRK3/TBC1D13/RABGAP1/FLCN/DOCK7/ASAP3/RGS7/SOS2/ARHGEF26/LIMS1/AFDN/ARHGAP35/ABR/ARHGEF7/MAP4K4/PICALM/RAPGEFL1/BIN1/EZH2/RAPGEF1/DOCK9/TSC2/TBCK/TSC1/MAPRE2/SIPA1L2/TBC1D1/TIAM1/TIAM2/MYO9A/TBC1D12/NDEL1/F11R	43	negFC_4
GO:0031644	regulation of nervous system process	27/1455	145/18903	1.47106e-05	0.00102515	0.00089851	TENM4/ATPSCKMT/MGLL/DLGAP2/DLGAP4/PARD3/APP/GRIN2B/NLGN4X/UNC13B/ABAT/RIMS1/JAM2/CUX2/HTR2C/SHANK1/PRKCZ/BAIAP2/NLGN1/LPIN1/DICER1/WASF3/TPPP/GRIN2A/FGF12/ZFHX2/MTMR2	27	negFC_4
GO:1900006	positive regulation of dendrite development	8/1455	17/18903	1.56377e-05	0.00107059	0.000938341	ELAVL4/ZDHHC15/LRP8/PTN/EZH2/DAB2IP/CRTC1/ABL1	8	negFC_4
GO:0006887	exocytosis	52/1455	369/18903	1.59195e-05	0.00107059	0.000938341	BRSK2/APBA1/EXOC4/SMPD3/NKD2/ARHGAP44/APBA2/RAP1B/SNCA/STXBP2/EXOC2/ERC2/CHRNA5/FER/BRAF/UNC13B/SV2A/CDK16/ARFGEF2/SNAP47/RIMS1/SNF8/JAGN1/RAB10/RAB7A/GNAI2/RAB12/SCRN1/SLC4A8/CPLX2/ITSN1/EXOC6B/KCNB1/PFN2/ARFGEF1/SCAMP1/NLGN1/FBXL20/ARL8B/LAMP1/NR4A3/CACNA1H/TRAPPC11/PRKN/SNAP25/LLGL1/PCLO/CACNB4/RAB3C/UNC13A/STX3/CACNB2	52	negFC_4
GO:0021885	forebrain cell migration	16/1455	63/18903	1.59389e-05	0.00107059	0.000938341	GLI3/SUN1/SYNE2/AXL/MDGA1/LRP8/CTNNB1/SRGAP2C/ROBO1/RHOA/SRF/NRG1/FGF13/DAB2IP/MBOAT7/NDEL1	16	negFC_4
GO:0001508	action potential	27/1455	146/18903	1.6746e-05	0.00111142	0.000974124	HCN2/KCNIP2/CACNA1D/SCN8A/ANK2/NRCAM/KCNJ3/NEDD4L/CAMK2D/NOS1AP/CHRNA4/ATP1A2/KCND3/SLC8A1/ANK3/MTOR/ATP1B1/KCNB1/AKAP6/BIN1/FGF13/CACNA1H/SCN2A/CACNB4/SLC4A3/FGF12/CACNB2	27	negFC_4
GO:0007020	microtubule nucleation	12/1455	38/18903	1.69584e-05	0.00111227	0.000974871	RANBP9/CCDC57/GOLGA2/CENPJ/MECP2/SLAIN1/ARHGEF7/SLAIN2/TPPP/CEP192/NDEL1/TUBGCP3	12	negFC_4
GO:0071805	potassium ion transmembrane transport	36/1455	223/18903	1.76834e-05	0.00114634	0.00100473	KCNK10/HCN2/KCNIP2/KCNA4/CACNA1D/KCNB2/DPP6/SLC12A4/ANK2/KCNJ12/KCNN3/CAB39/KCNJ3/NEDD4L/KCNQ3/NOS1AP/NEDD4/RGS7/KCNT2/ATP1A2/KCND3/KCNMA1/KCNIP1/KCNQ5/STK39/ANK3/ATP1B1/KCNB1/AKAP6/WNK2/SLC24A2/BIN1/SLC9A5/DPP10/SNAP25/SLC1A3	36	negFC_4
GO:0051650	establishment of vesicle localization	33/1455	197/18903	1.79973e-05	0.00115327	0.00101081	TRAPPC9/TANC2/DNM1/EXOC4/SMPD3/MAP2/SNCA/EXOC2/CTNNB1/BLOC1S5/PPFIA2/SNF8/MYO1E/RAB7A/MYO5B/PRKCZ/MYO5A/TRAPPC3/EXOC6B/BICDL1/NLGN1/PICALM/ARFGAP2/SEC16A/MYO1D/TRAPPC11/PRKN/BBS4/BBS2/GBF1/TRAK1/NDEL1/FBXW11	33	negFC_4
GO:0032273	positive regulation of protein polymerization	20/1455	92/18903	1.82098e-05	0.00115363	0.00101112	NAV3/NUMA1/FER/RPS3/ARL2/MECP2/SLAIN1/RHOA/BAIAP2/MTOR/PFN2/TENM1/CDK5RAP2/CRACD/BIN1/SLAIN2/KIRREL1/TPPP/CARMIL1/AMBRA1	20	negFC_4
GO:0021954	central nervous system neuron development	19/1455	85/18903	1.92972e-05	0.00120878	0.00105946	ADARB1/DCC/PLXNA4/CDH11/MYCBP2/DCLK2/EPHB1/MAP2/PLXNA1/NFIB/SLC4A10/ARHGAP35/PLXNA3/RAC3/AGTPBP1/B4GALT6/EPHA4/NDEL1/SZT2	19	negFC_4
GO:0050772	positive regulation of axonogenesis	18/1455	78/18903	2.00233e-05	0.00123373	0.00108133	RUFY3/PLXNA4/MEGF8/MAP2K1/MACF1/PLXNA1/LIMK1/ROBO2/DSCAM/DBN1/BRAF/ROBO1/PLXNA3/SRF/EFNA5/TIAM1/TIAM2/NDEL1	18	negFC_4
GO:0061572	actin filament bundle organization	29/1455	164/18903	2.0138e-05	0.00123373	0.00108133	LIMK1/TPM1/ASAP3/PHACTR1/BRAF/NF2/RHOA/SRF/SHANK1/ADD1/FAM107A/BAIAP2/MTOR/PFN2/FAM171A1/SPIRE1/SPIRE2/TSC1/MTSS1/ARHGEF10L/RFLNA/EPS8/PRKN/BBS4/CARMIL1/ABL1/SORBS1/ADD2/F11R	29	negFC_4
GO:0030833	regulation of actin filament polymerization	26/1455	140/18903	2.20701e-05	0.0013374	0.00117219	DBN1/FHOD3/PAK3/SVIL/FER/SSH1/TRIOBP/RHOA/CYRIB/ADD1/BAIAP2/MTOR/CYFIP2/PFN2/ARFGEF1/TENM1/CRACD/BIN1/KIRREL1/CYRIA/EPS8/BBS4/CARMIL1/ADD2/PRKCD/SSH2	26	negFC_4
GO:0051494	negative regulation of cytoskeleton organization	29/1455	165/18903	2.26665e-05	0.00135877	0.00119092	IQCJ-SCHIP1/MAP2/NAV3/CTNNA2/ATXN7/SNCA/FHOD3/SVIL/SSH1/ARHGEF7/TRIOBP/CYRIB/SHANK1/ADD1/PFN2/ARFGEF1/CDK5RAP2/CRACD/FGF13/TBCD/EPS8/PRKN/BBS4/CARMIL1/APC/ADD2/F11R/PRKCD/SSH2	29	negFC_4
GO:0086001	cardiac muscle cell action potential	18/1455	79/18903	2.40874e-05	0.00141758	0.00124247	HCN2/KCNIP2/CACNA1D/ANK2/KCNJ3/NEDD4L/CAMK2D/NOS1AP/ATP1A2/KCND3/SLC8A1/ANK3/ATP1B1/BIN1/FGF13/SLC4A3/FGF12/CACNB2	18	negFC_4
GO:0032956	regulation of actin cytoskeleton organization	51/1455	365/18903	2.41562e-05	0.00141758	0.00124247	CTNNA2/ARHGAP44/LIMK1/DBN1/NTRK3/TPM1/FHOD3/ASAP3/PAK3/SVIL/FER/BRAF/SSH1/ARHGAP35/EPHA3/NF2/TRIOBP/RHOA/CYRIB/RHOQ/SHANK1/ADD1/FAM107A/BAIAP2/RAC3/MTOR/CYFIP2/PFN2/ARFGEF1/TENM1/CRACD/BIN1/KIRREL1/TSC1/ABL2/CYRIA/MTSS1/AKAP13/TAOK2/ARHGEF10L/WASF3/EFNA5/EPS8/PRKN/BBS4/CARMIL1/ABL1/ADD2/F11R/PRKCD/SSH2	51	negFC_4
GO:0051647	nucleus localization	10/1455	28/18903	2.56216e-05	0.00148792	0.00130412	HOOK3/SLIT1/SUN1/SYNE2/DOCK7/CLMN/MTOR/BIN1/FBXW11/PCM1	10	negFC_4
GO:0099175	regulation of postsynapse organization	19/1455	87/18903	2.73336e-05	0.00157098	0.00137691	TANC2/LRFN2/CDH2/ARHGAP44/ZDHHC15/GRID2/NRCAM/DBN1/NTRK3/GRIN2B/FYN/PAK3/LRP8/PPFIA2/CUX2/BAIAP2/NLGN1/EPHA4/CAMK2B	19	negFC_4
GO:0042552	myelination	26/1455	142/18903	2.85244e-05	0.00161286	0.00141362	TENM4/NF1/QKI/SCN8A/PARD3/ANK2/GPC1/ERCC2/CTNNB1/JAM2/PTN/NFASC/HEXA/NRG1/SERINC5/MTOR/NDRG1/LPIN1/B4GALT6/TSC1/DICER1/WASF3/SCN2A/TPPP/ATRN/MTMR2	26	negFC_4
GO:0008344	adult locomotory behavior	18/1455	80/18903	2.88704e-05	0.00161286	0.00141362	CHL1/APP/SNCA/CLN8/BTBD9/MECP2/ATP1A2/HEXA/CHD7/AGTPBP1/PREX2/EPHA4/TSC1/EPS8/PRKN/CACNB4/TBCE/FGF12	18	negFC_4
GO:0021795	cerebral cortex cell migration	13/1455	46/18903	2.89303e-05	0.00161286	0.00141362	GLI3/SUN1/SYNE2/MDGA1/LRP8/CTNNB1/SRGAP2C/ROBO1/RHOA/FGF13/DAB2IP/MBOAT7/NDEL1	13	negFC_4
GO:0048488	synaptic vesicle endocytosis	16/1455	66/18903	2.98591e-05	0.00161616	0.00141652	NLGN4Y/DNM1/DNAJC6/SH3GL3/SNCA/NLGN4X/BTBD9/STON2/SH3GL2/ITSN1/NLGN1/PICALM/GAK/BIN1/VAMP4/ITSN2	16	negFC_4
GO:0048814	regulation of dendrite morphogenesis	16/1455	66/18903	2.98591e-05	0.00161616	0.00141652	ADGRB3/DBN1/NEDD4L/PAK3/NEDD4/LRP8/LZTS1/HECW1/CUX2/HECW2/BAIAP2/FBXW8/EPHA4/CAMK2B/TNIK/PPP3CA	16	negFC_4
GO:0140238	presynaptic endocytosis	16/1455	66/18903	2.98591e-05	0.00161616	0.00141652	NLGN4Y/DNM1/DNAJC6/SH3GL3/SNCA/NLGN4X/BTBD9/STON2/SH3GL2/ITSN1/NLGN1/PICALM/GAK/BIN1/VAMP4/ITSN2	16	negFC_4
GO:0016079	synaptic vesicle exocytosis	22/1455	111/18903	3.29115e-05	0.00176425	0.00154631	APBA1/APBA2/RAP1B/SNCA/ERC2/CHRNA5/BRAF/UNC13B/SV2A/SNAP47/RIMS1/SLC4A8/CPLX2/PFN2/NLGN1/FBXL20/SNAP25/PCLO/CACNB4/UNC13A/STX3/CACNB2	22	negFC_4
GO:0051017	actin filament bundle assembly	28/1455	160/18903	3.37746e-05	0.00179327	0.00157174	LIMK1/TPM1/ASAP3/PHACTR1/BRAF/NF2/RHOA/SRF/SHANK1/ADD1/FAM107A/BAIAP2/MTOR/PFN2/FAM171A1/SPIRE1/SPIRE2/TSC1/MTSS1/ARHGEF10L/EPS8/PRKN/BBS4/CARMIL1/ABL1/SORBS1/ADD2/F11R	28	negFC_4
GO:0022029	telencephalon cell migration	15/1455	60/18903	3.56627e-05	0.00187566	0.00164396	GLI3/SUN1/SYNE2/MDGA1/LRP8/CTNNB1/SRGAP2C/ROBO1/RHOA/SRF/NRG1/FGF13/DAB2IP/MBOAT7/NDEL1	15	negFC_4
GO:0007272	ensheathment of neurons	26/1455	144/18903	3.66378e-05	0.00189126	0.00165763	TENM4/NF1/QKI/SCN8A/PARD3/ANK2/GPC1/ERCC2/CTNNB1/JAM2/PTN/NFASC/HEXA/NRG1/SERINC5/MTOR/NDRG1/LPIN1/B4GALT6/TSC1/DICER1/WASF3/SCN2A/TPPP/ATRN/MTMR2	26	negFC_4
GO:0008366	axon ensheathment	26/1455	144/18903	3.66378e-05	0.00189126	0.00165763	TENM4/NF1/QKI/SCN8A/PARD3/ANK2/GPC1/ERCC2/CTNNB1/JAM2/PTN/NFASC/HEXA/NRG1/SERINC5/MTOR/NDRG1/LPIN1/B4GALT6/TSC1/DICER1/WASF3/SCN2A/TPPP/ATRN/MTMR2	26	negFC_4
GO:0043254	regulation of protein-containing complex assembly	55/1455	410/18903	3.77269e-05	0.00192961	0.00169124	TERF1/MAP2/NAV3/FAF1/RAP1B/NUMA1/DBN1/SNCA/FHOD3/PAK3/SVIL/FER/UNC13B/RPS3/SSH1/ARL2/MECP2/ATF7IP/SLAIN1/THRA/ARHGEF7/ZNF827/TRIOBP/RHOA/CYRIB/NRG1/LDLRAD4/ADD1/PRKCZ/BAIAP2/MTOR/CYFIP2/PFN2/ARFGEF1/TENM1/CDK5RAP2/CRACD/BIN1/TRAF2/SLAIN2/KIRREL1/TBCD/DAB2IP/CYRIA/SORL1/EPS8/BBS4/TPPP/CARMIL1/ABL1/ADD2/MAPK9/AMBRA1/PRKCD/SSH2	55	negFC_4
GO:0050769	positive regulation of neurogenesis	36/1455	231/18903	3.83946e-05	0.00194591	0.00170553	TENM4/RUFY3/GLI3/PLXNA4/MEGF8/MAP2K1/MACF1/PLXNA1/LIMK1/ROBO2/DSCAM/DBN1/PAK3/LRP8/BRAF/CTNNB1/ROBO1/PLXNA3/MECP2/CUX2/PTN/SRF/PRPF19/SNW1/BAIAP2/MTOR/FBXW8/BIN1/EPHA4/CAMK2B/DICER1/XRCC5/EFNA5/TIAM1/TIAM2/NDEL1	36	negFC_4
GO:0071625	vocalization behavior	8/1455	19/18903	4.22787e-05	0.00212346	0.00186114	NLGN4Y/GLI3/BRINP1/NLGN4X/EXT1/NRXN2/SHANK1/NRXN3	8	negFC_4
GO:0110053	regulation of actin filament organization	41/1455	278/18903	4.30342e-05	0.00214211	0.00187749	CTNNA2/LIMK1/DBN1/TPM1/FHOD3/ASAP3/PAK3/SVIL/FER/BRAF/SSH1/ARHGAP35/NF2/TRIOBP/RHOA/CYRIB/SHANK1/ADD1/BAIAP2/MTOR/CYFIP2/PFN2/ARFGEF1/TENM1/CRACD/BIN1/KIRREL1/TSC1/CYRIA/MTSS1/ARHGEF10L/WASF3/EPS8/PRKN/BBS4/CARMIL1/ABL1/ADD2/F11R/PRKCD/SSH2	41	negFC_4
GO:0001558	regulation of cell growth	56/1455	422/18903	4.3672e-05	0.00215462	0.00188846	RUFY3/RPTOR/DCC/PLXNA4/SLIT1/MEGF8/MAP2/LTBP4/KIF26A/SEMA6D/MACF1/LIMK1/DSCAM/NRCAM/DBN1/IGFBPL1/PRDM11/NEDD4L/FLCN/CAMK2D/CDC73/SMARCA2/CDK11A/PAK5/RIMS1/PLXNA3/IGFBP4/SLC23A2/VGLL4/SEMA6A/RHOA/SRF/FAM107A/ADAM10/PAK4/MTOR/AKAP6/JADE1/TNC/FGF13/CSNK2A1/DDR1/DIP2B/SLIT3/DPYSL2/TAOK2/PML/EFNA5/ITSN2/PRKN/YY1/ABL1/BCL11A/URI1/NDEL1/UNC13A	56	negFC_4
GO:0051962	positive regulation of nervous system development	41/1455	279/18903	4.67782e-05	0.00228762	0.00200503	TENM4/RUFY3/ADGRB3/GLI3/PLXNA4/MEGF8/EPHB1/MAP2K1/GRID2/MACF1/PLXNA1/LIMK1/ROBO2/DSCAM/DBN1/PAK3/LRP8/BRAF/CTNNB1/ROBO1/PLXNA3/MECP2/CUX2/PTN/SRF/PRPF19/SNW1/BAIAP2/MTOR/FBXW8/NLGN1/BIN1/EPHA4/CAMK2B/DICER1/XRCC5/EFNA5/CLSTN2/TIAM1/TIAM2/NDEL1	41	negFC_4
GO:0048193	Golgi vesicle transport	43/1455	298/18903	4.79478e-05	0.00232443	0.00203729	ARF3/ATP9B/TRAPPC9/GGA2/EXOC4/NKD2/MACF1/CCDC91/UVRAG/CYTH3/EXOC2/OSBPL5/GOLGA2/ARFGEF2/SORCS1/RAB10/STEEP1/MYO5A/NAPG/TRAPPC3/ANK3/EXOC6B/SCAMP1/GAK/ARFGAP2/SPIRE1/SPIRE2/SEC16A/LAMP1/RAB6B/RBSN/VAPB/SORL1/COG1/TRAPPC11/AP2A1/SEC22A/LLGL1/BBS2/VPS51/GBF1/STX18/VTI1A	43	negFC_4
GO:0140029	exocytic process	18/1455	83/18903	4.86802e-05	0.00233959	0.00205058	EXOC4/SNCA/STXBP2/EXOC2/ERC2/UNC13B/SV2A/SNAP47/RAB10/RAB12/CPLX2/EXOC6B/KCNB1/NLGN1/SNAP25/RAB3C/UNC13A/STX3	18	negFC_4
GO:0070507	regulation of microtubule cytoskeleton organization	27/1455	155/18903	5.03147e-05	0.00238179	0.00208757	PHLDB1/MAP2/NAV3/ATXN7/NUMA1/SNCA/RPS3/CENPJ/ARL2/EPHA3/MECP2/SLAIN1/ARHGEF7/RHOA/STMN4/FAM107A/CDK5RAP2/FGF13/SLAIN2/CCSAP/TBCD/MAPRE2/EFNA5/CHMP4B/TPPP/ABL1/APC	27	negFC_4
GO:0008286	insulin receptor signaling pathway	23/1455	122/18903	5.04129e-05	0.00238179	0.00208757	SMARCC1/GKAP1/SLC39A14/SOGA1/FER/PHIP/PTPN1/GNAI2/RHOQ/PID1/ZNF592/PRKCZ/BAIAP2/GRB10/OSBPL8/PTPRA/TSC2/SORL1/APC/SORBS1/NDEL1/GPR21/PRKCD	23	negFC_4
GO:0035418	protein localization to synapse	16/1455	69/18903	5.3599e-05	0.00251105	0.00220086	ARHGAP44/ZDHHC15/GRIP1/MAPK8IP3/GPC6/NRXN2/SHANK1/PRKCZ/BAIAP2/ADAM10/NLGN1/BSN/SNAP25/PCLO/GRIN2A/STX3	16	negFC_4
GO:0032869	cellular response to insulin stimulus	33/1455	208/18903	5.54193e-05	0.00257469	0.00225663	SMARCC1/GKAP1/SLC39A14/ESRRA/GOT1/SOGA1/SYAP1/PKM/FER/PHIP/PTPN1/RAB10/GNAI2/RAB12/RHOQ/PID1/ZNF592/PRKCZ/BAIAP2/MYO5A/GRB10/OSBPL8/PTPRA/LPIN1/HDAC9/TSC2/APPL2/SORL1/APC/SORBS1/NDEL1/GPR21/PRKCD	33	negFC_4
GO:0140056	organelle localization by membrane tethering	18/1455	84/18903	5.75564e-05	0.00265187	0.00232429	ESYT2/EXOC4/STXBP2/EXOC2/UNC13B/RAB10/RAB12/CPLX2/EXOC6B/KCNB1/PACS2/VAPB/SNAP25/TSNARE1/STX12/RAB3C/UNC13A/STX3	18	negFC_4
GO:0061387	regulation of extent of cell growth	21/1455	108/18903	6.6076e-05	0.00301946	0.00264646	RUFY3/DCC/PLXNA4/SLIT1/MEGF8/MAP2/SEMA6D/MACF1/LIMK1/DSCAM/NRCAM/DBN1/PLXNA3/SEMA6A/SRF/FGF13/DIP2B/DPYSL2/EFNA5/ABL1/NDEL1	21	negFC_4
GO:0048854	brain morphogenesis	11/1455	37/18903	7.10817e-05	0.00318852	0.00279464	NF1/SLIT1/AKT3/CTNNA2/CDH2/UCHL5/SLC4A10/BBS4/BBS2/VPS51/FBXW11	11	negFC_4
GO:0006813	potassium ion transport	37/1455	247/18903	7.14916e-05	0.00318852	0.00279464	KCNK10/HCN2/KCNIP2/KCNA4/CACNA1D/KCNB2/DPP6/SLC12A4/ANK2/KCNJ12/KCNN3/CAB39/KCNJ3/NEDD4L/KCNQ3/NOS1AP/NEDD4/RGS7/KCNT2/ATP1A2/KCND3/KCNMA1/KCNIP1/KCNQ5/STK39/ANK3/ATP1B1/KCNB1/AKAP6/WNK2/SLC24A2/BIN1/SLC9A5/DPP10/TSC1/SNAP25/SLC1A3	37	negFC_4
GO:0016197	endosomal transport	37/1455	247/18903	7.14916e-05	0.00318852	0.00279464	DENND5A/USP7/ARHGAP44/CORO1C/GRIP1/UBE2O/EIPR1/TMCC1/NSG2/SNX27/REPS1/RAB11FIP3/SNF8/RAB10/RAB7A/MYO5B/RAB11FIP4/ITSN1/ARL8B/PICALM/DENND1A/RAB6B/RBSN/VAMP4/SNX32/MICALL2/ERC1/SORL1/ITSN2/PRKN/CHMP4B/STX12/VPS51/GBF1/VTI1A/EPG5/VPS37C	37	negFC_4
GO:0022406	membrane docking	19/1455	93/18903	7.22036e-05	0.00319472	0.00280008	ESYT2/EXOC4/STXBP2/EXOC2/UNC13B/RAB10/RAB7A/RAB12/CPLX2/EXOC6B/KCNB1/PACS2/VAPB/SNAP25/TSNARE1/STX12/RAB3C/UNC13A/STX3	19	negFC_4
GO:0009895	negative regulation of catabolic process	46/1455	332/18903	7.29314e-05	0.00320151	0.00280603	USP7/THRAP3/SMARCC1/RPTOR/ELAVL4/CIRBP/MYCBP2/BANP/UCHL5/SNCA/TENT4A/MAPKAPK2/METTL16/FYN/FLCN/TENT2/TMEM39A/SF3B3/GOLGA2/LZTS1/FOXK1/LARP4B/MAPK14/MGAT3/NRG1/TIGAR/IGF2BP3/MTOR/BSCL2/PSMF1/HMGCR/CSNK2A1/NELL1/TRAF2/TSC2/NCOR1/DAB2IP/TSC1/TLK2/AZIN2/PML/SORL1/CHMP4B/GRIN2A/CRTC3/MTMR2	46	negFC_4
GO:0008064	regulation of actin polymerization or depolymerization	27/1455	159/18903	7.91666e-05	0.00344808	0.00302213	DBN1/FHOD3/PAK3/SVIL/FER/SSH1/ARHGAP35/TRIOBP/RHOA/CYRIB/ADD1/BAIAP2/MTOR/CYFIP2/PFN2/ARFGEF1/TENM1/CRACD/BIN1/KIRREL1/CYRIA/EPS8/BBS4/CARMIL1/ADD2/PRKCD/SSH2	27	negFC_4
GO:0007265	Ras protein signal transduction	48/1455	353/18903	8.22263e-05	0.00355358	0.0031146	NF1/RALGPS1/DENND3/RASA2/AUTS2/ARHGAP44/LIMK1/RAP1B/PSD3/CYTH3/NISCH/KSR2/FLCN/ZNF304/MYO9B/SOS2/MFN2/ARFGEF2/ROBO1/ARHGAP35/PSD2/DENND4A/RFXANK/RAB12/RHOA/ARFGEF3/NRG1/KPNB1/ARFGEF1/GARRE1/MAP4K4/PLEKHG5/RAPGEFL1/ARHGAP5/KSR1/GNA12/DENND1A/RAPGEF1/DAB2IP/MAPRE2/ABL2/AKAP13/TIAM1/EPS8/GBF1/ABL1/RAB30/F11R	48	negFC_4
GO:0061001	regulation of dendritic spine morphogenesis	12/1455	44/18903	8.57071e-05	0.00367552	0.00322148	TANC2/ARHGAP44/ZDHHC15/DBN1/PAK3/LRP8/PPFIA2/CUX2/BAIAP2/NLGN1/EPHA4/CAMK2B	12	negFC_4
GO:1901888	regulation of cell junction assembly	32/1455	204/18903	8.90351e-05	0.00378909	0.00332102	ADGRB3/SLIT1/MYCBP2/EPHB1/GRID2/CORO1C/MACF1/ROBO2/APP/RAP1B/SNCA/NTRK3/MDGA1/FARP1/GPC6/LIMS1/EPHA3/CUX2/RHOA/PTK2/FAM107A/MAP4K4/PEAK1/NLGN1/PTPRA/RAPGEF1/IKBKB/TSC1/EFNA5/CLSTN2/ABL1/F11R	32	negFC_4
GO:0031110	regulation of microtubule polymerization or depolymerization	18/1455	87/18903	9.33634e-05	0.00394319	0.00345609	MAP2/NAV3/ATXN7/NUMA1/SNCA/RPS3/ARL2/MECP2/SLAIN1/ARHGEF7/STMN4/CDK5RAP2/FGF13/SLAIN2/TBCD/MAPRE2/ABL1/APC	18	negFC_4
GO:2000650	negative regulation of sodium ion transmembrane transporter activity	7/1455	16/18903	9.70385e-05	0.00405522	0.00355427	NEDD4L/CAMK2D/NEDD4/HECW1/ATP1A2/HECW2/STK39	7	negFC_4
GO:0060997	dendritic spine morphogenesis	14/1455	58/18903	9.74707e-05	0.00405522	0.00355427	TANC2/EPHB1/ARHGAP44/ZDHHC15/DBN1/PAK3/LRP8/PPFIA2/CUX2/SHANK1/BAIAP2/NLGN1/EPHA4/CAMK2B	14	negFC_4
GO:0006904	vesicle docking involved in exocytosis	12/1455	45/18903	0.000108759	0.0044583	0.00390756	EXOC4/STXBP2/EXOC2/UNC13B/RAB10/RAB12/CPLX2/EXOC6B/KCNB1/SNAP25/RAB3C/UNC13A	12	negFC_4
GO:0042551	neuron maturation	12/1455	45/18903	0.000108759	0.0044583	0.00390756	ADGRB3/KCNIP2/ANKS1A/APP/NRCAM/MECP2/RAC3/SRRM4/KCNB1/B4GALT6/SCLT1/BCL11A	12	negFC_4
GO:0030832	regulation of actin filament length	27/1455	162/18903	0.000109745	0.00446589	0.00391422	DBN1/FHOD3/PAK3/SVIL/FER/SSH1/ARHGAP35/TRIOBP/RHOA/CYRIB/ADD1/BAIAP2/MTOR/CYFIP2/PFN2/ARFGEF1/TENM1/CRACD/BIN1/KIRREL1/CYRIA/EPS8/BBS4/CARMIL1/ADD2/PRKCD/SSH2	27	negFC_4
GO:0060078	regulation of postsynaptic membrane potential	25/1455	145/18903	0.000111579	0.00450765	0.00395082	GRIK3/GRID2/APP/SNCA/MPP2/GRIN2B/CHRNA5/NLGN4X/CHRNA4/UNC13B/ABAT/RIMS1/MECP2/CUX2/GRIA1/GABRB3/SHANK1/PRKCZ/BAIAP2/NLGN1/GABRG3/TRPV1/PPP3CA/GRIN2A/MTMR2	25	negFC_4
GO:0016482	cytosolic transport	28/1455	171/18903	0.000113246	0.00452623	0.00396711	DENND5A/TANC2/USP7/HOOK3/PIK3C3/MAP2/MAP2K1/CCDC91/UBE2O/EIPR1/PPFIA2/SNF8/RAB7A/ARL8B/GAK/LAMP1/RAB6B/MYO1D/RBSN/SNX32/ERC1/SORL1/AP2A1/PRKN/VPS51/GBF1/MTMR2/VTI1A	28	negFC_4
GO:0060291	long-term synaptic potentiation	20/1455	104/18903	0.000114615	0.00452623	0.00396711	NF1/APP/CRHR2/SNCA/MPP2/SLC1A1/GRIN2B/BRAF/MECP2/PTN/FAM107A/PRKCZ/SLC24A2/TSHZ3/EPHA4/CRTC1/SNAP25/ABL1/GRIN2A/STX3	20	negFC_4
GO:0030837	negative regulation of actin filament polymerization	15/1455	66/18903	0.000116117	0.00452623	0.00396711	FHOD3/SVIL/SSH1/TRIOBP/CYRIB/ADD1/PFN2/ARFGEF1/CRACD/EPS8/BBS4/CARMIL1/ADD2/PRKCD/SSH2	15	negFC_4
GO:0048278	vesicle docking	15/1455	66/18903	0.000116117	0.00452623	0.00396711	EXOC4/STXBP2/EXOC2/UNC13B/RAB10/RAB12/CPLX2/EXOC6B/KCNB1/SNAP25/TSNARE1/STX12/RAB3C/UNC13A/STX3	15	negFC_4
GO:0007215	glutamate receptor signaling pathway	13/1455	52/18903	0.000116911	0.00452623	0.00396711	GRM3/GRIA2/GRIK3/GRID2/APP/SLC1A1/GRIN2B/FYN/GRIA1/KCNB1/DAGLA/PLCB1/GRIN2A	13	negFC_4
GO:0048013	ephrin receptor signaling pathway	13/1455	52/18903	0.000116911	0.00452623	0.00396711	EPHB1/ANKS1A/KALRN/ANKS1B/NTRK3/FYN/PAK3/EPHA3/ARHGEF7/PTK2/EPHA4/EFNA5/TIAM1	13	negFC_4
GO:0097061	dendritic spine organization	17/1455	81/18903	0.00012032	0.00462609	0.00405462	TANC2/EPHB1/ARHGAP44/ZDHHC15/DBN1/GRIN2B/FYN/PAK3/LRP8/PPFIA2/CUX2/SHANK1/BAIAP2/NLGN1/EPHA4/CAMK2B/MTMR2	17	negFC_4
GO:0030705	cytoskeleton-dependent intracellular transport	32/1455	208/18903	0.000129335	0.00493864	0.00432857	SYBU/DYNC2I1/TANC2/APBA1/HOOK3/SUN1/MAP2/CILK1/APP/MAPK8IP3/SYNE2/CLUAP1/BLOC1S5/PPFIA2/MYO1E/MYO5B/TUB/PRKCZ/MYO5A/BICDL1/ARL8B/CCDC88C/AGTPBP1/LAMP1/MYO1D/DST/KXD1/TRAK1/NDEL1/DYNC2H1/FBXW11/PCM1	32	negFC_4
GO:0051588	regulation of neurotransmitter transport	20/1455	105/18903	0.0001315	0.00498716	0.0043711	NF1/APBA1/APBA2/RAP1B/SNCA/CHRNA5/BRAF/RIMS1/SNCAIP/ATP1A2/SLC4A8/CPLX2/PFN2/NLGN1/FBXL20/PER2/PRKN/CACNB4/MCTP1/CACNB2	20	negFC_4
GO:0099565	chemical synaptic transmission, postsynaptic	23/1455	130/18903	0.00013861	0.0052213	0.0045763	GRID2/APP/SNCA/MPP2/GRIN2B/CHRNA5/NLGN4X/CHRNA4/UNC13B/ABAT/RIMS1/MECP2/CUX2/GABRB3/SHANK1/PRKCZ/BAIAP2/NLGN1/GABRG3/TRPV1/PPP3CA/GRIN2A/MTMR2	23	negFC_4
GO:0010766	negative regulation of sodium ion transport	8/1455	22/18903	0.000145127	0.00543007	0.00475929	NEDD4L/CAMK2D/NEDD4/HECW1/ATP1A2/HECW2/STK39/WNK2	8	negFC_4
GO:1902306	negative regulation of sodium ion transmembrane transport	7/1455	17/18903	0.000154019	0.00572438	0.00501724	NEDD4L/CAMK2D/NEDD4/HECW1/ATP1A2/HECW2/STK39	7	negFC_4
GO:0021700	developmental maturation	42/1455	304/18903	0.000156907	0.0057931	0.00507747	TUT4/SYBU/MAEA/NF1/ADGRB3/KCNIP2/SNX10/PDE3A/RPS6KA2/SEZ6L/ANKS1A/ZDHHC15/APP/NRCAM/AXL/ERCC2/UNC13B/CTNNB1/EXT1/BLOC1S5/MECP2/IGSF21/RHOA/CDC25B/SHANK1/RAC3/SHB/SRRM4/KCNB1/NLGN1/PICALM/B4GALT6/CAMK2B/DAB2IP/AURKA/RFLNA/BRD1/AP1M1/SCLT1/BCL11A/TRPC4AP/UNC13A	42	negFC_4
GO:0021952	central nervous system projection neuron axonogenesis	9/1455	28/18903	0.000166557	0.00605025	0.00530285	ADARB1/DCC/PLXNA4/CDH11/MYCBP2/EPHB1/NFIB/EPHA4/SZT2	9	negFC_4
GO:0021799	cerebral cortex radially oriented cell migration	10/1455	34/18903	0.000167128	0.00605025	0.00530285	GLI3/SUN1/SYNE2/MDGA1/LRP8/CTNNB1/SRGAP2C/DAB2IP/MBOAT7/NDEL1	10	negFC_4
GO:1905508	protein localization to microtubule organizing center	10/1455	34/18903	0.000167128	0.00605025	0.00530285	HOOK3/SNX10/NUMA1/MCPH1/AURKA/CEP72/BBS4/CEP192/APC/PCM1	10	negFC_4
GO:0046928	regulation of neurotransmitter secretion	18/1455	91/18903	0.000170835	0.00610516	0.00535099	NF1/APBA1/APBA2/RAP1B/SNCA/CHRNA5/BRAF/RIMS1/SNCAIP/SLC4A8/CPLX2/PFN2/NLGN1/FBXL20/PRKN/CACNB4/MCTP1/CACNB2	18	negFC_4
GO:0106027	neuron projection organization	18/1455	91/18903	0.000170835	0.00610516	0.00535099	TANC2/EPHB1/ARHGAP44/ZDHHC15/APP/DBN1/GRIN2B/FYN/PAK3/LRP8/PPFIA2/CUX2/SHANK1/BAIAP2/NLGN1/EPHA4/CAMK2B/MTMR2	18	negFC_4
GO:0061351	neural precursor cell proliferation	25/1455	149/18903	0.000174127	0.00618318	0.00541936	NF1/GLI3/HOOK3/SLC16A2/EPHB1/CDH2/DBN1/CDON/DOCK7/CTNNB1/EML1/DAGLB/TAFA1/RAB10/NF2/GNAI2/PTN/RHOA/MELK/DAGLA/FGF13/APPL2/PTBP2/TOX/PCM1	25	negFC_4
GO:0031113	regulation of microtubule polymerization	13/1455	54/18903	0.000176572	0.00623029	0.00546066	MAP2/NAV3/NUMA1/SNCA/RPS3/ARL2/MECP2/SLAIN1/ARHGEF7/CDK5RAP2/SLAIN2/TBCD/ABL1	13	negFC_4
GO:1902905	positive regulation of supramolecular fiber organization	28/1455	176/18903	0.0001874	0.00657078	0.00575908	NAV3/LIMK1/APP/NUMA1/TPM1/FER/BRAF/RPS3/ARL2/MECP2/SLAIN1/NF2/RHOA/BAIAP2/MTOR/PFN2/TENM1/CDK5RAP2/CRACD/BIN1/SLAIN2/KIRREL1/TSC1/MTSS1/ARHGEF10L/WASF3/CARMIL1/ABL1	28	negFC_4
GO:0046847	filopodium assembly	15/1455	69/18903	0.000197129	0.00676161	0.00592634	ARHGAP44/GPM6A/FGD4/FGD1/SRGAP2C/SRF/RHOQ/GAP43/SPATA13/TENM1/NLGN1/ARHGEF4/FXR2/TENM2/PRKCD	15	negFC_4
GO:0098703	calcium ion import across plasma membrane	11/1455	41/18903	0.000197342	0.00676161	0.00592634	NALF1/CACNA1D/CACNA1B/NALF2/FYN/CACNA1E/SLC8A1/SLC24A2/CACNA1A/TRPV1/PPP3CA	11	negFC_4
GO:0060996	dendritic spine development	18/1455	92/18903	0.000197344	0.00676161	0.00592634	TANC2/EPHB1/ARHGAP44/ZDHHC15/DBN1/PAK3/LRP8/SRGAP2C/PPFIA2/C21orf91/CUX2/SHANK1/BAIAP2/PAK4/NLGN1/EPHA4/CAMK2B/CPEB3	18	negFC_4
GO:0010639	negative regulation of organelle organization	48/1455	366/18903	0.000197694	0.00676161	0.00592634	TMEM14A/IQCJ-SCHIP1/ZNF207/RPS6KA2/TERF1/MAP2/NAV3/CTNNA2/ATXN7/TBC1D7/SNCA/FHOD3/FLCN/SVIL/TMEM39A/BOK/SSH1/RAB7A/MAD1L1/ARHGEF7/TRIOBP/CYRIB/BCL2L2/SHANK1/ADD1/TIGAR/PFN2/ARFGEF1/TOM1L2/CDK5RAP2/CRACD/FGF13/SMG6/ERCC4/TSC2/TBCD/MNAT1/TOM1L1/EPS8/PRKN/BBS4/CHMP4B/CARMIL1/APC/ADD2/F11R/PRKCD/SSH2	48	negFC_4
GO:0032868	response to insulin	38/1455	269/18903	0.000200423	0.00681317	0.00597153	SMARCC1/GKAP1/SLC39A14/ESRRA/GOT1/SOGA1/SYAP1/PKM/FER/PHIP/PTPN1/RAB10/GNAI2/MAPK14/RAB12/RHOQ/PID1/ZNF592/PRKCZ/BAIAP2/MYO5A/MTOR/GRB10/OSBPL8/ZBED3/PTPRA/LPIN1/HDAC9/TSC2/TSC1/APPL2/SORL1/CRY1/APC/SORBS1/NDEL1/GPR21/PRKCD	38	negFC_4
GO:0051495	positive regulation of cytoskeleton organization	30/1455	195/18903	0.00020688	0.00699002	0.00612654	NAV3/LIMK1/NUMA1/NTRK3/TPM1/FER/BRAF/RPS3/CENPJ/ARL2/PLXNA3/MECP2/SLAIN1/NF2/RHOA/BAIAP2/MTOR/PFN2/TENM1/CDK5RAP2/CRACD/BIN1/SLAIN2/KIRREL1/TSC1/MTSS1/ARHGEF10L/WASF3/CARMIL1/ABL1	30	negFC_4
GO:0031122	cytoplasmic microtubule organization	14/1455	62/18903	0.000209034	0.00702026	0.00615304	HOOK3/AXIN1/NUMA1/CENPJ/SLAIN1/RHOA/KPNB1/CCDC88C/KATNAL2/SLAIN2/DST/TPPP/TUBGCP3/PCM1	14	negFC_4
GO:0030048	actin filament-based movement	23/1455	134/18903	0.00022085	0.00732735	0.00642219	CACNA1D/ANK2/PDE4D/TPM1/KCNJ3/SYNE2/NEDD4L/CAMK2D/NOS1AP/MYO9B/ATP1A2/MYO1E/PDE4B/MYO5B/KCND3/MYO5A/BIN1/FGF13/CCDC88C/WIPF2/MYO1D/FGF12/CACNB2	23	negFC_4
GO:0008306	associative learning	17/1455	85/18903	0.000223131	0.00732735	0.00642219	NF1/ELAVL4/CSMD1/APP/SLC1A1/CLN8/BRAF/MECP2/ATP1A2/SRF/SHANK1/MEIS2/HMGCR/TSC1/SNAP25/ABL1/GRIN2A	17	negFC_4
GO:0048041	focal adhesion assembly	17/1455	85/18903	0.000223131	0.00732735	0.00642219	CORO1C/MACF1/LIMS1/EPHA3/ARHGEF7/RHOA/PTK2/FAM107A/MAP4K4/PEAK1/PTPRA/TSC1/TAOK2/EFNA5/PTPRK/ABL1/SORBS1	17	negFC_4
GO:1903311	regulation of mRNA metabolic process	42/1455	309/18903	0.000224551	0.00732735	0.00642219	TUT4/RBFOX3/THRAP3/ELAVL4/QKI/MBNL1/CIRBP/PRKCA/RBFOX2/TENT4A/CNOT6/MAPKAPK2/DIS3L2/DAZAP1/FTO/METTL16/SRPK2/CDC73/CDK11A/SON/RAVER2/RC3H2/TNRC6B/CELF2/PAPOLA/LARP4B/MAPK14/NOVA1/TTC5/PRPF19/SNW1/SRRM4/IGF2BP3/TRAF2/FXR2/SAP18/CPEB3/KHDRBS2/CSDC2/CNOT9/PUM2/PRKCD	42	negFC_4
GO:1902904	negative regulation of supramolecular fiber organization	27/1455	169/18903	0.000225549	0.00732735	0.00642219	MAP2/NAV3/CTNNA2/ATXN7/SNCA/FHOD3/SVIL/SSH1/ARHGEF7/TRIOBP/CYRIB/SHANK1/ADD1/PFN2/ARFGEF1/CRACD/FGF13/TBCD/EPS8/PRKN/BBS4/CARMIL1/APC/ADD2/F11R/PRKCD/SSH2	27	negFC_4
GO:0150115	cell-substrate junction organization	19/1455	101/18903	0.000227026	0.00732735	0.00642219	CORO1C/MACF1/LIMS1/EPHA3/ARHGEF7/RHOA/PTK2/FAM107A/MAP4K4/PEAK1/PTPRA/TSC1/MAPRE2/TAOK2/DST/EFNA5/PTPRK/ABL1/SORBS1	19	negFC_4
GO:0030516	regulation of axon extension	18/1455	93/18903	0.000227378	0.00732735	0.00642219	RUFY3/PLXNA4/SLIT1/MEGF8/MAP2/SEMA6D/MACF1/LIMK1/DSCAM/NRCAM/DBN1/PLXNA3/SEMA6A/SRF/DIP2B/DPYSL2/ABL1/NDEL1	18	negFC_4
GO:0023061	signal release	58/1455	470/18903	0.000238567	0.00764375	0.00669951	NF1/MCU/BRSK2/APBA1/PTGES/SLC16A2/ADCY5/SMPD3/LTBP4/ENSA/APBA2/PASK/PORCN/PFKL/RAP1B/SNCA/KLF7/EIPR1/STXBP2/ERC2/CHRNA5/BRAF/CHRNA4/UNC13B/SV2A/CDK16/SNAP47/ABAT/RAB11FIP3/PCSK5/NRXN2/RIMS1/SNCAIP/JAGN1/HTR2C/SLC4A8/CPLX2/CHD7/KCNB1/PFN2/NLGN1/FBXL20/TM7SF3/MAP2K6/EFNA5/PER2/LRP5L/PRKN/SNAP25/PCLO/CACNB4/CRY1/PPP3CA/UBE2Q1/MCTP1/UNC13A/STX3/CACNB2	58	negFC_4
GO:0050806	positive regulation of synaptic transmission	27/1455	170/18903	0.000248866	0.00792815	0.00694878	NF1/APP/CRHR2/SNCA/MPP2/SLC1A1/GRIN2B/BRAF/RIMS1/MECP2/PTN/SLC4A8/FAM107A/PRKCZ/SLC24A2/NLGN1/TSHZ3/EPHA4/CRTC1/CLSTN2/SNAP25/CACNB4/ABL1/GRIN2A/SLC1A3/STX3/CACNB2	27	negFC_4
GO:0060998	regulation of dendritic spine development	13/1455	56/18903	0.000260653	0.00825648	0.00723655	TANC2/DBN1/PAK3/LRP8/SRGAP2C/PPFIA2/C21orf91/CUX2/SHANK1/BAIAP2/NLGN1/CAMK2B/CPEB3	13	negFC_4
GO:0086010	membrane depolarization during action potential	10/1455	36/18903	0.000281163	0.00880609	0.00771827	HCN2/CACNA1D/SCN8A/ANK2/ATP1A2/SLC8A1/ANK3/CACNA1H/SCN2A/CACNB2	10	negFC_4
GO:0097484	dendrite extension	10/1455	36/18903	0.000281163	0.00880609	0.00771827	AUTS2/NEDD4L/RIMS1/SLC23A2/SH3GL2/CYFIP2/ITSN2/PRKN/BCL11A/UNC13A	10	negFC_4
GO:0031532	actin cytoskeleton reorganization	20/1455	111/18903	0.000286882	0.008935	0.00783125	MCU/BRSK2/CDC42BPB/ANTXR1/AUTS2/NTRK3/PHACTR1/FER/PTPN1/PTK7/RHOA/THSD7A/BAIAP2/ABL2/MICALL2/EPS8/TNIK/CARMIL1/ABL1/F11R	20	negFC_4
GO:0007097	nuclear migration	8/1455	24/18903	0.000290473	0.00895784	0.00785127	HOOK3/SLIT1/SUN1/SYNE2/DOCK7/CLMN/FBXW11/PCM1	8	negFC_4
GO:0036465	synaptic vesicle recycling	16/1455	79/18903	0.000290829	0.00895784	0.00785127	NLGN4Y/DNM1/DNAJC6/SH3GL3/SNCA/NLGN4X/BTBD9/STON2/SH3GL2/ITSN1/NLGN1/PICALM/GAK/BIN1/VAMP4/ITSN2	16	negFC_4
GO:0010232	vascular transport	17/1455	87/18903	0.000298565	0.00907738	0.00795604	SLC2A3/SLC44A1/SLC16A2/ATP8A1/SLC1A1/ATP1A2/SLC4A8/ABCC1/SLC6A17/SLCO3A1/SLC38A1/SLC6A6/ABCC5/SLC1A2/SLC4A3/SLC7A1/SLC1A3	17	negFC_4
GO:0150104	transport across blood-brain barrier	17/1455	87/18903	0.000298565	0.00907738	0.00795604	SLC2A3/SLC44A1/SLC16A2/ATP8A1/SLC1A1/ATP1A2/SLC4A8/ABCC1/SLC6A17/SLCO3A1/SLC38A1/SLC6A6/ABCC5/SLC1A2/SLC4A3/SLC7A1/SLC1A3	17	negFC_4
GO:0007044	cell-substrate junction assembly	18/1455	95/18903	0.000299594	0.00907738	0.00795604	CORO1C/MACF1/LIMS1/EPHA3/ARHGEF7/RHOA/PTK2/FAM107A/MAP4K4/PEAK1/PTPRA/TSC1/TAOK2/DST/EFNA5/PTPRK/ABL1/SORBS1	18	negFC_4
GO:0098727	maintenance of cell number	28/1455	181/18903	0.000302035	0.00910187	0.00797751	TUT4/SMC1A/ARID4B/SMARCC1/HOOK3/BCL7A/CDH2/ZHX2/LDB2/DIS3L2/HMGA2/CDC73/SMARCA2/BCL9L/BRAF/CTNNB1/ZNF706/MED15/PTN/MCPH1/NIPBL/LOXL2/EZH2/MED27/MTF2/SUDS3/SMARCB1/PCM1	28	negFC_4
GO:1901653	cellular response to peptide	48/1455	373/18903	0.000308067	0.00923372	0.00809307	TRIM41/SMARCC1/SMPD3/GKAP1/SLC39A14/ESRRA/APP/GOT1/SOGA1/CRHR2/SYAP1/PKM/FYN/FER/PHIP/PTPN1/RAB10/GNAI2/RAB12/PTK2/ABCC1/BCL2L2/RHOQ/PID1/ZNF592/PRKCZ/BAIAP2/MYO5A/TYK2/GRB10/OSBPL8/PTPRA/LPIN1/HDAC9/POR/PLCB1/NR4A3/TSC2/EPHA4/APPL2/MBD5/SORL1/CACNA1A/APC/SORBS1/NDEL1/GPR21/PRKCD	48	negFC_4
GO:0007613	memory	21/1455	120/18903	0.000310136	0.00924605	0.00810387	KCNK10/BRINP1/CSMD1/CAMK4/SLC1A1/PAK5/BTBD9/MECP2/CUX2/PTN/GRIA1/SRF/SORCS3/SHANK1/PRKCZ/FGF13/PLCB1/CPEB3/CRTC1/SCN2A/GRIN2A	21	negFC_4
GO:0031333	negative regulation of protein-containing complex assembly	24/1455	146/18903	0.00031898	0.0094591	0.00829061	MAP2/SNCA/FHOD3/SVIL/SSH1/THRA/ARHGEF7/ZNF827/TRIOBP/CYRIB/LDLRAD4/ADD1/PRKCZ/PFN2/ARFGEF1/CRACD/TBCD/SORL1/EPS8/BBS4/CARMIL1/ADD2/PRKCD/SSH2	24	negFC_4
GO:1900076	regulation of cellular response to insulin stimulus	15/1455	72/18903	0.000323025	0.00952837	0.00835133	GKAP1/ESRRA/PTPN1/GNAI2/PID1/ZNF592/PRKCZ/GRB10/OSBPL8/TSC2/APPL2/SORL1/SORBS1/GPR21/PRKCD	15	negFC_4

## Sheet: negFC_6
Table S3. Gene Ontology analysis of genes with reduced affinity to TDP-43 K181E in eCLIPseq.
ID	Description	GeneRatio	BgRatio	pvalue	p.adjust	qvalue	geneID	Count	label
GO:0050808	synapse organization	64/781	432/18903	4.04601e-19	1.91133e-15	1.71338e-15	ROBO2/SEMA4D/KIRREL3/MECP2/EPHA4/CAMK2B/TANC2/CTBP2/DAB2IP/EPHB1/NRG1/NLGN1/CTNNA2/TSC1/PAK3/GPM6A/LRP8/IGSF21/CUX2/LRFN2/SHANK2/NRCAM/WASF3/TMEM108/ANK3/PTPRD/FYN/NTRK3/ERC1/EFNA5/ARHGAP44/GRIN2B/SNCA/GABRB3/IGSF9/CLSTN2/BSN/FGF13/TNC/SDK1/APBB2/SYBU/MYCBP2/GPC6/EPHA7/PFN2/PCLO/SIPA1L1/CACNB4/CDH2/SRGAP2C/SLIT1/ABL1/ADGRB3/ADD2/FARP1/SDK2/ARHGAP39/MTMR2/NRXN1/UNC13A/PTPRF/CACNB2/PPFIA2	64	negFC_6
GO:0050804	modulation of chemical synaptic transmission	61/781	448/18903	1.78391e-16	3.12663e-13	2.80281e-13	ABR/SLC24A2/DLGAP2/SORCS3/MECP2/PRKCZ/EPHA4/CAMK2B/PLPPR4/GRID1/EPHB1/NLGN1/SORCS2/LRP8/NF1/CUX2/LRFN2/APBA2/SHANK2/DLGAP1/CPEB3/CRTC1/CELF4/CACNA1B/GRIK3/TMEM108/PTPRD/FYN/ERC1/GRIN2B/SNCA/CLSTN2/SNCAIP/CACNA1A/GRIA1/PRKCE/GRM3/PRKN/TSHZ3/SNAP25/PFN2/DGKI/DCC/CDH11/CRHR2/SIPA1L1/CACNB4/CDH2/PPP3CA/ABL1/GRIN2A/NRG3/MCTP1/MTMR2/CNTNAP4/NRXN1/UNC13A/SLC1A3/STX3/APBA1/CACNB2	61	negFC_6
GO:0099177	regulation of trans-synaptic signaling	61/781	449/18903	1.98558e-16	3.12663e-13	2.80281e-13	ABR/SLC24A2/DLGAP2/SORCS3/MECP2/PRKCZ/EPHA4/CAMK2B/PLPPR4/GRID1/EPHB1/NLGN1/SORCS2/LRP8/NF1/CUX2/LRFN2/APBA2/SHANK2/DLGAP1/CPEB3/CRTC1/CELF4/CACNA1B/GRIK3/TMEM108/PTPRD/FYN/ERC1/GRIN2B/SNCA/CLSTN2/SNCAIP/CACNA1A/GRIA1/PRKCE/GRM3/PRKN/TSHZ3/SNAP25/PFN2/DGKI/DCC/CDH11/CRHR2/SIPA1L1/CACNB4/CDH2/PPP3CA/ABL1/GRIN2A/NRG3/MCTP1/MTMR2/CNTNAP4/NRXN1/UNC13A/SLC1A3/STX3/APBA1/CACNB2	61	negFC_6
GO:0010975	regulation of neuron projection development	60/781	446/18903	5.63013e-16	6.64919e-13	5.96053e-13	DIP2B/ROBO2/FBXW8/SPOCK1/SEMA4D/EPHA4/HECW2/CAMK2B/TMEM30A/TANC2/DAB2IP/NLGN1/CTNNA2/TSC1/PAK3/ABL2/LRP8/CUX2/HECW1/RETREG3/PLXNA4/SEMA6A/MAGI2/ULK4/NRCAM/CRTC1/PTPRG/PTPRD/FYN/NTRK3/EFNA5/ARHGAP44/ROBO1/BRSK2/FGF13/TIAM1/FAT3/TNIK/MYCBP2/TIAM2/EPHA7/SNAP25/DCC/ROR1/TENM3/SIPA1L1/UST/CDH2/PLXNA2/SLIT1/PPP3CA/ABL1/BCL11A/RAPGEF1/ADGRB3/NDEL1/TOX/PTPRF/ATP8A2/PPFIA2	60	negFC_6
GO:0016358	dendrite development	42/781	237/18903	1.02012e-15	9.63809e-13	8.63988e-13	FBXW8/RERE/SEMA4D/PREX2/PHACTR1/MECP2/EPHA4/HECW2/CAMK2B/TANC2/DAB2IP/EPHB1/NLGN1/CTNNA2/PAK3/LRP8/CUX2/HECW1/GRIP1/TAOK2/CPEB3/CRTC1/PTPRD/FYN/ARHGAP44/IGSF9/FAT3/SDK1/TNIK/BBS4/DCC/SIPA1L1/SRGAP2C/PPP3CA/ABL1/BCL11A/DCLK1/PICALM/ADGRB3/IQSEC1/FARP1/PPFIA2	42	negFC_6
GO:0007409	axonogenesis	56/781	438/18903	4.98257e-14	3.92294e-11	3.51665e-11	DIP2B/ROBO2/PTPRM/SEMA4D/EXT1/ADARB1/SLIT3/EPHA4/PLPPR4/TOP2B/EPHB1/CTNNA2/PAK3/DPYSL2/PARD3/PLXNA4/SEMA6A/TAOK2/NRXN3/VSTM2L/AUTS2/NRCAM/ANK3/FYN/EFNA5/IGSF9/ROBO1/BRSK2/TRIO/FGF13/TIAM1/MYCBP2/TIAM2/EPHA7/DCC/LLGL1/GLI3/CDH11/SIPA1L1/KALRN/UST/CDH2/TBCE/PLXNA2/SLIT1/ABL1/DCLK1/PICALM/RPS6KA5/NDEL1/UNC5D/SZT2/NRXN1/DOCK7/UNC5A/ATP8A2	56	negFC_6
GO:0061564	axon development	59/781	490/18903	1.45604e-13	9.82619e-11	8.8085e-11	MAPK8IP3/DIP2B/ROBO2/PTPRM/SEMA4D/EXT1/ADARB1/SLIT3/EPHA4/PLPPR4/TOP2B/EPHB1/CTNNA2/PAK3/DPYSL2/PARD3/PLXNA4/SEMA6A/TAOK2/NRXN3/VSTM2L/AUTS2/NRCAM/ANK3/FYN/EFNA5/IGSF9/ROBO1/BRSK2/TRIO/FGF13/TNC/TIAM1/MYCBP2/TIAM2/EPHA7/DCC/LLGL1/GLI3/CDH11/SIPA1L1/KALRN/UST/CDH2/TBCE/PLXNA2/SLIT1/ABL1/DCLK1/PICALM/RPS6KA5/NDEL1/UNC5D/SZT2/NRXN1/DOCK7/UNC5A/PTPRF/ATP8A2	59	negFC_6
GO:0050807	regulation of synapse organization	36/781	209/18903	2.85309e-13	1.68475e-10	1.51026e-10	ROBO2/SEMA4D/EPHA4/CAMK2B/TANC2/DAB2IP/EPHB1/NLGN1/CTNNA2/PAK3/GPM6A/LRP8/CUX2/LRFN2/SHANK2/NRCAM/PTPRD/FYN/NTRK3/EFNA5/ARHGAP44/GRIN2B/SNCA/IGSF9/CLSTN2/MYCBP2/GPC6/EPHA7/SIPA1L1/CDH2/SLIT1/ABL1/ADGRB3/FARP1/NRXN1/PPFIA2	36	negFC_6
GO:0050803	regulation of synapse structure or activity	36/781	215/18903	6.86537e-13	3.60355e-10	3.23034e-10	ROBO2/SEMA4D/EPHA4/CAMK2B/TANC2/DAB2IP/EPHB1/NLGN1/CTNNA2/PAK3/GPM6A/LRP8/CUX2/LRFN2/SHANK2/NRCAM/PTPRD/FYN/NTRK3/EFNA5/ARHGAP44/GRIN2B/SNCA/IGSF9/CLSTN2/MYCBP2/GPC6/EPHA7/SIPA1L1/CDH2/SLIT1/ABL1/ADGRB3/FARP1/NRXN1/PPFIA2	36	negFC_6
GO:0048813	dendrite morphogenesis	28/781	140/18903	3.06509e-12	1.44795e-09	1.29798e-09	FBXW8/RERE/SEMA4D/PREX2/PHACTR1/EPHA4/HECW2/CAMK2B/TANC2/EPHB1/NLGN1/CTNNA2/PAK3/LRP8/CUX2/HECW1/TAOK2/PTPRD/FYN/ARHGAP44/TNIK/SIPA1L1/PPP3CA/DCLK1/PICALM/ADGRB3/FARP1/PPFIA2	28	negFC_6
GO:0007416	synapse assembly	32/781	184/18903	4.62361e-12	1.98563e-09	1.77998e-09	ROBO2/SEMA4D/KIRREL3/MECP2/EPHB1/NRG1/NLGN1/GPM6A/CUX2/SHANK2/NRCAM/PTPRD/NTRK3/EFNA5/SNCA/GABRB3/CLSTN2/BSN/FGF13/SDK1/MYCBP2/GPC6/EPHA7/PCLO/CDH2/SRGAP2C/SLIT1/ADGRB3/ADD2/FARP1/SDK2/NRXN1	32	negFC_6
GO:0034329	cell junction assembly	51/781	430/18903	1.22154e-11	4.80878e-09	4.31073e-09	ROBO2/IKBKB/SEMA4D/CDH12/KIRREL3/MECP2/TBCD/EPHB1/NRG1/NLGN1/TSC1/GPM6A/PARD3/CUX2/CDHR3/SHANK2/TAOK2/DST/NRCAM/PTPRD/MICALL2/NTRK3/EFNA5/SNCA/GABRB3/CLSTN2/BSN/FGF13/SDK1/MYCBP2/GPC6/MYO9A/EPHA7/PTPRK/CDH11/PCLO/CDH2/SRGAP2C/LIMS1/SLIT1/ABL1/APC/RAPGEF1/ADGRB3/SORBS1/ADD2/FARP1/FER/SDK2/NRXN1/F11R	51	negFC_6
GO:0001764	neuron migration	30/781	177/18903	4.21019e-11	1.52992e-08	1.37147e-08	SPOCK1/DCX/ASTN2/KIRREL3/NAV1/PHACTR1/CAMK2B/TOP2B/DAB2IP/NRG1/CTNNA2/GPM6A/SEMA6A/AUTS2/ULK4/NRCAM/FYN/NTRK3/FGF13/FAT3/CEP85L/BBS4/CELSR1/DCC/SRGAP2C/DCLK1/NRG3/NDEL1/UNC5D/PCM1	30	negFC_6
GO:0051258	protein polymerization	36/781	281/18903	1.68867e-09	5.69805e-07	5.10791e-07	SLAIN2/KIRREL1/MECP2/TBCD/PAK3/CYRIA/TENM1/FHOD3/CCDC57/WASF3/CYRIB/MICALL2/SNCA/TTC17/FGF13/EPS8/NAV3/PRKCE/PRKN/BBS4/CYFIP2/PFN2/CHMP4B/TPPP/CEP192/CARMIL1/ABL1/NDEL1/ADD2/TUBGCP3/FER/SPIRE2/CRACD/AMBRA1/PRKCD/SSH2	36	negFC_6
GO:0051056	regulation of small GTPase mediated signal transduction	37/781	305/18903	4.56153e-09	1.43658e-06	1.28779e-06	ABR/TSC2/SRGAP3/PREX2/SPATA13/AMOT/DAB2IP/NRG1/MAPRE2/ABL2/NF1/SIPA1L2/ARHGAP32/PSD3/DENND1A/AKAP13/ARHGEF10L/AUTS2/CYRIB/PSD2/ARHGAP44/ROBO1/TRIO/TIAM1/EPS8/TIAM2/MYO9A/CDON/SIPA1L1/KALRN/GBF1/ABL1/IQSEC1/ARHGAP39/F11R/ARHGAP23/ARHGAP5	37	negFC_6
GO:0048588	developmental cell growth	31/781	229/18903	6.12173e-09	1.80744e-06	1.62024e-06	DIP2B/SLC23A2/SEMA4D/EXT1/SLIT3/AKAP6/PRKCZ/DPYSL2/PLXNA4/SEMA6A/AKAP13/SORBS2/AUTS2/NRCAM/AURKA/PRMT2/TMEM108/EFNA5/FGF13/ITSN2/EPHA7/PRKN/CYFIP2/DCC/YY1/SLIT1/ABL1/BCL11A/DCLK1/NDEL1/UNC13A	31	negFC_6
GO:0050773	regulation of dendrite development	20/781	103/18903	6.69767e-09	1.86116e-06	1.6684e-06	FBXW8/SEMA4D/EPHA4/HECW2/CAMK2B/DAB2IP/PAK3/LRP8/CUX2/HECW1/CRTC1/PTPRD/FAT3/TNIK/DCC/SIPA1L1/PPP3CA/ABL1/BCL11A/ADGRB3	20	negFC_6
GO:0031346	positive regulation of cell projection organization	40/781	352/18903	7.20168e-09	1.89004e-06	1.69429e-06	ROBO2/FBXW8/SEMA4D/EPHA4/CAMK2B/TMEM30A/DAB2IP/NLGN1/PAK3/GPM6A/ABL2/LRP8/CUX2/RETREG3/PLXNA4/TENM1/GRIP1/MAGI2/AUTS2/CRTC1/PTPRD/FYN/NTRK3/EFNA5/ROBO1/TIAM1/EPS8/TIAM2/BBS4/ROR1/TENM3/CARMIL1/TENM2/PLXNA2/ABL1/APC/RAPGEF1/NDEL1/TOX/ATP8A2	40	negFC_6
GO:0099175	regulation of postsynapse organization	18/781	87/18903	1.33499e-08	3.3192e-06	2.97543e-06	EPHA4/CAMK2B/TANC2/NLGN1/PAK3/LRP8/CUX2/LRFN2/NRCAM/PTPRD/FYN/NTRK3/ARHGAP44/GRIN2B/EPHA7/SIPA1L1/CDH2/PPFIA2	18	negFC_6
GO:0099173	postsynapse organization	25/781	166/18903	2.11476e-08	4.99507e-06	4.47773e-06	EPHA4/CAMK2B/TANC2/EPHB1/NLGN1/PAK3/LRP8/CUX2/LRFN2/SHANK2/NRCAM/TMEM108/PTPRD/FYN/NTRK3/ARHGAP44/GRIN2B/EPHA7/SIPA1L1/CDH2/FARP1/ARHGAP39/MTMR2/NRXN1/PPFIA2	25	negFC_6
GO:0007411	axon guidance	29/781	236/18903	1.61154e-07	3.60388e-05	3.23063e-05	ROBO2/PTPRM/SEMA4D/EXT1/SLIT3/EPHA4/EPHB1/DPYSL2/PLXNA4/SEMA6A/NRXN3/VSTM2L/NRCAM/FYN/EFNA5/IGSF9/ROBO1/TRIO/MYCBP2/EPHA7/DCC/GLI3/KALRN/PLXNA2/SLIT1/RPS6KA5/UNC5D/NRXN1/UNC5A	29	negFC_6
GO:0051960	regulation of nervous system development	44/781	456/18903	1.67835e-07	3.60388e-05	3.23063e-05	DIP2B/ROBO2/FBXW8/SEMA4D/TENM4/MECP2/EPHA4/CAMK2B/EPHB1/NLGN1/PAK3/LRP8/NF1/PARD3/CUX2/PLXNA4/APPL2/DICER1/SEMA6A/WASF3/XRCC5/PTPRD/NTRK3/EFNA5/CLSTN2/ROBO1/SORL1/PER2/FGF13/TIAM1/TIAM2/EPHA7/TPPP/DCC/GLI3/PLXNA2/SLIT1/PPP3CA/ADGRB3/NDEL1/MTMR2/NRXN1/DOCK7/PCM1	44	negFC_6
GO:0097485	neuron projection guidance	29/781	237/18903	1.76563e-07	3.62646e-05	3.25087e-05	ROBO2/PTPRM/SEMA4D/EXT1/SLIT3/EPHA4/EPHB1/DPYSL2/PLXNA4/SEMA6A/NRXN3/VSTM2L/NRCAM/FYN/EFNA5/IGSF9/ROBO1/TRIO/MYCBP2/EPHA7/DCC/GLI3/KALRN/PLXNA2/SLIT1/RPS6KA5/UNC5D/NRXN1/UNC5A	29	negFC_6
GO:0030900	forebrain development	39/781	383/18903	2.13817e-07	4.20862e-05	3.77274e-05	ROBO2/TACC2/EXT1/KIRREL3/PHACTR1/TOP2B/DAB2IP/NRG1/TSC1/TRAPPC9/LRP8/NF1/MBOAT7/SLC8A1/PLXNA4/SUN1/SYNE2/TMEM108/FYN/UCHL5/ROBO1/FGF13/SLC1A2/BBS4/GLI3/CDON/BBS2/ATRX/CDH2/SRGAP2C/SLIT1/DCLK1/NRG3/NDEL1/TOX/SZT2/DOCK7/DYNC2H1/PCM1	39	negFC_6
GO:0030010	establishment of cell polarity	22/781	150/18903	2.37596e-07	4.48962e-05	4.02463e-05	PRKCZ/AMOT/EPHB1/ABL2/PARD3B/PARD3/CYRIB/BRSK2/FGF13/FRMD4B/MYO9A/FRMD4A/LLGL1/AMOTL1/UST/GBF1/ABL1/NDEL1/WWC1/DOCK7/NEK3/FBXW11	22	negFC_6
GO:0021537	telencephalon development	30/781	255/18903	2.58679e-07	4.7e-05	4.21322e-05	ROBO2/TACC2/EXT1/KIRREL3/PHACTR1/DAB2IP/NRG1/TSC1/TRAPPC9/LRP8/NF1/MBOAT7/SLC8A1/PLXNA4/SUN1/SYNE2/TMEM108/UCHL5/ROBO1/FGF13/SLC1A2/BBS4/GLI3/CDON/BBS2/CDH2/SRGAP2C/NRG3/NDEL1/SZT2	30	negFC_6
GO:0021987	cerebral cortex development	19/781	117/18903	3.12775e-07	5.4724e-05	4.90563e-05	TACC2/PHACTR1/DAB2IP/TSC1/TRAPPC9/LRP8/NF1/MBOAT7/SUN1/SYNE2/ROBO1/FGF13/BBS4/GLI3/CDON/BBS2/CDH2/SRGAP2C/NDEL1	19	negFC_6
GO:0048814	regulation of dendrite morphogenesis	14/781	66/18903	3.94794e-07	6.66075e-05	5.97089e-05	FBXW8/SEMA4D/EPHA4/HECW2/CAMK2B/PAK3/LRP8/CUX2/HECW1/PTPRD/TNIK/SIPA1L1/PPP3CA/ADGRB3	14	negFC_6
GO:0032535	regulation of cellular component size	37/781	367/18903	5.5921e-07	8.91865e-05	7.99495e-05	DIP2B/SEMA4D/KIRREL1/KCNMA1/TSC1/PAK3/RPTOR/DPYSL2/CYRIA/PLXNA4/TENM1/FHOD3/SEMA6A/NRCAM/CYRIB/EFNA5/KXD1/FGF13/EPS8/PRKCE/EPHA7/BBS4/CYFIP2/PFN2/RAB22A/DCC/CARMIL1/SLIT1/ABL1/PICALM/NDEL1/ADD2/FER/CRACD/ARHGAP5/PRKCD/SSH2	37	negFC_6
GO:0098703	calcium ion import across plasma membrane	11/781	41/18903	5.66383e-07	8.91865e-05	7.99495e-05	SLC24A2/CACNA1E/SLC8A1/CACNA1B/FYN/NALF1/CACNA1A/TRPV1/NALF2/CACNA1D/PPP3CA	11	negFC_6
GO:0032271	regulation of protein polymerization	25/781	201/18903	9.08685e-07	0.000138472	0.00012413	SLAIN2/KIRREL1/MECP2/TBCD/PAK3/CYRIA/TENM1/FHOD3/CYRIB/SNCA/EPS8/NAV3/PRKCE/BBS4/CYFIP2/PFN2/TPPP/CARMIL1/ABL1/ADD2/FER/CRACD/AMBRA1/PRKCD/SSH2	25	negFC_6
GO:0021952	central nervous system projection neuron axonogenesis	9/781	28/18903	1.14008e-06	0.000168304	0.000150873	ADARB1/EPHA4/EPHB1/PLXNA4/MYCBP2/DCC/CDH11/DCLK1/SZT2	9	negFC_6
GO:0051963	regulation of synapse assembly	17/781	104/18903	1.18241e-06	0.000169264	0.000151733	ROBO2/SEMA4D/EPHB1/NLGN1/CUX2/PTPRD/NTRK3/EFNA5/SNCA/CLSTN2/MYCBP2/GPC6/EPHA7/SLIT1/ADGRB3/FARP1/NRXN1	17	negFC_6
GO:0060560	developmental growth involved in morphogenesis	27/781	233/18903	1.37163e-06	0.000190576	0.000170838	DIP2B/SLC23A2/SEMA4D/EXT1/SLIT3/PRKCZ/DPYSL2/PLXNA4/SEMA6A/MAGI2/AUTS2/NRCAM/AURKA/TMEM108/EFNA5/FGF13/ITSN2/EPHA7/PRKN/CYFIP2/DCC/SLIT1/ABL1/BCL11A/DCLK1/NDEL1/UNC13A	27	negFC_6
GO:0007163	establishment or maintenance of cell polarity	27/781	234/18903	1.49105e-06	0.00020125	0.000180406	PRKCZ/AMOT/EPHB1/ABL2/PARD3B/PARD3/DST/DLG3/DLG2/CYRIB/BRSK2/FGF13/FRMD4B/MYO9A/FRMD4A/LLGL1/AMOTL1/CAP2/UST/GBF1/ABL1/NDEL1/WWC1/MTCL1/DOCK7/NEK3/FBXW11	27	negFC_6
GO:0021955	central nervous system neuron axonogenesis	10/781	37/18903	1.72783e-06	0.00022673	0.000203247	ADARB1/EPHA4/EPHB1/PLXNA4/MYCBP2/DCC/CDH11/DCLK1/NDEL1/SZT2	10	negFC_6
GO:0050770	regulation of axonogenesis	21/781	156/18903	1.86682e-06	0.000238348	0.000213662	DIP2B/ROBO2/SEMA4D/EPHA4/PAK3/PLXNA4/SEMA6A/EFNA5/ROBO1/BRSK2/FGF13/TIAM1/TIAM2/EPHA7/DCC/SIPA1L1/UST/CDH2/PLXNA2/SLIT1/NDEL1	21	negFC_6
GO:0030041	actin filament polymerization	22/781	170/18903	2.08883e-06	0.000253016	0.000226811	KIRREL1/PAK3/CYRIA/TENM1/FHOD3/WASF3/CYRIB/MICALL2/TTC17/EPS8/PRKCE/BBS4/CYFIP2/PFN2/CARMIL1/ABL1/ADD2/FER/SPIRE2/CRACD/PRKCD/SSH2	22	negFC_6
GO:0050806	positive regulation of synaptic transmission	22/781	170/18903	2.08883e-06	0.000253016	0.000226811	SLC24A2/MECP2/PRKCZ/EPHA4/NLGN1/NF1/SHANK2/CRTC1/GRIN2B/SNCA/CLSTN2/PRKCE/TSHZ3/SNAP25/CRHR2/CACNB4/ABL1/GRIN2A/NRXN1/SLC1A3/STX3/CACNB2	22	negFC_6
GO:0031644	regulation of nervous system process	20/781	145/18903	2.22748e-06	0.000263065	0.00023582	MGLL/DLGAP2/TENM4/PRKCZ/NLGN1/PARD3/CUX2/DICER1/DLGAP1/CELF4/WASF3/TMEM108/GRIN2B/TPPP/GRIN2A/FGF12/ABAT/ZFHX2/MTMR2/NRXN1	20	negFC_6
GO:0050919	negative chemotaxis	11/781	47/18903	2.48923e-06	0.000286808	0.000257103	ROBO2/SEMA4D/SLIT3/NRG1/PLXNA4/SEMA6A/EFNA5/ROBO1/EPHA7/SLIT1/NRG3	11	negFC_6
GO:0048638	regulation of developmental growth	33/781	332/18903	3.1e-06	0.000348676	0.000312564	DIP2B/FTO/SLC23A2/SEMA4D/FGF9/AKAP6/DPYSL2/PLXNA4/SEMA6A/NRCAM/MBD5/EFNA5/FGF13/ITSN2/MYCBP2/EPHA7/PRKN/BBS4/DCC/YY1/BBS2/ATRN/WWC3/SLIT1/ABL1/BCL11A/NDEL1/WWC1/ZFPM2/UNC13A/GPR21/ATP8A2/JARID2	33	negFC_6
GO:0042391	regulation of membrane potential	39/781	431/18903	4.0806e-06	0.000425318	0.000381268	KCNK10/MECP2/AKAP6/PRKCZ/GRID1/NLGN1/KCNMA1/SLC8A1/CUX2/NRCAM/CRTC1/CELF4/GRIK3/TMEM108/ANK3/GRIN2B/SNCA/CACNA1H/GABRB3/SCN2A/GABRG3/FGF13/GRIA1/PRKN/TRPV1/CAMK2D/CACNB4/PANK2/SLC4A3/CACNA1D/ATP1B1/PPP3CA/ABL1/GRIN2A/FGF12/ABAT/MTMR2/NRXN1/CACNB2	39	negFC_6
GO:0035418	protein localization to synapse	13/781	69/18903	4.20192e-06	0.000425318	0.000381268	MAPK8IP3/PRKCZ/NLGN1/GRIP1/DLG2/ARHGAP44/BSN/GPC6/SNAP25/PCLO/GRIN2A/NRXN1/STX3	13	negFC_6
GO:0007269	neurotransmitter secretion	20/781	151/18903	4.20429e-06	0.000425318	0.000381268	CTBP2/NLGN1/NF1/PTPRN2/APBA2/CADPS/SNCA/SNCAIP/PRKN/SNAP25/PFN2/PCLO/CACNB4/STXBP2/MCTP1/NRXN1/UNC13A/STX3/APBA1/CACNB2	20	negFC_6
GO:0099643	signal release from synapse	20/781	151/18903	4.20429e-06	0.000425318	0.000381268	CTBP2/NLGN1/NF1/PTPRN2/APBA2/CADPS/SNCA/SNCAIP/PRKN/SNAP25/PFN2/PCLO/CACNB4/STXBP2/MCTP1/NRXN1/UNC13A/STX3/APBA1/CACNB2	20	negFC_6
GO:0035249	synaptic transmission, glutamatergic	16/781	102/18903	4.23157e-06	0.000425318	0.000381268	EXT1/PLPPR4/GRID1/NLGN1/NF1/GRIK3/GRIN2B/GRM3/PRKN/TSHZ3/DGKI/CACNB4/CDH2/GRIN2A/NRXN1/UNC13A	16	negFC_6
GO:0022029	telencephalon cell migration	12/781	60/18903	5.12239e-06	0.000494732	0.000443493	DAB2IP/NRG1/LRP8/MBOAT7/SUN1/SYNE2/ROBO1/FGF13/GLI3/SRGAP2C/NRG3/NDEL1	12	negFC_6
GO:0060996	dendritic spine development	15/781	92/18903	5.15016e-06	0.000494732	0.000443493	EPHA4/CAMK2B/TANC2/EPHB1/NLGN1/PAK3/LRP8/CUX2/CPEB3/ARHGAP44/SDK1/SIPA1L1/SRGAP2C/IQSEC1/PPFIA2	15	negFC_6
GO:0097061	dendritic spine organization	14/781	81/18903	5.23637e-06	0.000494732	0.000443493	EPHA4/CAMK2B/TANC2/EPHB1/NLGN1/PAK3/LRP8/CUX2/FYN/ARHGAP44/GRIN2B/SIPA1L1/MTMR2/PPFIA2	14	negFC_6
GO:0030534	adult behavior	19/781	143/18903	6.93763e-06	0.000633934	0.000568278	PREX2/MECP2/EPHA4/TSC1/SHANK2/NRXN3/SNCA/EPS8/SDK1/SLC1A2/PRKN/BBS4/CACNB4/BBS2/TBCE/FGF12/ABAT/ZFHX2/NRXN1	19	negFC_6
GO:0050890	cognition	31/781	314/18903	7.04163e-06	0.000633934	0.000568278	KCNK10/SORCS3/MECP2/PRKCZ/THRA/CAMK4/TSC1/NF1/CUX2/SHANK2/NRXN3/CPEB3/CRTC1/FYN/GRIN2B/SCN2A/CSMD1/FGF13/DGCR2/PAK5/GRIA1/PRKN/BBS4/SNAP25/MGAT3/ABL1/GRIN2A/PICALM/ADGRB3/NRXN1/SOBP	31	negFC_6
GO:0048013	ephrin receptor signaling pathway	11/781	52/18903	7.14945e-06	0.000633934	0.000568278	EPHA4/EPHB1/PAK3/FYN/NTRK3/EFNA5/TIAM1/EPHA7/SIPA1L1/KALRN/ANKS1B	11	negFC_6
GO:0050767	regulation of neurogenesis	35/781	377/18903	7.2465e-06	0.000633934	0.000568278	DIP2B/ROBO2/FBXW8/SEMA4D/TENM4/MECP2/EPHA4/CAMK2B/PAK3/LRP8/NF1/CUX2/PLXNA4/APPL2/DICER1/SEMA6A/XRCC5/PTPRD/NTRK3/EFNA5/ROBO1/SORL1/PER2/FGF13/TIAM1/TIAM2/EPHA7/DCC/GLI3/PLXNA2/SLIT1/PPP3CA/NDEL1/DOCK7/PCM1	35	negFC_6
GO:0010976	positive regulation of neuron projection development	20/781	157/18903	7.65463e-06	0.000657463	0.00058937	CAMK2B/TMEM30A/DAB2IP/NLGN1/PAK3/ABL2/LRP8/CUX2/RETREG3/MAGI2/CRTC1/FYN/NTRK3/ROR1/TENM3/ABL1/RAPGEF1/NDEL1/TOX/ATP8A2	20	negFC_6
GO:0060078	regulation of postsynaptic membrane potential	19/781	145/18903	8.51224e-06	0.000718068	0.000643698	MECP2/PRKCZ/GRID1/NLGN1/CUX2/CELF4/GRIK3/TMEM108/GRIN2B/SNCA/GABRB3/GABRG3/GRIA1/TRPV1/PPP3CA/GRIN2A/ABAT/MTMR2/NRXN1	19	negFC_6
GO:0021885	forebrain cell migration	12/781	63/18903	8.71831e-06	0.000722549	0.000647715	DAB2IP/NRG1/LRP8/MBOAT7/SUN1/SYNE2/ROBO1/FGF13/GLI3/SRGAP2C/NRG3/NDEL1	12	negFC_6
GO:1990138	neuron projection extension	21/781	172/18903	8.93337e-06	0.000727608	0.00065225	DIP2B/SLC23A2/SEMA4D/SLIT3/PRKCZ/DPYSL2/PLXNA4/SEMA6A/AUTS2/NRCAM/AURKA/TMEM108/ITSN2/PRKN/CYFIP2/SLIT1/ABL1/BCL11A/DCLK1/NDEL1/UNC13A	21	negFC_6
GO:0008154	actin polymerization or depolymerization	23/781	200/18903	9.28622e-06	0.000743527	0.00066652	KIRREL1/PAK3/CYRIA/TENM1/FHOD3/WASF3/CYRIB/MICALL2/TTC17/EPS8/PRKCE/BBS4/CYFIP2/PFN2/CARMIL1/ABL1/MICAL2/ADD2/FER/SPIRE2/CRACD/PRKCD/SSH2	23	negFC_6
GO:0061001	regulation of dendritic spine morphogenesis	10/781	44/18903	9.46911e-06	0.000745535	0.00066832	EPHA4/CAMK2B/TANC2/NLGN1/PAK3/LRP8/CUX2/ARHGAP44/SIPA1L1/PPFIA2	10	negFC_6
GO:0021543	pallium development	21/781	174/18903	1.06994e-05	0.000828586	0.00074277	TACC2/KIRREL3/PHACTR1/DAB2IP/TSC1/TRAPPC9/LRP8/NF1/MBOAT7/SUN1/SYNE2/TMEM108/ROBO1/FGF13/BBS4/GLI3/CDON/BBS2/CDH2/SRGAP2C/NDEL1	21	negFC_6
GO:1902414	protein localization to cell junction	15/781	98/18903	1.14116e-05	0.000869487	0.000779434	MAPK8IP3/PRKCZ/NLGN1/GRIP1/DLG2/ARHGAP44/BSN/GPC6/SNAP25/PCLO/GRIN2A/MAPK9/NRXN1/F11R/STX3	15	negFC_6
GO:1901888	regulation of cell junction assembly	23/781	204/18903	1.28731e-05	0.000965281	0.000865307	ROBO2/IKBKB/SEMA4D/EPHB1/NLGN1/TSC1/CUX2/PTPRD/NTRK3/EFNA5/SNCA/CLSTN2/MYCBP2/GPC6/EPHA7/LIMS1/SLIT1/ABL1/RAPGEF1/ADGRB3/FARP1/NRXN1/F11R	23	negFC_6
GO:0001505	regulation of neurotransmitter levels	24/781	219/18903	1.35939e-05	0.0010034	0.000899476	CTBP2/NLGN1/NF1/PTPRN2/APBA2/CADPS/SNCA/SNCAIP/PER2/SLC1A2/PRKN/SNAP25/PFN2/PCLO/CACNB4/STXBP2/ABAT/MCTP1/NRXN1/UNC13A/SLC1A3/STX3/APBA1/CACNB2	24	negFC_6
GO:0098876	vesicle-mediated transport to the plasma membrane	19/781	150/18903	1.39453e-05	0.0010135	0.000908531	RAB11FIP3/GRIP1/OSBPL5/DENND1A/VAMP4/ANK3/MICALL2/ARHGAP44/SORL1/EXOC4/SNAP25/LLGL1/STX12/BBS2/VPS51/EXOC6B/VTI1A/EPG5/STX3	19	negFC_6
GO:0021795	cerebral cortex cell migration	10/781	46/18903	1.44353e-05	0.00103321	0.000926204	DAB2IP/LRP8/MBOAT7/SUN1/SYNE2/ROBO1/FGF13/GLI3/SRGAP2C/NDEL1	10	negFC_6
GO:0048854	brain morphogenesis	9/781	37/18903	1.46991e-05	0.0010364	0.000929057	CTNNA2/NF1/UCHL5/BBS4/BBS2/CDH2/VPS51/SLIT1/FBXW11	9	negFC_6
GO:0048167	regulation of synaptic plasticity	23/781	207/18903	1.63398e-05	0.00113514	0.00101757	SLC24A2/SORCS3/MECP2/PRKCZ/EPHA4/CAMK2B/SORCS2/NF1/SHANK2/CPEB3/CRTC1/ERC1/GRIN2B/SNCA/GRIA1/TSHZ3/SNAP25/CRHR2/SIPA1L1/ABL1/GRIN2A/MCTP1/STX3	23	negFC_6
GO:0043954	cellular component maintenance	12/781	67/18903	1.68402e-05	0.0011471	0.00102829	KIRREL1/CTBP2/NLGN1/MTSS1/SHANK2/FYN/ERC1/GRIN2B/BSN/PCLO/ADGRB3/MTMR2	12	negFC_6
GO:0043087	regulation of GTPase activity	34/781	376/18903	1.69976e-05	0.0011471	0.00102829	ABR/SEMA4D/DOCK9/TSC2/TBCK/EPHA4/CBLB/AMOT/DAB2IP/TSC1/MAPRE2/NF1/PLXNA4/SIPA1L2/RGS7/TBC1D1/RABGAP1/NTRK3/EFNA5/ARHGAP44/TIAM1/TIAM2/MYO9A/BBS4/SIPA1L1/LIMS1/PLXNA2/PICALM/RAPGEF1/TBC1D12/NDEL1/IQSEC1/F11R/DOCK7	34	negFC_6
GO:2001222	regulation of neuron migration	10/781	47/18903	1.76639e-05	0.00117527	0.00105355	PHACTR1/CAMK2B/DAB2IP/NRG1/CTNNA2/SEMA6A/ULK4/SRGAP2C/NRG3/UNC5D	10	negFC_6
GO:0016049	cell growth	41/781	493/18903	1.79577e-05	0.00117822	0.0010562	DIP2B/SPOCK1/SLC23A2/SEMA4D/EXT1/SLIT3/AKAP6/PRKCZ/RPTOR/DPYSL2/PLXNA4/SEMA6A/AKAP13/TAOK2/SORBS2/AUTS2/PML/NRCAM/AURKA/PRMT2/TMEM108/EFNA5/FGF13/TNC/PAK5/ITSN2/CDK11A/EPHA7/PRKN/CYFIP2/DCC/CAMK2D/YY1/SLIT1/ABL1/BCL11A/URI1/DCLK1/NRG3/NDEL1/UNC13A	41	negFC_6
GO:0031290	retinal ganglion cell axon guidance	7/781	22/18903	1.97985e-05	0.00126389	0.00113299	ROBO2/PTPRM/EPHB1/NRCAM/EFNA5/EPHA7/SLIT1	7	negFC_6
GO:0099558	maintenance of synapse structure	7/781	22/18903	1.97985e-05	0.00126389	0.00113299	CTBP2/NLGN1/SHANK2/ERC1/BSN/PCLO/ADGRB3	7	negFC_6
GO:0106027	neuron projection organization	14/781	91/18903	2.09401e-05	0.00131894	0.00118234	EPHA4/CAMK2B/TANC2/EPHB1/NLGN1/PAK3/LRP8/CUX2/FYN/ARHGAP44/GRIN2B/SIPA1L1/MTMR2/PPFIA2	14	negFC_6
GO:0097553	calcium ion transmembrane import into cytosol	21/781	182/18903	2.13548e-05	0.00131911	0.00118249	SLC24A2/AKAP6/CACNA1E/SLC8A1/PML/TRPC1/CACNA1B/FYN/GRIN2B/SNCA/NALF1/CACNA1A/UBASH3B/PRKCE/TRPV1/CAMK2D/NALF2/CACNA1D/PPP3CA/ABL1/GRIN2A	21	negFC_6
GO:0060997	dendritic spine morphogenesis	11/781	58/18903	2.15012e-05	0.00131911	0.00118249	EPHA4/CAMK2B/TANC2/EPHB1/NLGN1/PAK3/LRP8/CUX2/ARHGAP44/SIPA1L1/PPFIA2	11	negFC_6
GO:0032956	regulation of actin cytoskeleton organization	33/781	365/18903	2.2606e-05	0.00135826	0.00121759	KIRREL1/CTNNA2/TSC1/PAK3/ABL2/CYRIA/TENM1/FHOD3/MTSS1/AKAP13/TAOK2/ARHGEF10L/WASF3/CYRIB/NTRK3/EFNA5/ARHGAP44/LRP1/EPS8/PRKCE/PRKN/BBS4/CYFIP2/CELSR1/PFN2/CARMIL1/ABL1/ADD2/FER/CRACD/F11R/PRKCD/SSH2	33	negFC_6
GO:0044089	positive regulation of cellular component biogenesis	41/781	498/18903	2.27143e-05	0.00135826	0.00121759	SEMA4D/SLAIN2/KIRREL1/MECP2/DAB2IP/EPHB1/NRG1/NLGN1/TSC1/GPM6A/CUX2/TENM1/LDB2/MTSS1/ARHGEF10L/AUTS2/PTPRD/EFNA5/SNCA/CNOT6/CLSTN2/EPS8/NAV3/PRKCE/BBS4/PFN2/TPPP/CARMIL1/TENM2/LIMS1/ABL1/APC/ADGRB3/NDEL1/ATF7IP/FER/CRACD/STX18/MAPK9/NRXN1/AMBRA1	41	negFC_6
GO:0060291	long-term synaptic potentiation	15/781	104/18903	2.3681e-05	0.00138418	0.00124082	SLC24A2/MECP2/PRKCZ/EPHA4/NF1/SHANK2/CRTC1/GRIN2B/SNCA/TSHZ3/SNAP25/CRHR2/ABL1/GRIN2A/STX3	15	negFC_6
GO:0006836	neurotransmitter transport	23/781	212/18903	2.40268e-05	0.00138418	0.00124082	CTBP2/NLGN1/NF1/PTPRN2/APBA2/CADPS/SNCA/SNCAIP/PER2/SLC1A2/PRKN/SNAP25/PFN2/PCLO/CACNB4/STXBP2/MCTP1/NRXN1/UNC13A/SLC1A3/STX3/APBA1/CACNB2	23	negFC_6
GO:0099003	vesicle-mediated transport in synapse	23/781	212/18903	2.40268e-05	0.00138418	0.00124082	STON2/CTBP2/NLGN1/APBA2/SH3GL3/CADPS/VAMP4/SNCA/BRSK2/BSN/ITSN2/AP2A1/AP2A2/SNAP25/PFN2/PCLO/CACNB4/CDH2/PICALM/UNC13A/STX3/APBA1/CACNB2	23	negFC_6
GO:0007611	learning or memory	27/781	273/18903	2.62617e-05	0.0014947	0.0013399	KCNK10/SORCS3/MECP2/PRKCZ/THRA/CAMK4/TSC1/NF1/CUX2/SHANK2/NRXN3/CPEB3/CRTC1/FYN/GRIN2B/SCN2A/CSMD1/FGF13/PAK5/GRIA1/PRKN/SNAP25/ABL1/GRIN2A/PICALM/ADGRB3/NRXN1	27	negFC_6
GO:0051656	establishment of organelle localization	37/781	437/18903	3.11595e-05	0.00175235	0.00157086	NR4A3/PRKCZ/TANC2/NLGN1/TRAPPC9/SPICE1/PARD3B/MYO1D/PARD3/SUN1/SYNE2/SNCA/KXD1/EXOC4/SYBU/TRAPPC11/PRKN/BBS4/CHMP4B/LLGL1/CDCA5/BBS2/GBF1/MAD1L1/SLIT1/TRAK1/MYO5B/EXOC6B/PICALM/STXBP2/NDEL1/FER/SPIRE2/DOCK7/PPFIA2/FBXW11/PCM1	37	negFC_6
GO:0032970	regulation of actin filament-based process	35/781	406/18903	3.50463e-05	0.00193542	0.00173497	KIRREL1/CTNNA2/TSC1/PAK3/ABL2/CYRIA/TENM1/FHOD3/MTSS1/AKAP13/TAOK2/ARHGEF10L/WASF3/CYRIB/NTRK3/EFNA5/ARHGAP44/LRP1/FGF13/EPS8/PRKCE/PRKN/BBS4/CYFIP2/CELSR1/PFN2/CAMK2D/CARMIL1/ABL1/ADD2/FER/CRACD/F11R/PRKCD/SSH2	35	negFC_6
GO:0016197	endosomal transport	25/781	247/18903	3.52341e-05	0.00193542	0.00173497	RAB6B/RBSN/RAB11FIP3/GRIP1/NSG2/DENND1A/VAMP4/SNX32/MICALL2/ERC1/ARHGAP44/SORL1/ITSN2/PRKN/CHMP4B/STX12/VPS51/GBF1/DCLK1/MYO5B/PICALM/USP7/VTI1A/EPG5/VPS37C	25	negFC_6
GO:0034331	cell junction maintenance	9/781	41/18903	3.56939e-05	0.00193814	0.0017374	KIRREL1/CTBP2/NLGN1/MTSS1/SHANK2/ERC1/BSN/PCLO/ADGRB3	9	negFC_6
GO:0022604	regulation of cell morphogenesis	29/781	312/18903	4.23882e-05	0.00227547	0.0020398	SHROOM3/FBXW8/SLC23A2/SEMA4D/EPHA4/CAMK2B/PAK3/LRP8/CUX2/PLXNA4/GRIP1/TAOK2/WASF3/PTPRD/FYN/EFNA5/ITSN2/EPS8/MYO9A/PRKN/CARMIL1/LIMS1/PLXNA2/ABL1/BCL11A/FMNL2/F11R/UNC13A/ZRANB1	29	negFC_6
GO:0098742	cell-cell adhesion via plasma-membrane adhesion molecules	27/781	282/18903	4.63628e-05	0.00246087	0.002206	ROBO2/PTPRM/CDH12/KIRREL3/TENM4/NLGN1/IGSF21/CDHR3/TENM1/VSTM2L/PTPRD/EFNA5/IGSF9/CLSTN2/ROBO1/FAT3/SDK1/GPC6/CELSR1/CDH11/TENM3/CDH2/TENM2/CADM1/UNC5D/SDK2/PTPRF	27	negFC_6
GO:0099504	synaptic vesicle cycle	21/781	192/18903	4.75501e-05	0.00249585	0.00223736	STON2/CTBP2/NLGN1/APBA2/SH3GL3/CADPS/VAMP4/SNCA/BRSK2/BSN/ITSN2/SNAP25/PFN2/PCLO/CACNB4/CDH2/PICALM/UNC13A/STX3/APBA1/CACNB2	21	negFC_6
GO:0021801	cerebral cortex radial glia-guided migration	7/781	25/18903	5.00679e-05	0.00257088	0.00230461	DAB2IP/LRP8/MBOAT7/SUN1/SYNE2/GLI3/SRGAP2C	7	negFC_6
GO:0022030	telencephalon glial cell migration	7/781	25/18903	5.00679e-05	0.00257088	0.00230461	DAB2IP/LRP8/MBOAT7/SUN1/SYNE2/GLI3/SRGAP2C	7	negFC_6
GO:0031109	microtubule polymerization or depolymerization	16/781	124/18903	5.20828e-05	0.00264558	0.00237158	SLAIN2/CCSAP/MECP2/TBCD/MAPRE2/CCDC57/SNCA/FGF13/NAV3/TPPP/CEP192/ABL1/APC/NCKAP5/NDEL1/TUBGCP3	16	negFC_6
GO:0051494	negative regulation of cytoskeleton organization	19/781	165/18903	5.34634e-05	0.00268682	0.00240855	TBCD/IQCJ-SCHIP1/CTNNA2/FHOD3/CYRIB/SNCA/FGF13/EPS8/NAV3/PRKN/BBS4/PFN2/CARMIL1/APC/ADD2/CRACD/F11R/PRKCD/SSH2	19	negFC_6
GO:0031345	negative regulation of cell projection organization	21/781	194/18903	5.53716e-05	0.00275343	0.00246825	DIP2B/SPOCK1/SEMA4D/EPHA4/NLGN1/TSC1/SEMA6A/PTPRG/FYN/ARHGAP44/GRIN2B/FGF13/FAT3/EPHA7/PFN2/DCC/SRGAP2C/SLIT1/PPP3CA/BCL11A/PRKCD	21	negFC_6
GO:0021799	cerebral cortex radially oriented cell migration	8/781	34/18903	5.71651e-05	0.002813	0.00252166	DAB2IP/LRP8/MBOAT7/SUN1/SYNE2/GLI3/SRGAP2C/NDEL1	8	negFC_6
GO:1902903	regulation of supramolecular fiber organization	33/781	384/18903	6.1842e-05	0.00301177	0.00269984	SLAIN2/KIRREL1/MECP2/TBCD/CTNNA2/TSC1/PAK3/CYRIA/TENM1/FHOD3/MTSS1/AKAP13/ARHGEF10L/WASF3/CYRIB/SNCA/FGF13/EPS8/NAV3/PRKCE/PRKN/BBS4/CYFIP2/PFN2/CARMIL1/ABL1/APC/ADD2/FER/CRACD/F11R/PRKCD/SSH2	33	negFC_6
GO:0098815	modulation of excitatory postsynaptic potential	9/781	44/18903	6.46408e-05	0.00311595	0.00279323	PRKCZ/NLGN1/CUX2/CELF4/TMEM108/GRIN2B/GRIN2A/MTMR2/NRXN1	9	negFC_6
GO:0030833	regulation of actin filament polymerization	17/781	140/18903	6.70131e-05	0.00319767	0.00286649	KIRREL1/PAK3/CYRIA/TENM1/FHOD3/CYRIB/EPS8/PRKCE/BBS4/CYFIP2/PFN2/CARMIL1/ADD2/FER/CRACD/PRKCD/SSH2	17	negFC_6
GO:0007626	locomotory behavior	21/781	197/18903	6.92604e-05	0.00326168	0.00292387	NCOR1/PREX2/MECP2/EPHA4/NRG1/TSC1/APBA2/SHANK2/ADCY5/SNCA/PAK5/EPS8/PRKCE/PRKN/SNAP25/CACNB4/TBCE/FGF12/ABAT/SOBP/APBA1	21	negFC_6
GO:0007015	actin filament organization	37/781	454/18903	6.97353e-05	0.00326168	0.00292387	SHROOM3/KIRREL1/PHACTR1/CTNNA2/TSC1/PAK3/MYO1D/CYRIA/TENM1/FHOD3/MTSS1/ARHGEF10L/SORBS2/WASF3/CYRIB/MICALL2/RFLNA/TTC17/EPS8/PRKCE/PRKN/BBS4/CYFIP2/PFN2/CARMIL1/ABL1/MYO5B/MICAL2/SORBS1/ADD2/FER/SPIRE2/CRACD/F11R/PRKCD/SSH2/MPRIP	37	negFC_6
GO:0051648	vesicle localization	22/781	213/18903	7.54751e-05	0.00349554	0.0031335	PRKCZ/TANC2/NLGN1/TRAPPC9/MYO1D/SNCA/BRSK2/EXOC4/TRAPPC11/PRKN/BBS4/PCLO/BBS2/CDH2/GBF1/TRAK1/MYO5B/EXOC6B/PICALM/NDEL1/PPFIA2/FBXW11	22	negFC_6
GO:0060998	regulation of dendritic spine development	10/781	56/18903	8.68192e-05	0.0039436	0.00353516	CAMK2B/TANC2/NLGN1/PAK3/LRP8/CUX2/CPEB3/SDK1/SRGAP2C/PPFIA2	10	negFC_6
GO:0097120	receptor localization to synapse	10/781	56/18903	8.68192e-05	0.0039436	0.00353516	PRKCZ/NLGN1/GRIP1/DLG3/DLG2/ARHGAP44/GPC6/SNAP25/ANKS1B/STX3	10	negFC_6
GO:0097484	dendrite extension	8/781	36/18903	8.85539e-05	0.00398408	0.00357145	SLC23A2/AUTS2/TMEM108/ITSN2/PRKN/CYFIP2/BCL11A/UNC13A	8	negFC_6
GO:0000209	protein polyubiquitination	24/781	246/18903	8.98152e-05	0.00400271	0.00358815	CHFR/UBE2J2/FBXL7/RNF152/HECW2/UBE3C/HECW1/CUL1/RNF168/TRAF3/NHLRC3/ZFP91/PRKN/PELI2/UBE2Q1/MARCHF6/RNF114/SMURF2/ARIH1/AMBRA1/TRIM44/TRAF2/TRIM3/FBXW11	24	negFC_6
GO:0099565	chemical synaptic transmission, postsynaptic	16/781	130/18903	9.25421e-05	0.00408569	0.00366254	MECP2/PRKCZ/NLGN1/CUX2/CELF4/TMEM108/GRIN2B/SNCA/GABRB3/GABRG3/TRPV1/PPP3CA/GRIN2A/ABAT/MTMR2/NRXN1	16	negFC_6
GO:0051962	positive regulation of nervous system development	26/781	279/18903	9.96126e-05	0.00435713	0.00390586	ROBO2/FBXW8/SEMA4D/TENM4/MECP2/EPHA4/CAMK2B/EPHB1/NLGN1/PAK3/LRP8/CUX2/PLXNA4/DICER1/XRCC5/PTPRD/EFNA5/CLSTN2/ROBO1/TIAM1/TIAM2/GLI3/PLXNA2/ADGRB3/NDEL1/NRXN1	26	negFC_6
GO:0032272	negative regulation of protein polymerization	12/781	81/18903	0.000117052	0.00507296	0.00454756	TBCD/FHOD3/CYRIB/SNCA/EPS8/BBS4/PFN2/CARMIL1/ADD2/CRACD/PRKCD/SSH2	12	negFC_6
GO:0008038	neuron recognition	9/781	48/18903	0.000131917	0.00566522	0.00507848	ROBO2/EXT1/EPHA4/NTM/VSTM2L/NRCAM/IGSF9/ROBO1/OPCML	9	negFC_6
GO:0021700	developmental maturation	27/781	304/18903	0.00016452	0.00700172	0.00627655	RERE/SEMA4D/EXT1/MECP2/CAMK2B/DAB2IP/NLGN1/SRRM4/NF1/IGSF21/ERCC2/RPS6KA2/NRCAM/AURKA/CDC25B/RFLNA/BRD1/SYBU/AP1M1/SCLT1/PDE3A/BCL11A/PICALM/ADGRB3/TRPC4AP/NRXN1/UNC13A	27	negFC_6
GO:0016570	histone modification	37/781	474/18903	0.000167504	0.00706509	0.00633337	HCFC2/SETBP1/KANSL3/PHF2/MECP2/SIN3B/MTF2/MTA3/PHF20/HDAC4/RNF168/KANSL1/PCGF2/AUTS2/PRMT2/TBL1X/SUDS3/SNCA/GATAD2A/PER2/CREBBP/BRD1/SMYD3/MORF4L1/JMJD1C/CAMK2D/SMARCB1/ATRX/TAF4/UTY/PCGF3/USP7/EP400/RLF/SETD7/EHMT1/JARID2	37	negFC_6
GO:0060079	excitatory postsynaptic potential	15/781	124/18903	0.000184444	0.00771072	0.00691213	MECP2/PRKCZ/NLGN1/CUX2/CELF4/TMEM108/GRIN2B/SNCA/GABRB3/GABRG3/TRPV1/PPP3CA/GRIN2A/MTMR2/NRXN1	15	negFC_6
GO:0046785	microtubule polymerization	12/781	85/18903	0.000187294	0.00776119	0.00695736	SLAIN2/MECP2/TBCD/CCDC57/SNCA/FGF13/NAV3/TPPP/CEP192/ABL1/NDEL1/TUBGCP3	12	negFC_6
GO:0010720	positive regulation of cell development	27/781	307/18903	0.000193119	0.007933	0.00711138	ROBO2/FBXW8/SEMA4D/TENM4/MECP2/EPHA4/CAMK2B/PAK3/LRP8/CUX2/PLXNA4/DICER1/AURKA/XRCC5/PTPRD/EFNA5/ROBO1/TIAM1/TIAM2/PDE3A/GLI3/CARMIL1/LIMS1/PLXNA2/ABL1/NDEL1/F11R	27	negFC_6
GO:0000381	regulation of alternative mRNA splicing, via spliceosome	10/781	62/18903	0.000209707	0.00852556	0.00764257	RBFOX1/RBFOX3/SRRM4/FXR2/CELF2/SAP18/CELF4/KHDRBS2/RBFOX2/NOVA1	10	negFC_6
GO:0043254	regulation of protein-containing complex assembly	33/781	410/18903	0.000213018	0.00852556	0.00764257	SLAIN2/KIRREL1/MECP2/PRKCZ/TBCD/THRA/DAB2IP/NRG1/PAK3/CYRIA/TENM1/FHOD3/CYRIB/SNCA/SORL1/EPS8/NAV3/PRKCE/BBS4/CYFIP2/PFN2/TPPP/CARMIL1/ABL1/ADD2/ATF7IP/FER/CRACD/MAPK9/AMBRA1/TRAF2/PRKCD/SSH2	33	negFC_6
GO:0007157	heterophilic cell-cell adhesion via plasma membrane cell adhesion molecules	9/781	51/18903	0.000214238	0.00852556	0.00764257	TENM4/NLGN1/IGSF21/TENM1/PTPRD/TENM3/CDH2/TENM2/CADM1	9	negFC_6
GO:0001736	establishment of planar polarity	11/781	74/18903	0.000216568	0.00852556	0.00764257	ASTN2/MAGI2/DLG3/BRSK2/TIAM1/GPC6/CELSR1/ROR1/ZNRF3/ABL1/SMURF2	11	negFC_6
GO:0007164	establishment of tissue polarity	11/781	74/18903	0.000216568	0.00852556	0.00764257	ASTN2/MAGI2/DLG3/BRSK2/TIAM1/GPC6/CELSR1/ROR1/ZNRF3/ABL1/SMURF2	11	negFC_6
GO:0097106	postsynaptic density organization	7/781	31/18903	0.000220608	0.00861281	0.00772079	NLGN1/SHANK2/TMEM108/PTPRD/NTRK3/CDH2/NRXN1	7	negFC_6
GO:1902904	negative regulation of supramolecular fiber organization	18/781	169/18903	0.000225697	0.0087393	0.00783417	TBCD/CTNNA2/FHOD3/CYRIB/SNCA/FGF13/EPS8/NAV3/PRKN/BBS4/PFN2/CARMIL1/APC/ADD2/CRACD/F11R/PRKCD/SSH2	18	negFC_6
GO:0110053	regulation of actin filament organization	25/781	278/18903	0.000234238	0.00899625	0.00806452	KIRREL1/CTNNA2/TSC1/PAK3/CYRIA/TENM1/FHOD3/MTSS1/ARHGEF10L/WASF3/CYRIB/EPS8/PRKCE/PRKN/BBS4/CYFIP2/PFN2/CARMIL1/ABL1/ADD2/FER/CRACD/F11R/PRKCD/SSH2	25	negFC_6
GO:0099072	regulation of postsynaptic membrane neurotransmitter receptor levels	10/781	63/18903	0.000240182	0.00915015	0.00820247	PRKCZ/GRIP1/DLG3/ARHGAP44/EPS8/AP2A1/GPC6/AP2A2/SNAP25/STX3	10	negFC_6
GO:0007156	homophilic cell adhesion via plasma membrane adhesion molecules	18/781	170/18903	0.000242912	0.00918011	0.00822933	ROBO2/PTPRM/CDH12/KIRREL3/IGSF21/CDHR3/VSTM2L/IGSF9/CLSTN2/ROBO1/FAT3/SDK1/CELSR1/CDH11/TENM3/CDH2/CADM1/SDK2	18	negFC_6
GO:0070588	calcium ion transmembrane transport	29/781	345/18903	0.000246288	0.00923384	0.00827749	SLC24A2/AKAP6/GPM6A/CACNA1E/SLC8A1/PML/TRPC1/TRPM3/CACNA1B/FYN/GRIN2B/SNCA/CACNA1H/NALF1/CACNA1A/UBASH3B/PRKCE/TRPV1/CACNA2D3/CAMK2D/CACNB4/NALF2/CACNA1D/ATP1B1/PPP3CA/ABL1/GRIN2A/TRPC4AP/CACNB2	29	negFC_6
GO:0035176	social behavior	9/781	52/18903	0.000249706	0.00928829	0.00832631	EXT1/MECP2/GRID1/RPTOR/SHANK2/NRXN3/BBS4/NRXN1/PCM1	9	negFC_6

## Sheet: negFC_8
Table S3. Gene Ontology analysis of genes with reduced affinity to TDP-43 K181E in eCLIPseq.
ID	Description	GeneRatio	BgRatio	pvalue	p.adjust	qvalue	geneID	Count	label
GO:0050808	synapse organization	36/428	432/18903	1.79026e-11	6.70555e-08	6.12236e-08	PTPRD/PCLO/SIPA1L1/CACNB4/CDH2/SRGAP2C/SLIT1/ANK3/ABL1/LRFN2/EPHB1/TANC2/NTRK3/CTNNA2/SNCA/ADGRB3/ADD2/SHANK2/FARP1/SDK2/ARHGAP39/MTMR2/ROBO2/NRXN1/IL1RAPL1/MECP2/MYCBP2/UNC13A/PTPRF/PFN2/FGF13/IGSF21/CACNB2/PPFIA2/PLXNB1/EFNA5	36	negFC_8
GO:0050804	modulation of chemical synaptic transmission	36/428	448/18903	5.03081e-11	6.70555e-08	6.12236e-08	CDH11/PTPRD/CRHR2/SIPA1L1/CACNB4/APBA2/CELF4/CDH2/SORCS2/GRIK3/PRKCZ/GRID1/CACNA1B/SORCS3/PPP3CA/ABL1/DCC/DLGAP2/LRFN2/EPHB1/GRIN2A/NRG3/SNCA/SHANK2/ABR/MCTP1/MTMR2/CNTNAP4/NRXN1/MECP2/UNC13A/SLC1A3/PFN2/STX3/APBA1/CACNB2	36	negFC_8
GO:0099177	regulation of trans-synaptic signaling	36/428	449/18903	5.3573e-11	6.70555e-08	6.12236e-08	CDH11/PTPRD/CRHR2/SIPA1L1/CACNB4/APBA2/CELF4/CDH2/SORCS2/GRIK3/PRKCZ/GRID1/CACNA1B/SORCS3/PPP3CA/ABL1/DCC/DLGAP2/LRFN2/EPHB1/GRIN2A/NRG3/SNCA/SHANK2/ABR/MCTP1/MTMR2/CNTNAP4/NRXN1/MECP2/UNC13A/SLC1A3/PFN2/STX3/APBA1/CACNB2	36	negFC_8
GO:0007409	axonogenesis	34/428	438/18903	4.42147e-10	4.15065e-07	3.78966e-07	CDH11/SIPA1L1/KALRN/PLXNA4/UST/AUTS2/CDH2/TBCE/PLXNA2/SLIT1/ANK3/ABL1/DCC/EPHB1/DCLK1/CTNNA2/PICALM/RPS6KA5/NDEL1/UNC5D/GLI2/SZT2/ROBO2/NRXN1/TIAM1/DOCK7/MYCBP2/UNC5A/PARD3/FGF13/ATP8A2/PLXNB1/TRIO/EFNA5	34	negFC_8
GO:0007416	synapse assembly	21/428	184/18903	1.27968e-09	9.61037e-07	8.77453e-07	PTPRD/PCLO/CDH2/SRGAP2C/SLIT1/EPHB1/NTRK3/SNCA/ADGRB3/ADD2/SHANK2/FARP1/SDK2/ROBO2/NRXN1/IL1RAPL1/MECP2/MYCBP2/FGF13/PLXNB1/EFNA5	21	negFC_8
GO:0061564	axon development	35/428	490/18903	2.21211e-09	1.38441e-06	1.26401e-06	CDH11/SIPA1L1/KALRN/PLXNA4/UST/AUTS2/CDH2/TBCE/PLXNA2/SLIT1/ANK3/ABL1/DCC/EPHB1/DCLK1/CTNNA2/PICALM/RPS6KA5/NDEL1/UNC5D/GLI2/SZT2/ROBO2/NRXN1/TIAM1/DOCK7/MYCBP2/UNC5A/PTPRF/PARD3/FGF13/ATP8A2/PLXNB1/TRIO/EFNA5	35	negFC_8
GO:0034329	cell junction assembly	31/428	430/18903	1.52682e-08	8.19029e-06	7.47797e-06	CDH11/PTPRD/PCLO/CDH2/SRGAP2C/LIMS1/SLIT1/ABL1/APC/EPHB1/NTRK3/RAPGEF1/SNCA/ADGRB3/TBCD/SORBS1/ADD2/SHANK2/FARP1/FER/SDK2/ROBO2/NRXN1/F11R/IL1RAPL1/MECP2/MYCBP2/PARD3/FGF13/PLXNB1/EFNA5	31	negFC_8
GO:0010975	regulation of neuron projection development	31/428	446/18903	3.53866e-08	1.66096e-05	1.5165e-05	PTPRD/TENM3/SIPA1L1/PLXNA4/UST/CDH2/PLXNA2/SLIT1/PPP3CA/ABL1/DCC/BCL11A/TANC2/NTRK3/CTNNA2/RAPGEF1/ADGRB3/NDEL1/TOX/ROBO2/TIAM1/PTPRG/IL1RAPL1/MYCBP2/PTPRF/ROR1/FGF13/ATP8A2/PPFIA2/PLXNB1/EFNA5	31	negFC_8
GO:0050807	regulation of synapse organization	20/428	209/18903	6.45453e-08	2.69297e-05	2.45876e-05	PTPRD/SIPA1L1/CDH2/SLIT1/ABL1/LRFN2/EPHB1/TANC2/NTRK3/CTNNA2/SNCA/ADGRB3/SHANK2/FARP1/ROBO2/NRXN1/IL1RAPL1/MYCBP2/PPFIA2/EFNA5	20	negFC_8
GO:0021955	central nervous system neuron axonogenesis	9/428	37/18903	1.01975e-07	3.52022e-05	3.21406e-05	CDH11/PLXNA4/DCC/EPHB1/DCLK1/NDEL1/GLI2/SZT2/MYCBP2	9	negFC_8
GO:0050803	regulation of synapse structure or activity	20/428	215/18903	1.03122e-07	3.52022e-05	3.21406e-05	PTPRD/SIPA1L1/CDH2/SLIT1/ABL1/LRFN2/EPHB1/TANC2/NTRK3/CTNNA2/SNCA/ADGRB3/SHANK2/FARP1/ROBO2/NRXN1/IL1RAPL1/MYCBP2/PPFIA2/EFNA5	20	negFC_8
GO:0021952	central nervous system projection neuron axonogenesis	8/428	28/18903	1.35169e-07	4.22966e-05	3.8618e-05	CDH11/PLXNA4/DCC/EPHB1/DCLK1/GLI2/SZT2/MYCBP2	8	negFC_8
GO:0051258	protein polymerization	22/428	281/18903	4.90262e-07	0.00014161	0.000129294	CEP192/CCDC57/CARMIL1/NAV3/ABL1/CYFIP2/SNCA/TBCD/NDEL1/ADD2/TUBGCP3/FER/SPIRE2/CRACD/TTC17/SLAIN2/MECP2/PFN2/FGF13/AMBRA1/PRKCD/SSH2	22	negFC_8
GO:0016358	dendrite development	19/428	237/18903	2.08236e-06	0.00055852	0.000509944	PTPRD/SIPA1L1/SRGAP2C/PPP3CA/ABL1/DCC/BCL11A/EPHB1/DCLK1/TANC2/CTNNA2/PICALM/ADGRB3/IQSEC1/FARP1/IL1RAPL1/MECP2/PPFIA2/GRIP1	19	negFC_8
GO:0046785	microtubule polymerization	11/428	85/18903	3.34029e-06	0.000836187	0.000763462	CEP192/CCDC57/NAV3/ABL1/SNCA/TBCD/NDEL1/TUBGCP3/SLAIN2/MECP2/FGF13	11	negFC_8
GO:0051963	regulation of synapse assembly	12/428	104/18903	4.10462e-06	0.000963304	0.000879523	PTPRD/SLIT1/EPHB1/NTRK3/SNCA/ADGRB3/FARP1/ROBO2/NRXN1/IL1RAPL1/MYCBP2/EFNA5	12	negFC_8
GO:0031109	microtubule polymerization or depolymerization	13/428	124/18903	4.82258e-06	0.00106522	0.00097258	CEP192/CCDC57/NAV3/ABL1/APC/SNCA/NCKAP5/TBCD/NDEL1/TUBGCP3/SLAIN2/MECP2/FGF13	13	negFC_8
GO:0030010	establishment of cell polarity	14/428	150/18903	8.21313e-06	0.00171335	0.00156434	UST/GBF1/PRKCZ/ABL1/EPHB1/FRMD4A/NDEL1/WWC1/DOCK7/PARD3/FGF13/NEK3/FRMD4B/FBXW11	14	negFC_8
GO:0035330	regulation of hippo signaling	6/428	25/18903	1.59887e-05	0.00313889	0.0028659	TIAL1/MARK3/WWC3/SHANK2/WWC1/IQCJ-SCHIP1	6	negFC_8
GO:1901888	regulation of cell junction assembly	16/428	204/18903	1.74263e-05	0.00313889	0.0028659	PTPRD/LIMS1/SLIT1/ABL1/EPHB1/NTRK3/RAPGEF1/SNCA/ADGRB3/FARP1/ROBO2/NRXN1/F11R/IL1RAPL1/MYCBP2/EFNA5	16	negFC_8
GO:0007157	heterophilic cell-cell adhesion via plasma membrane cell adhesion molecules	8/428	51/18903	1.75544e-05	0.00313889	0.0028659	PTPRD/TENM3/CDH2/TENM2/TENM4/CADM1/IL1RAPL1/IGSF21	8	negFC_8
GO:0051570	regulation of histone H3-K9 methylation	6/428	26/18903	2.03903e-05	0.00348025	0.00317756	SMARCB1/ATRX/MECP2/SETD7/EHMT1/JARID2	6	negFC_8
GO:0051494	negative regulation of cytoskeleton organization	14/428	165/18903	2.43226e-05	0.00390891	0.00356895	CARMIL1/NAV3/APC/CTNNA2/SNCA/TBCD/ADD2/IQCJ-SCHIP1/CRACD/F11R/PFN2/FGF13/PRKCD/SSH2	14	negFC_8
GO:0007163	establishment or maintenance of cell polarity	17/428	234/18903	2.58502e-05	0.00390891	0.00356895	CAP2/UST/GBF1/PRKCZ/ABL1/EPHB1/DLG2/FRMD4A/NDEL1/WWC1/MTCL1/DOCK7/PARD3/FGF13/NEK3/FRMD4B/FBXW11	17	negFC_8
GO:0099173	postsynapse organization	14/428	166/18903	2.60247e-05	0.00390891	0.00356895	PTPRD/SIPA1L1/CDH2/LRFN2/EPHB1/TANC2/NTRK3/SHANK2/FARP1/ARHGAP39/MTMR2/NRXN1/IL1RAPL1/PPFIA2	14	negFC_8
GO:0051648	vesicle localization	16/428	213/18903	2.96578e-05	0.00428327	0.00391075	PCLO/BBS2/CDH2/GBF1/PRKCZ/TRAK1/TANC2/MYO5B/TRAPPC9/EXOC6B/PICALM/SNCA/NDEL1/EXOC4/PPFIA2/FBXW11	16	negFC_8
GO:0007269	neurotransmitter secretion	13/428	151/18903	4.05713e-05	0.00538073	0.00491276	PCLO/CACNB4/APBA2/PTPRN2/SNCA/STXBP2/MCTP1/NRXN1/UNC13A/PFN2/STX3/APBA1/CACNB2	13	negFC_8
GO:0099643	signal release from synapse	13/428	151/18903	4.05713e-05	0.00538073	0.00491276	PCLO/CACNB4/APBA2/PTPRN2/SNCA/STXBP2/MCTP1/NRXN1/UNC13A/PFN2/STX3/APBA1/CACNB2	13	negFC_8
GO:0001505	regulation of neurotransmitter levels	16/428	219/18903	4.15555e-05	0.00538073	0.00491276	PCLO/CACNB4/APBA2/PTPRN2/SNCA/STXBP2/ABAT/MCTP1/SLC1A2/NRXN1/UNC13A/SLC1A3/PFN2/STX3/APBA1/CACNB2	16	negFC_8
GO:0042391	regulation of membrane potential	24/428	431/18903	5.1957e-05	0.00650328	0.00593768	CAMK2D/CACNB4/PANK2/CELF4/SLC4A3/AKAP6/GRIK3/PRKCZ/GRID1/CACNA1D/ANK3/ATP1B1/PPP3CA/ABL1/KCNMA1/GRIN2A/SNCA/FGF12/ABAT/MTMR2/NRXN1/MECP2/FGF13/CACNB2	24	negFC_8
GO:0032271	regulation of protein polymerization	15/428	201/18903	5.64137e-05	0.0065421	0.00597312	CARMIL1/NAV3/ABL1/CYFIP2/SNCA/TBCD/ADD2/FER/CRACD/SLAIN2/MECP2/PFN2/AMBRA1/PRKCD/SSH2	15	negFC_8
GO:0050770	regulation of axonogenesis	13/428	156/18903	5.69504e-05	0.0065421	0.00597312	SIPA1L1/PLXNA4/UST/CDH2/PLXNA2/SLIT1/DCC/NDEL1/ROBO2/TIAM1/FGF13/PLXNB1/EFNA5	13	negFC_8
GO:0031346	positive regulation of cell projection organization	21/428	352/18903	5.74938e-05	0.0065421	0.00597312	PTPRD/TENM3/PLXNA4/CARMIL1/AUTS2/TENM2/PLXNA2/ABL1/APC/NTRK3/RAPGEF1/NDEL1/TOX/ROBO2/TIAM1/IL1RAPL1/ROR1/ATP8A2/GRIP1/PLXNB1/EFNA5	21	negFC_8
GO:0048588	developmental cell growth	16/428	229/18903	7.08813e-05	0.00782821	0.00714738	YY1/PLXNA4/AUTS2/AKAP6/PRKCZ/SLIT1/ABL1/DCC/BCL11A/DCLK1/CYFIP2/NDEL1/UNC13A/SORBS2/FGF13/EFNA5	16	negFC_8
GO:0044089	positive regulation of cellular component biogenesis	26/428	498/18903	7.44842e-05	0.00785004	0.00716731	PTPRD/CARMIL1/AUTS2/TENM2/LIMS1/NAV3/ABL1/APC/EPHB1/SNCA/ADGRB3/NDEL1/ATF7IP/FER/CRACD/STX18/MAPK9/SLAIN2/NRXN1/IL1RAPL1/MECP2/LDB2/PFN2/AMBRA1/MTSS1/EFNA5	26	negFC_8
GO:0048638	regulation of developmental growth	20/428	332/18903	7.52601e-05	0.00785004	0.00716731	YY1/BBS2/PLXNA4/AKAP6/ATRN/WWC3/SLIT1/ABL1/DCC/BCL11A/NDEL1/WWC1/ZFPM2/MYCBP2/UNC13A/GPR21/FGF13/ATP8A2/JARID2/EFNA5	20	negFC_8
GO:0048813	dendrite morphogenesis	12/428	140/18903	8.32743e-05	0.00845122	0.0077162	PTPRD/SIPA1L1/PPP3CA/EPHB1/DCLK1/TANC2/CTNNA2/PICALM/ADGRB3/FARP1/IL1RAPL1/PPFIA2	12	negFC_8
GO:0007411	axon guidance	16/428	236/18903	0.000101014	0.00991948	0.00905676	KALRN/PLXNA4/PLXNA2/SLIT1/DCC/EPHB1/RPS6KA5/UNC5D/GLI2/ROBO2/NRXN1/MYCBP2/UNC5A/PLXNB1/TRIO/EFNA5	16	negFC_8
GO:0006836	neurotransmitter transport	15/428	212/18903	0.000103025	0.00991948	0.00905676	PCLO/CACNB4/APBA2/PTPRN2/SNCA/STXBP2/MCTP1/SLC1A2/NRXN1/UNC13A/SLC1A3/PFN2/STX3/APBA1/CACNB2	15	negFC_8
GO:0097485	neuron projection guidance	16/428	237/18903	0.000106125	0.00996252	0.00909607	KALRN/PLXNA4/PLXNA2/SLIT1/DCC/EPHB1/RPS6KA5/UNC5D/GLI2/ROBO2/NRXN1/MYCBP2/UNC5A/PLXNB1/TRIO/EFNA5	16	negFC_8

## Sheet: negFC_10
Table S3. Gene Ontology analysis of genes with reduced affinity to TDP-43 K181E in eCLIPseq.
ID	Description	GeneRatio	BgRatio	pvalue	p.adjust	qvalue	geneID	Count	label
GO:0050808	synapse organization	26/244	432/18903	7.73123e-11	2.21577e-07	2.06139e-07	FARP1/SNCA/SDK2/ARHGAP39/MTMR2/ROBO2/NRXN1/CACNB4/SHANK2/IL1RAPL1/NTRK3/MECP2/MYCBP2/UNC13A/CTNNA2/TANC2/PTPRF/PFN2/FGF13/PTPRD/IGSF21/CACNB2/PPFIA2/PLXNB1/EPHB1/EFNA5	26	negFC_10
GO:0007416	synapse assembly	15/244	184/18903	1.7245e-08	2.4712e-05	2.29903e-05	FARP1/SNCA/SDK2/ROBO2/NRXN1/SHANK2/IL1RAPL1/NTRK3/MECP2/MYCBP2/FGF13/PTPRD/PLXNB1/EPHB1/EFNA5	15	negFC_10
GO:0050804	modulation of chemical synaptic transmission	22/244	448/18903	9.24919e-08	6.88932e-05	6.40932e-05	MCTP1/SORCS2/GRIK3/DCC/PPP3CA/SNCA/APBA2/MTMR2/CNTNAP4/NRXN1/CACNB4/DLGAP2/SHANK2/MECP2/UNC13A/SLC1A3/PFN2/PTPRD/STX3/APBA1/CACNB2/EPHB1	22	negFC_10
GO:0099177	regulation of trans-synaptic signaling	22/244	449/18903	9.61525e-08	6.88932e-05	6.40932e-05	MCTP1/SORCS2/GRIK3/DCC/PPP3CA/SNCA/APBA2/MTMR2/CNTNAP4/NRXN1/CACNB4/DLGAP2/SHANK2/MECP2/UNC13A/SLC1A3/PFN2/PTPRD/STX3/APBA1/CACNB2/EPHB1	22	negFC_10
GO:0007409	axonogenesis	21/244	438/18903	2.72936e-07	0.000156447	0.000145546	DCC/SZT2/ROBO2/DAB1/NRXN1/TIAM1/DOCK7/MYCBP2/UNC5A/CTNNA2/PLXNA4/KALRN/AUTS2/PARD3/FGF13/ATP8A2/PLXNB1/TRIO/EPHB1/DCLK1/EFNA5	21	negFC_10
GO:0010975	regulation of neuron projection development	21/244	446/18903	3.67497e-07	0.000175541	0.000163311	TOX/DCC/PPP3CA/ROBO2/DAB1/TIAM1/PTPRG/IL1RAPL1/NTRK3/MYCBP2/CTNNA2/TANC2/PLXNA4/PTPRF/ROR1/FGF13/PTPRD/ATP8A2/PPFIA2/PLXNB1/EFNA5	21	negFC_10
GO:0061564	axon development	22/244	490/18903	4.30163e-07	0.000176121	0.00016385	DCC/SZT2/ROBO2/DAB1/NRXN1/TIAM1/DOCK7/MYCBP2/UNC5A/CTNNA2/PLXNA4/PTPRF/KALRN/AUTS2/PARD3/FGF13/ATP8A2/PLXNB1/TRIO/EPHB1/DCLK1/EFNA5	22	negFC_10
GO:0050807	regulation of synapse organization	14/244	209/18903	5.89002e-07	0.00021101	0.000196308	FARP1/SNCA/ROBO2/NRXN1/SHANK2/IL1RAPL1/NTRK3/MYCBP2/CTNNA2/TANC2/PTPRD/PPFIA2/EPHB1/EFNA5	14	negFC_10
GO:0050803	regulation of synapse structure or activity	14/244	215/18903	8.27933e-07	0.000244422	0.000227393	FARP1/SNCA/ROBO2/NRXN1/SHANK2/IL1RAPL1/NTRK3/MYCBP2/CTNNA2/TANC2/PTPRD/PPFIA2/EPHB1/EFNA5	14	negFC_10
GO:0034329	cell junction assembly	20/244	430/18903	8.52835e-07	0.000244422	0.000227393	FARP1/FER/LIMS1/SNCA/SDK2/ROBO2/NRXN1/SHANK2/F11R/IL1RAPL1/NTRK3/MECP2/MYCBP2/PARD3/FGF13/TBCD/PTPRD/PLXNB1/EPHB1/EFNA5	20	negFC_10
GO:0051963	regulation of synapse assembly	10/244	104/18903	9.63793e-07	0.000251112	0.000233616	FARP1/SNCA/ROBO2/NRXN1/IL1RAPL1/NTRK3/MYCBP2/PTPRD/EPHB1/EFNA5	10	negFC_10
GO:0021952	central nervous system projection neuron axonogenesis	6/244	28/18903	1.29163e-06	0.000308483	0.00028699	DCC/SZT2/MYCBP2/PLXNA4/EPHB1/DCLK1	6	negFC_10
GO:0051960	regulation of nervous system development	20/244	456/18903	2.10297e-06	0.000463625	0.000431323	DCC/PPP3CA/TENM4/MTMR2/ROBO2/DAB1/NRXN1/TIAM1/DOCK7/IL1RAPL1/NTRK3/MECP2/PLXNA4/PARD3/FGF13/PTPRD/PLXNB1/PCM1/EPHB1/EFNA5	20	negFC_10
GO:0006836	neurotransmitter transport	13/244	212/18903	3.99345e-06	0.000731717	0.000680736	PTPRN2/MCTP1/SLC1A2/SNCA/APBA2/NRXN1/CACNB4/UNC13A/SLC1A3/PFN2/STX3/APBA1/CACNB2	13	negFC_10
GO:0051258	protein polymerization	15/244	281/18903	4.01063e-06	0.000731717	0.000680736	CCDC57/FER/SPIRE2/CRACD/SNCA/TTC17/SLAIN2/CYFIP2/MECP2/PFN2/FGF13/AMBRA1/TBCD/PRKCD/SSH2	15	negFC_10
GO:0007269	neurotransmitter secretion	11/244	151/18903	4.34026e-06	0.000731717	0.000680736	PTPRN2/MCTP1/SNCA/APBA2/NRXN1/CACNB4/UNC13A/PFN2/STX3/APBA1/CACNB2	11	negFC_10
GO:0099643	signal release from synapse	11/244	151/18903	4.34026e-06	0.000731717	0.000680736	PTPRN2/MCTP1/SNCA/APBA2/NRXN1/CACNB4/UNC13A/PFN2/STX3/APBA1/CACNB2	11	negFC_10
GO:0001505	regulation of neurotransmitter levels	13/244	219/18903	5.69497e-06	0.000906766	0.000843589	PTPRN2/MCTP1/SLC1A2/SNCA/APBA2/NRXN1/CACNB4/UNC13A/SLC1A3/PFN2/STX3/APBA1/CACNB2	13	negFC_10
GO:0021955	central nervous system neuron axonogenesis	6/244	37/18903	7.23205e-06	0.0010909	0.00101489	DCC/SZT2/MYCBP2/PLXNA4/EPHB1/DCLK1	6	negFC_10
GO:0099173	postsynapse organization	11/244	166/18903	1.07476e-05	0.00154013	0.00143283	FARP1/ARHGAP39/MTMR2/NRXN1/SHANK2/IL1RAPL1/NTRK3/TANC2/PTPRD/PPFIA2/EPHB1	11	negFC_10
GO:0016358	dendrite development	13/244	237/18903	1.3328e-05	0.00181895	0.00169222	FARP1/DCC/PPP3CA/DAB1/IL1RAPL1/MECP2/CTNNA2/TANC2/PTPRD/PPFIA2/GRIP1/EPHB1/DCLK1	13	negFC_10
GO:1901888	regulation of cell junction assembly	12/244	204/18903	1.43298e-05	0.00186678	0.00173672	FARP1/LIMS1/SNCA/ROBO2/NRXN1/F11R/IL1RAPL1/NTRK3/MYCBP2/PTPRD/EPHB1/EFNA5	12	negFC_10
GO:0050767	regulation of neurogenesis	16/244	377/18903	3.36161e-05	0.00418886	0.00389701	DCC/PPP3CA/TENM4/ROBO2/DAB1/TIAM1/DOCK7/IL1RAPL1/NTRK3/MECP2/PLXNA4/FGF13/PTPRD/PLXNB1/PCM1/EFNA5	16	negFC_10
GO:0048013	ephrin receptor signaling pathway	6/244	52/18903	5.38806e-05	0.00643425	0.00598595	ANKS1B/TIAM1/NTRK3/KALRN/EPHB1/EFNA5	6	negFC_10
GO:0051494	negative regulation of cytoskeleton organization	10/244	165/18903	5.80515e-05	0.00665503	0.00619135	CRACD/SNCA/IQCJ-SCHIP1/F11R/CTNNA2/PFN2/FGF13/TBCD/PRKCD/SSH2	10	negFC_10
GO:0032271	regulation of protein polymerization	11/244	201/18903	6.30729e-05	0.00695257	0.00646816	FER/CRACD/SNCA/SLAIN2/CYFIP2/MECP2/PFN2/AMBRA1/TBCD/PRKCD/SSH2	11	negFC_10
GO:0099174	regulation of presynapse organization	5/244	34/18903	7.04889e-05	0.00721504	0.00671234	FARP1/SNCA/IL1RAPL1/NTRK3/PTPRD	5	negFC_10
GO:1905606	regulation of presynapse assembly	5/244	34/18903	7.04889e-05	0.00721504	0.00671234	FARP1/SNCA/IL1RAPL1/NTRK3/PTPRD	5	negFC_10
GO:0048813	dendrite morphogenesis	9/244	140/18903	8.66672e-05	0.00842593	0.00783886	FARP1/PPP3CA/IL1RAPL1/CTNNA2/TANC2/PTPRD/PPFIA2/EPHB1/DCLK1	9	negFC_10
GO:0044089	positive regulation of cellular component biogenesis	18/244	498/18903	8.81988e-05	0.00842593	0.00783886	FER/CRACD/LIMS1/SNCA/STX18/MAPK9/SLAIN2/NRXN1/IL1RAPL1/MECP2/AUTS2/LDB2/PFN2/AMBRA1/MTSS1/PTPRD/EPHB1/EFNA5	18	negFC_10
GO:0016079	synaptic vesicle exocytosis	8/244	111/18903	9.66814e-05	0.00893835	0.00831558	SNCA/APBA2/CACNB4/UNC13A/PFN2/STX3/APBA1/CACNB2	8	negFC_10

## Sheet: negFC_12
Table S3. Gene Ontology analysis of genes with reduced affinity to TDP-43 K181E in eCLIPseq.
ID	Description	GeneRatio	BgRatio	pvalue	p.adjust	qvalue	geneID	Count	label
GO:0050808	synapse organization	18/150	432/18903	1.02045e-08	2.1256e-05	1.94959e-05	NTRK3/MECP2/MYCBP2/UNC13A/CTNNA2/TANC2/PTPRF/FARP1/PFN2/FGF13/PTPRD/IGSF21/CACNB2/PPFIA2/PLXNB1/NRXN1/EPHB1/EFNA5	18	negFC_12
GO:0061564	axon development	18/150	490/18903	6.96329e-08	5.22984e-05	4.7968e-05	MYCBP2/UNC5A/CTNNA2/PLXNA4/PTPRF/KALRN/AUTS2/PARD3/DCC/FGF13/ATP8A2/DAB1/PLXNB1/NRXN1/TRIO/EPHB1/DCLK1/EFNA5	18	negFC_12
GO:0007409	axonogenesis	17/150	438/18903	7.53217e-08	5.22984e-05	4.7968e-05	MYCBP2/UNC5A/CTNNA2/PLXNA4/KALRN/AUTS2/PARD3/DCC/FGF13/ATP8A2/DAB1/PLXNB1/NRXN1/TRIO/EPHB1/DCLK1/EFNA5	17	negFC_12
GO:0010975	regulation of neuron projection development	16/150	446/18903	5.35283e-07	0.000278749	0.000255668	NTRK3/MYCBP2/CTNNA2/TANC2/PLXNA4/PTPRF/DCC/ROR1/FGF13/PTPRG/PTPRD/ATP8A2/PPFIA2/DAB1/PLXNB1/EFNA5	16	negFC_12
GO:0007416	synapse assembly	10/150	184/18903	2.15567e-06	0.000866593	0.000794838	NTRK3/MECP2/MYCBP2/FARP1/FGF13/PTPRD/PLXNB1/NRXN1/EPHB1/EFNA5	10	negFC_12
GO:0021952	central nervous system projection neuron axonogenesis	5/150	28/18903	2.49619e-06	0.000866593	0.000794838	MYCBP2/PLXNA4/DCC/EPHB1/DCLK1	5	negFC_12
GO:0016358	dendrite development	11/150	237/18903	3.07674e-06	0.00091555	0.000839742	MECP2/CTNNA2/TANC2/DCC/FARP1/PTPRD/PPFIA2/DAB1/GRIP1/EPHB1/DCLK1	11	negFC_12
GO:0050807	regulation of synapse organization	10/150	209/18903	6.71132e-06	0.00174746	0.00160277	NTRK3/MYCBP2/CTNNA2/TANC2/FARP1/PTPRD/PPFIA2/NRXN1/EPHB1/EFNA5	10	negFC_12
GO:0050803	regulation of synapse structure or activity	10/150	215/18903	8.60717e-06	0.00199208	0.00182714	NTRK3/MYCBP2/CTNNA2/TANC2/FARP1/PTPRD/PPFIA2/NRXN1/EPHB1/EFNA5	10	negFC_12
GO:0021955	central nervous system neuron axonogenesis	5/150	37/18903	1.04525e-05	0.00217726	0.00199698	MYCBP2/PLXNA4/DCC/EPHB1/DCLK1	5	negFC_12
GO:0050804	modulation of chemical synaptic transmission	14/150	448/18903	1.37251e-05	0.0024425	0.00224026	MECP2/UNC13A/SORCS2/SLC1A3/DCC/PFN2/PTPRD/STX3/APBA1/CACNB2/DLGAP2/NRXN1/EPHB1/APBA2	14	negFC_12
GO:0099177	regulation of trans-synaptic signaling	14/150	449/18903	1.40711e-05	0.0024425	0.00224026	MECP2/UNC13A/SORCS2/SLC1A3/DCC/PFN2/PTPRD/STX3/APBA1/CACNB2/DLGAP2/NRXN1/EPHB1/APBA2	14	negFC_12
GO:0051963	regulation of synapse assembly	7/150	104/18903	1.92268e-05	0.00278533	0.0025547	NTRK3/MYCBP2/FARP1/PTPRD/NRXN1/EPHB1/EFNA5	7	negFC_12
GO:0007411	axon guidance	10/150	236/18903	1.93411e-05	0.00278533	0.0025547	MYCBP2/UNC5A/PLXNA4/KALRN/DCC/PLXNB1/NRXN1/TRIO/EPHB1/EFNA5	10	negFC_12
GO:0097485	neuron projection guidance	10/150	237/18903	2.00576e-05	0.00278533	0.0025547	MYCBP2/UNC5A/PLXNA4/KALRN/DCC/PLXNB1/NRXN1/TRIO/EPHB1/EFNA5	10	negFC_12
GO:0007269	neurotransmitter secretion	8/150	151/18903	2.78003e-05	0.00340635	0.0031243	UNC13A/PTPRN2/PFN2/STX3/APBA1/CACNB2/NRXN1/APBA2	8	negFC_12
GO:0099643	signal release from synapse	8/150	151/18903	2.78003e-05	0.00340635	0.0031243	UNC13A/PTPRN2/PFN2/STX3/APBA1/CACNB2/NRXN1/APBA2	8	negFC_12
GO:0051570	regulation of histone H3-K9 methylation	4/150	26/18903	4.97069e-05	0.00550174	0.00504619	MECP2/SETD7/EHMT1/JARID2	4	negFC_12
GO:0006836	neurotransmitter transport	9/150	212/18903	5.01839e-05	0.00550174	0.00504619	UNC13A/PTPRN2/SLC1A3/PFN2/STX3/APBA1/CACNB2/NRXN1/APBA2	9	negFC_12
GO:0048013	ephrin receptor signaling pathway	5/150	52/18903	5.6635e-05	0.00589853	0.00541013	NTRK3/ANKS1B/KALRN/EPHB1/EFNA5	5	negFC_12
GO:0001505	regulation of neurotransmitter levels	9/150	219/18903	6.45056e-05	0.00639834	0.00586856	UNC13A/PTPRN2/SLC1A3/PFN2/STX3/APBA1/CACNB2/NRXN1/APBA2	9	negFC_12
GO:0051960	regulation of nervous system development	13/150	456/18903	7.21623e-05	0.00683246	0.00626672	NTRK3/MECP2/PLXNA4/PARD3/DCC/FGF13/PTPRD/DAB1/PLXNB1/NRXN1/PCM1/EPHB1/EFNA5	13	negFC_12
GO:0034968	histone lysine methylation	7/150	130/18903	8.05443e-05	0.00714212	0.00655075	MECP2/AUTS2/RLF/SETD7/EHMT1/JARID2/SMYD3	7	negFC_12
GO:0051258	protein polymerization	10/150	281/18903	8.44265e-05	0.00714212	0.00655075	MECP2/CCDC57/CYFIP2/PFN2/FGF13/AMBRA1/TBCD/PRKCD/CRACD/SSH2	10	negFC_12
GO:0001764	neuron migration	8/150	177/18903	8.57192e-05	0.00714212	0.00655075	NTRK3/CTNNA2/AUTS2/DCC/FGF13/DAB1/PCM1/DCLK1	8	negFC_12
GO:0048588	developmental cell growth	9/150	229/18903	9.08321e-05	0.00727705	0.00667451	UNC13A/PLXNA4/AUTS2/DCC/SORBS2/CYFIP2/FGF13/DCLK1/EFNA5	9	negFC_12
GO:0048813	dendrite morphogenesis	7/150	140/18903	0.000128205	0.00989077	0.00907181	CTNNA2/TANC2/FARP1/PTPRD/PPFIA2/EPHB1/DCLK1	7	negFC_12
