# Supplementary material for: A human forebrain organoid model phenocopies dysregulated RNA and protein homeostasis in ALS/FTD-associated TDP-43 proteinopathies
Source: bioRxiv. 2025 Nov 10:2025.11.09.687455. Preprint. [Version 1] doi: 10.1101/2025.11.09.687455 (PMC12642313; doi:10.1101/2025.11.09.687455)
Supplement: Supplement 5 [file media-5.xlsx]

## Sheet: Sheet 1
Table S4. RNA binding sites detected by eCLIPseq.
chr	start	end	strand	WT log2FC_(TDP43 vs ctrl pulldown)	geneName	geneID	feature	K181E HM log2FC_(TDP43 vs ctrl pulldown)	pvalue_ctrl	pvalue_mutant
chr1	517541	517636	-		ENSG00000237094	ENSG00000237094.12	Proximal intron (ncRNA)	3.59281		0.000624347
chr1	517542	517655	-	3.93355	ENSG00000237094	ENSG00000237094.12	Proximal intron (ncRNA)		5.58172e-05
chr1	808166	808250	-	3.94583	ENSG00000230092	ENSG00000230092.7	Proximal intron (ncRNA)		1.19159e-13
chr1	808169	808256	-		ENSG00000230092	ENSG00000230092.7	Proximal intron (ncRNA)	4.3919		7.53253e-13
chr1	808256	808320	-		ENSG00000230092	ENSG00000230092.7	Proximal intron (ncRNA)	3.27088		2.07443e-05
chr1	855266	855342	+		LINC01128	ENSG00000228794.12	Noncoding exon	3.99335		5.60951e-05
chr1	950005	950104	-	3.7271	NOC2L	ENSG00000188976.11	Distal intron		2.3102e-13
chr1	950013	950107	-		NOC2L	ENSG00000188976.11	Distal intron	4.79444		2.03658e-17
chr1	950104	950175	-	4.01738	NOC2L	ENSG00000188976.11	Distal intron		1.85359e-14
chr1	950107	950171	-		NOC2L	ENSG00000188976.11	Distal intron	4.27088		1.59992e-11
chr1	950171	950240	-		NOC2L	ENSG00000188976.11	Distal intron	3.4408		5.31822e-06
chr1	950175	950227	-	3.50613	NOC2L	ENSG00000188976.11	Distal intron		9.80711e-07
chr1	950253	950360	-		NOC2L	ENSG00000188976.11	Distal intron	4.51881		3.77504e-14
chr1	950255	950466	-	5.218	NOC2L	ENSG00000188976.11	Distal intron		1.30687e-24
chr1	950360	950447	-		NOC2L	ENSG00000188976.11	Distal intron	4.4408		2.74079e-13
chr1	950447	950674	-		NOC2L	ENSG00000188976.11	Proximal intron	6.37522		2.96753e-28
chr1	950466	950651	-	5.4555	NOC2L	ENSG00000188976.11	Proximal intron		2.01377e-29
chr1	950651	950813	-	5.09936	NOC2L	ENSG00000188976.11	Proximal intron		1.58538e-22
chr1	950676	950760	-		NOC2L	ENSG00000188976.11	Proximal intron	3.87969		1.53331e-08
chr1	950878	950939	-		NOC2L	ENSG00000188976.11	Proximal intron	3.15841		5.44321e-05
chr1	950886	950951	-	3.40304	NOC2L	ENSG00000188976.11	Proximal intron		3.81438e-06
chr1	1027240	1027298	+	5.24806	AGRN	ENSG00000188157.15	Distal intron		4.49507e-13
chr1	1027262	1027268	+		AGRN	ENSG00000188157.15	Distal intron	4.4408		6.20223e-07
chr1	1029696	1029723	+	5.04903	AGRN	ENSG00000188157.15	Distal intron		1.07814e-21
chr1	1029707	1029828	+		AGRN	ENSG00000188157.15	Distal intron	5.77338		2.01458e-53
chr1	1029723	1029744	+	5.51233	AGRN	ENSG00000188157.15	Distal intron		1.11603e-30
chr1	1029744	1029760	+	5.50613	AGRN	ENSG00000188157.15	Distal intron		1.84525e-30
chr1	1029760	1029780	+	6.75667	AGRN	ENSG00000188157.15	Distal intron		3.93207e-38
chr1	1029780	1029796	+	5.63683	AGRN	ENSG00000188157.15	Distal intron		2.86825e-17
chr1	1029796	1029852	+	6.04047	AGRN	ENSG00000188157.15	Distal intron		5.94915e-23
chr1	1029917	1029969	+	5.44256	AGRN	ENSG00000188157.15	Distal intron		5.82025e-15
chr1	1029921	1029964	+		AGRN	ENSG00000188157.15	Distal intron	5.3065		4.09746e-13
chr1	1030015	1030057	+	6.42951	AGRN	ENSG00000188157.15	Distal intron		2.39522e-30
chr1	1030018	1030061	+		AGRN	ENSG00000188157.15	Distal intron	5.25273		1.85947e-24
chr1	1030057	1030118	+	6.8576	AGRN	ENSG00000188157.15	Distal intron		3.85899e-41
chr1	1030061	1030114	+		AGRN	ENSG00000188157.15	Distal intron	5.69714		5.7264e-34
chr1	1030114	1030141	+		AGRN	ENSG00000188157.15	Distal intron	5.89147		5.32094e-20
chr1	1030118	1030180	+	6.18731	AGRN	ENSG00000188157.15	Distal intron		1.76043e-25
chr1	1030141	1030169	+		AGRN	ENSG00000188157.15	Distal intron	5.3919		5.30203e-14
chr1	1030293	1030386	+	5.35205	AGRN	ENSG00000188157.15	Distal intron		2.26599e-53
chr1	1030304	1030387	+		AGRN	ENSG00000188157.15	Distal intron	6.42469		1.44804e-57
chr1	1030466	1030508	+	5.96556	AGRN	ENSG00000188157.15	Distal intron		1.28e-42
chr1	1030466	1030509	+		AGRN	ENSG00000188157.15	Distal intron	7.0987		5.10555e-47
chr1	1030508	1030580	+	6.05187	AGRN	ENSG00000188157.15	Distal intron		9.44611e-68
chr1	1030509	1030577	+		AGRN	ENSG00000188157.15	Distal intron	7.65976		3.62352e-70
chr1	1030698	1030766	+	6.75667	AGRN	ENSG00000188157.15	Distal intron		3.93207e-38
chr1	1030699	1030788	+		AGRN	ENSG00000188157.15	Distal intron	5.86184		3.71041e-38
chr1	1030766	1030789	+	6.04903	AGRN	ENSG00000188157.15	Distal intron		3.6296e-23
chr1	1030788	1030855	+		AGRN	ENSG00000188157.15	Distal intron	5.21574		8.52644e-24
chr1	1030789	1030834	+	5.26286	AGRN	ENSG00000188157.15	Distal intron		1.91318e-25
chr1	1030834	1030855	+	4.40304	AGRN	ENSG00000188157.15	Distal intron		2.03413e-13
chr1	1030945	1031000	+	5.44256	AGRN	ENSG00000188157.15	Distal intron		5.82025e-15
chr1	1030948	1030996	+		AGRN	ENSG00000188157.15	Distal intron	4.21574		4.07349e-11
chr1	1031025	1031094	+	5.2992	AGRN	ENSG00000188157.15	Distal intron		4.87525e-26
chr1	1031036	1031134	+		AGRN	ENSG00000188157.15	Distal intron	6.59281		5.98108e-33
chr1	1031094	1031128	+	6.24061	AGRN	ENSG00000188157.15	Distal intron		1.52184e-26
chr1	1031128	1031189	+	6.25548	AGRN	ENSG00000188157.15	Distal intron		9.56567e-27
chr1	1031134	1031180	+		AGRN	ENSG00000188157.15	Distal intron	5.80693		7.05496e-19
chr1	1031225	1031381	+		AGRN	ENSG00000188157.15	Distal intron	5.64939		1.60634e-48
chr1	1031228	1031375	+	6.15197	AGRN	ENSG00000188157.15	Distal intron		5.76853e-49
chr1	1031419	1031420	+	4.32057	AGRN	ENSG00000188157.15	Distal intron		1.2644e-06
chr1	1042906	1042974	+	3.0057	AGRN	ENSG00000188157.15	Proximal intron		0.000233806
chr1	1044490	1044545	+		AGRN	ENSG00000188157.15	5' splice site	5.67687		4.19576e-17
chr1	1044496	1044601	+	3.74618	AGRN	ENSG00000188157.15	5' splice site		4.14206e-15
chr1	1044545	1044599	+		AGRN	ENSG00000188157.15	Proximal intron	4.33266		2.0288e-23
chr1	1044599	1044740	+		AGRN	ENSG00000188157.15	Proximal intron	4.46728		2.8304e-27
chr1	1044601	1044716	+	4.69254	AGRN	ENSG00000188157.15	Proximal intron		1.74575e-24
chr1	1044759	1044821	+		AGRN	ENSG00000188157.15	Proximal intron	4.53391		1.52671e-27
chr1	1044773	1044819	+	5.46833	AGRN	ENSG00000188157.15	Proximal intron		3.78407e-15
chr1	1044819	1044898	+	5.25548	AGRN	ENSG00000188157.15	Proximal intron		3.32947e-25
chr1	1044821	1044915	+		AGRN	ENSG00000188157.15	Proximal intron	5.62608		6.87492e-48
chr1	1044898	1044923	+	4.87697	AGRN	ENSG00000188157.15	Proximal intron		6.06566e-10
chr1	1044915	1045043	+		AGRN	ENSG00000188157.15	Proximal intron	5.73685		7.78035e-35
chr1	1044923	1045029	+	4.73561	AGRN	ENSG00000188157.15	Proximal intron		3.96968e-17
chr1	1052070	1052153	+		AGRN	ENSG00000188157.15	5' splice site	3.98164		1.6986e-45
chr1	1052110	1052139	+	5.11303	AGRN	ENSG00000188157.15	5' splice site		8.39496e-34
chr1	1052191	1052245	+		AGRN	ENSG00000188157.15	Proximal intron	4.48033		2.945e-36
chr1	1052245	1052291	+		AGRN	ENSG00000188157.15	Proximal intron	5.72812		1.2283e-67
chr1	1052258	1052293	+	4.92324	AGRN	ENSG00000188157.15	Proximal intron		1.7396e-56
chr1	1052291	1052339	+		AGRN	ENSG00000188157.15	Proximal intron	5.92623		0
chr1	1052293	1052305	+	5.01155	AGRN	ENSG00000188157.15	Proximal intron		3.0949e-60
chr1	1052305	1052316	+	5.08925	AGRN	ENSG00000188157.15	Proximal intron		9.9196e-64
chr1	1052316	1052339	+	5.06983	AGRN	ENSG00000188157.15	Proximal intron		1.8639e-76
chr1	1052339	1052354	+	5.44442	AGRN	ENSG00000188157.15	Proximal intron		2.1946e-64
chr1	1052339	1052357	+		AGRN	ENSG00000188157.15	Proximal intron	6.15352		8.96695e-94
chr1	1052354	1052369	+	4.98476	AGRN	ENSG00000188157.15	Proximal intron		7.4074e-72
chr1	1052357	1052405	+		AGRN	ENSG00000188157.15	Proximal intron	5.77073		0
chr1	1052369	1052381	+	4.84514	AGRN	ENSG00000188157.15	Proximal intron		7.1319e-65
chr1	1052381	1052399	+	5.01685	AGRN	ENSG00000188157.15	Proximal intron		1.4665e-73
chr1	1052399	1052409	+	5.2902	AGRN	ENSG00000188157.15	Proximal intron		1.1231e-65
chr1	1052405	1052430	+		AGRN	ENSG00000188157.15	Proximal intron	6.0279		6.0249e-70
chr1	1052409	1052434	+	5.36925	AGRN	ENSG00000188157.15	Proximal intron		1.6378e-69
chr1	1052430	1052476	+		AGRN	ENSG00000188157.15	Proximal intron	7.40428		1.17411e-173
chr1	1052434	1052450	+	6.02608	AGRN	ENSG00000188157.15	Proximal intron		1.196e-83
chr1	1052450	1052462	+	5.83962	AGRN	ENSG00000188157.15	Proximal intron		2.4866e-73
chr1	1052462	1052477	+	6.21192	AGRN	ENSG00000188157.15	Proximal intron		1.0099e-79
chr1	1052476	1052485	+		AGRN	ENSG00000188157.15	Proximal intron	7.47251		4.58496e-122
chr1	1052477	1052485	+	6.36754	AGRN	ENSG00000188157.15	Proximal intron		1.70524e-113
chr1	1052485	1052504	+	6.74881	AGRN	ENSG00000188157.15	Proximal intron	6.87228	1.28576e-149	4.33269e-158
chr1	1052504	1052520	+	7.15594	AGRN	ENSG00000188157.15	Proximal intron		1.3317e-150
chr1	1052504	1052523	+		AGRN	ENSG00000188157.15	Proximal intron	6.67415		0
chr1	1052520	1052530	+	7.76189	AGRN	ENSG00000188157.15	Distal intron		7.45596e-155
chr1	1052523	1052547	+		AGRN	ENSG00000188157.15	Distal intron	6.70784		0
chr1	1052530	1052548	+	7.21927	AGRN	ENSG00000188157.15	Distal intron		1.34057e-157
chr1	1052547	1052554	+		AGRN	ENSG00000188157.15	Distal intron	6.61429		5.12194e-131
chr1	1052548	1052555	+	6.82141	AGRN	ENSG00000188157.15	Distal intron		2.10714e-118
chr1	1052554	1052580	+		AGRN	ENSG00000188157.15	Distal intron	6.33758		0
chr1	1052555	1052581	+	6.93586	AGRN	ENSG00000188157.15	Distal intron		3.40067e-171
chr1	1052580	1052595	+		AGRN	ENSG00000188157.15	Distal intron	6.49695		0
chr1	1052581	1052587	+	6.75798	AGRN	ENSG00000188157.15	Distal intron		1.1435e-150
chr1	1052587	1052596	+	6.70884	AGRN	ENSG00000188157.15	Distal intron		0
chr1	1052595	1052611	+		AGRN	ENSG00000188157.15	Distal intron	6.72812		0
chr1	1052596	1052612	+	6.57494	AGRN	ENSG00000188157.15	Distal intron		0
chr1	1052611	1052621	+		AGRN	ENSG00000188157.15	Distal intron	7.53391		8.18851e-254
chr1	1052612	1052621	+	6.12298	AGRN	ENSG00000188157.15	Distal intron		0
chr1	1052621	1052629	+		AGRN	ENSG00000188157.15	Distal intron	8.00694		1.10136e-266
chr1	1052621	1052634	+	5.92427	AGRN	ENSG00000188157.15	Distal intron		0
chr1	1052629	1052647	+		AGRN	ENSG00000188157.15	Distal intron	7.74467		0
chr1	1052634	1052652	+	6.0634	AGRN	ENSG00000188157.15	Distal intron		0
chr1	1052647	1052651	+		AGRN	ENSG00000188157.15	Distal intron	7.44281		0
chr1	1052651	1052680	+		AGRN	ENSG00000188157.15	Distal intron	7.35834		0
chr1	1052652	1052663	+	5.96382	AGRN	ENSG00000188157.15	Distal intron		0
chr1	1052663	1052679	+	6.20504	AGRN	ENSG00000188157.15	Distal intron		0
chr1	1052679	1052704	+	6.298	AGRN	ENSG00000188157.15	Distal intron		0
chr1	1052680	1052705	+		AGRN	ENSG00000188157.15	Distal intron	6.73031		0
chr1	1052704	1052712	+	6.94583	AGRN	ENSG00000188157.15	Distal intron		1.22304e-129
chr1	1052705	1052712	+		AGRN	ENSG00000188157.15	Distal intron	6.43277		0
chr1	1052712	1052743	+		AGRN	ENSG00000188157.15	Distal intron	7.26259		0
chr1	1052712	1052778	+	5.86732	AGRN	ENSG00000188157.15	Distal intron		0
chr1	1052743	1052753	+		AGRN	ENSG00000188157.15	Distal intron	7.18462		0
chr1	1052753	1052781	+		AGRN	ENSG00000188157.15	Distal intron	7.122		0
chr1	1052778	1052796	+	5.36392	AGRN	ENSG00000188157.15	Distal intron		1.0476e-77
chr1	1052781	1052797	+		AGRN	ENSG00000188157.15	Distal intron	6.90315		2.03856e-161
chr1	1052796	1052804	+	5.55654	AGRN	ENSG00000188157.15	Distal intron		1.7417e-79
chr1	1052797	1052805	+		AGRN	ENSG00000188157.15	Distal intron	6.51424		0
chr1	1052804	1052818	+	5.34733	AGRN	ENSG00000188157.15	Distal intron		0
chr1	1052805	1052820	+		AGRN	ENSG00000188157.15	Distal intron	6.83159		0
chr1	1052818	1052831	+	6.07441	AGRN	ENSG00000188157.15	Distal intron		2.1843e-72
chr1	1052820	1052835	+		AGRN	ENSG00000188157.15	Distal intron	6.55776		0
chr1	1052831	1052860	+	6.25671	AGRN	ENSG00000188157.15	Distal intron		0
chr1	1052835	1052861	+		AGRN	ENSG00000188157.15	Distal intron	6.42121		0
chr1	1052860	1052868	+	6.38624	AGRN	ENSG00000188157.15	Distal intron		5.77771e-115
chr1	1052861	1052868	+		AGRN	ENSG00000188157.15	Distal intron	6.50546		3.26452e-121
chr1	1052868	1052883	+		AGRN	ENSG00000188157.15	Distal intron	6.80278		5.45304e-113
chr1	1052868	1052884	+	7.37437	AGRN	ENSG00000188157.15	Distal intron		9.75804e-118
chr1	1052883	1052901	+		AGRN	ENSG00000188157.15	Distal intron	6.58376		4.34927e-128
chr1	1052884	1052902	+	7.46833	AGRN	ENSG00000188157.15	Distal intron		8.61636e-126
chr1	1052901	1052929	+		AGRN	ENSG00000188157.15	Distal intron	6.56182		4.3315e-126
chr1	1052902	1052916	+	6.698	AGRN	ENSG00000188157.15	Distal intron		1.7693e-108
chr1	1052916	1052935	+	6.1043	AGRN	ENSG00000188157.15	Distal intron		6.3673e-74
chr1	1052929	1052940	+		AGRN	ENSG00000188157.15	Distal intron	5.4472		2.119e-46
chr1	1052935	1052968	+	5.42951	AGRN	ENSG00000188157.15	Proximal intron		1.3978e-72
chr1	1052940	1052967	+		AGRN	ENSG00000188157.15	Proximal intron	5.78816		1.4055e-70
chr1	1052967	1052993	+		AGRN	ENSG00000188157.15	Proximal intron	6.13878		1.2774e-75
chr1	1052968	1052980	+	5.11847	AGRN	ENSG00000188157.15	Proximal intron		4.2946e-65
chr1	1052980	1052991	+	5.54902	AGRN	ENSG00000188157.15	Proximal intron		1.1039e-59
chr1	1052991	1053003	+	5.24247	AGRN	ENSG00000188157.15	Proximal intron		1.8491e-63
chr1	1052993	1053016	+		AGRN	ENSG00000188157.15	Proximal intron	7.4488		8.62224e-120
chr1	1053003	1053010	+	5.58282	AGRN	ENSG00000188157.15	Proximal intron		3.9144e-61
chr1	1053010	1053016	+	5.63683	AGRN	ENSG00000188157.15	Proximal intron		3.4497e-53
chr1	1053016	1053028	+	5.99244	AGRN	ENSG00000188157.15	Proximal intron	6.53391	1.0935e-81	1.1422e-123
chr1	1053028	1053039	+	6.39902	AGRN	ENSG00000188157.15	Proximal intron	6.21418	0	0
chr1	1053039	1053060	+	6.03664	AGRN	ENSG00000188157.15	Proximal intron		0
chr1	1053039	1053135	+		AGRN	ENSG00000188157.15	Proximal intron	6.20083		0
chr1	1053060	1053107	+	5.51233	AGRN	ENSG00000188157.15	Proximal intron		0
chr1	1053107	1053177	+	5.23645	AGRN	ENSG00000188157.15	Proximal intron		6.8834e-71
chr1	1053135	1053176	+		AGRN	ENSG00000188157.15	Proximal intron	5.13595		1.8214e-51
chr1	1053176	1053274	+		AGRN	ENSG00000188157.15	Proximal intron	5.1625		0
chr1	1053177	1053222	+	5.48945	AGRN	ENSG00000188157.15	Proximal intron		4.9154e-85
chr1	1053222	1053261	+	5.10506	AGRN	ENSG00000188157.15	Proximal intron		0
chr1	1053261	1053312	+	4.74618	AGRN	ENSG00000188157.15	Proximal intron		1.1645e-65
chr1	1053274	1053288	+		AGRN	ENSG00000188157.15	Proximal intron	4.65247		3.8093e-46
chr1	1053288	1053308	+		AGRN	ENSG00000188157.15	Proximal intron	4.90647		1.3791e-43
chr1	1053308	1053371	+		AGRN	ENSG00000188157.15	3' splice site	4.42094		1.8136e-55
chr1	1053312	1053368	+	5.1533	AGRN	ENSG00000188157.15	3' splice site		5.2489e-45
chr1	1063605	1063746	+	3.53892	ENSG00000217801	ENSG00000217801.12	5' splice site (ncRNA)		7.5409e-10
chr1	1063624	1063727	+		ENSG00000217801	ENSG00000217801.12	5' splice site (ncRNA)	3.64939		0.000630336
chr1	1106619	1106703	-		C1orf159	ENSG00000131591.18	5' UTR	4.07823		1.92206e-05
chr1	1106923	1106974	-		C1orf159	ENSG00000131591.18	3' splice site	3.53391		0.000994142
chr1	1106974	1107110	-		C1orf159	ENSG00000131591.18	Proximal intron	3.70384		8.80334e-11
chr1	1107135	1107182	-		C1orf159	ENSG00000131591.18	Proximal intron	3.70384		0.00037428
chr1	1108001	1108058	-	5.24434	C1orf159	ENSG00000131591.18	Distal intron	7.23435	3.32347e-49	5.50213e-52
chr1	1108058	1108091	-	5.2702	C1orf159	ENSG00000131591.18	Distal intron		2.8478e-50
chr1	1108058	1108104	-		C1orf159	ENSG00000131591.18	Distal intron	7.49585		2.90437e-62
chr1	1108091	1108137	-	4.91805	C1orf159	ENSG00000131591.18	Distal intron		5.2491e-38
chr1	1108104	1108159	-		C1orf159	ENSG00000131591.18	Distal intron	6.37102		2.58334e-55
chr1	1108137	1108157	-	4.988	C1orf159	ENSG00000131591.18	Distal intron		1.78276e-40
chr1	1108157	1108213	-	5.05329	C1orf159	ENSG00000131591.18	Distal intron		1.49821e-42
chr1	1108159	1108200	-		C1orf159	ENSG00000131591.18	Distal intron	5.56366		1.34191e-30
chr1	1108234	1108292	-	5.74091	C1orf159	ENSG00000131591.18	Distal intron		2.48095e-36
chr1	1108245	1108291	-		C1orf159	ENSG00000131591.18	Distal intron	4.89537		1.28069e-27
chr1	1108291	1108311	-		C1orf159	ENSG00000131591.18	Distal intron	4.40838		6.69285e-19
chr1	1108292	1108312	-	6.18731	C1orf159	ENSG00000131591.18	Distal intron		1.76043e-25
chr1	1108340	1108402	-	4.62543	C1orf159	ENSG00000131591.18	Distal intron		1.50927e-30
chr1	1108343	1108402	-		C1orf159	ENSG00000131591.18	Distal intron	5.4408		5.97124e-28
chr1	1108440	1108460	-	5.54297	C1orf159	ENSG00000131591.18	Distal intron		5.48331e-16
chr1	1108443	1108462	-		C1orf159	ENSG00000131591.18	Distal intron	5.40838		3.27521e-14
chr1	1108501	1108548	-	6.04903	C1orf159	ENSG00000131591.18	Distal intron		2.22513e-45
chr1	1108513	1108547	-		C1orf159	ENSG00000131591.18	Distal intron	5.54141		3.44443e-30
chr1	1108547	1108556	-		C1orf159	ENSG00000131591.18	Distal intron	5.85584		3.52808e-38
chr1	1108548	1108558	-	5.73914	C1orf159	ENSG00000131591.18	Distal intron		6.95899e-54
chr1	1108556	1108615	-		C1orf159	ENSG00000131591.18	Distal intron	7.32399		2.32825e-55
chr1	1108558	1108614	-	5.89924	C1orf159	ENSG00000131591.18	Distal intron		1.32249e-60
chr1	1108799	1108872	-	4.86247	C1orf159	ENSG00000131591.18	Distal intron	6.86184	9.57985e-37	6.8541e-40
chr1	1108906	1108935	-	4.32057	C1orf159	ENSG00000131591.18	Distal intron		1.33951e-12
chr1	1108935	1108952	-	4.292	C1orf159	ENSG00000131591.18	Distal intron		3.50974e-12
chr1	1109107	1109145	-		C1orf159	ENSG00000131591.18	Distal intron	3.11888		1.22215e-06
chr1	1109193	1109227	-		C1orf159	ENSG00000131591.18	Distal intron	3.06443		1.89355e-06
chr1	1110006	1110040	-		C1orf159	ENSG00000131591.18	Distal intron	3.11888		1.22215e-06
chr1	1112031	1112156	-		C1orf159	ENSG00000131591.18	Distal intron	3.50354		1.89207e-06
chr1	1218996	1219067	-		SDF4	ENSG00000078808.20	CDS	4.3065		2.79776e-06
chr1	1220119	1220190	-		SDF4	ENSG00000078808.20	Distal intron	3.11888		8.55625e-05
chr1	1221322	1221388	-		SDF4	ENSG00000078808.20	Distal intron	3.07823		0.000138067
chr1	1222553	1222596	-	3.48104	SDF4	ENSG00000078808.20	Distal intron		1.531e-06
chr1	1222622	1222643	-		SDF4	ENSG00000078808.20	Distal intron	4.37522		9.61183e-07
chr1	1222698	1222816	-	3.93355	SDF4	ENSG00000078808.20	Proximal intron		1.3796e-15
chr1	1222702	1222818	-		SDF4	ENSG00000078808.20	Proximal intron	5.0222		1.84061e-30
chr1	1222816	1222844	-	4.18731	SDF4	ENSG00000078808.20	Proximal intron		2.24405e-11
chr1	1222818	1222851	-		SDF4	ENSG00000078808.20	Proximal intron	5.64939		7.09982e-17
chr1	1222844	1222933	-	5.0944	SDF4	ENSG00000078808.20	Proximal intron		3.4033e-36
chr1	1222851	1222971	-		SDF4	ENSG00000078808.20	Proximal intron	5.6043		7.2132e-52
chr1	1222933	1222949	-	5.3941	SDF4	ENSG00000078808.20	Proximal intron		9.91877e-42
chr1	1222949	1222972	-	5.26776	SDF4	ENSG00000078808.20	Proximal intron		5.7048e-38
chr1	1222971	1223045	-		SDF4	ENSG00000078808.20	Proximal intron	5.31236		1.11713e-37
chr1	1222972	1222986	-	5.49364	SDF4	ENSG00000078808.20	Proximal intron		2.92786e-30
chr1	1222986	1222997	-	5.24806	SDF4	ENSG00000078808.20	Proximal intron		3.05231e-25
chr1	1222997	1223020	-	6.15594	SDF4	ENSG00000078808.20	Proximal intron		8.17044e-25
chr1	1223020	1223044	-	5.49364	SDF4	ENSG00000078808.20	Proximal intron		1.37403e-15
chr1	1223044	1223080	-	5.14799	SDF4	ENSG00000078808.20	Proximal intron		2.32803e-23
chr1	1223045	1223140	-		SDF4	ENSG00000078808.20	Proximal intron	5.31236		1.11713e-37
chr1	1223080	1223117	-	5.43605	SDF4	ENSG00000078808.20	Proximal intron		5.27946e-29
chr1	1223117	1223141	-	5.77743	SDF4	ENSG00000078808.20	Proximal intron		6.30557e-19
chr1	1223140	1223190	-		SDF4	ENSG00000078808.20	5' splice site	5.00423		2.86101e-20
chr1	1223141	1223187	-	5.0057	SDF4	ENSG00000078808.20	5' splice site		4.47723e-21
chr1	1225623	1225758	-	4.07441	SDF4	ENSG00000078808.20	Distal intron		2.32387e-10
chr1	1225636	1225785	-		SDF4	ENSG00000078808.20	Distal intron	5.25273		1.12808e-12
chr1	1225840	1225888	-	3.60234	SDF4	ENSG00000078808.20	Distal intron		0.000561599
chr1	1260484	1260592	-	3.0057	UBE2J2	ENSG00000160087.21	Distal intron		4.63784e-08
chr1	1261223	1261296	-	3.81807	UBE2J2	ENSG00000160087.21	Distal intron		0.000143074
chr1	1270215	1270267	-	4.04047	UBE2J2	ENSG00000160087.21	Distal intron		2.17204e-05
chr1	1270692	1270735	-	3.77743	UBE2J2	ENSG00000160087.21	Distal intron		0.000139758
chr1	1271011	1271091	-	3.48104	UBE2J2	ENSG00000160087.21	Proximal intron		1.531e-06
chr1	1271472	1271595	-	3.44689	UBE2J2	ENSG00000160087.21	5' UTR		9.7489e-13
chr1	1272194	1272262	-	3.07441	UBE2J2	ENSG00000160087.21	Distal intron		8.92992e-05
chr1	1272513	1272612	-	4.68157	UBE2J2	ENSG00000160087.21	Proximal intron		1.62454e-16
chr1	1272612	1272697	-	4.09109	UBE2J2	ENSG00000160087.21	Proximal intron		1.45973e-10
chr1	1282513	1282585	+		SCNN1D	ENSG00000162572.21	Proximal intron	3.73031		1.03569e-07
chr1	1282587	1282743	+	3.292	SCNN1D	ENSG00000162572.21	Proximal intron		1.3268e-09
chr1	1282625	1282729	+		SCNN1D	ENSG00000162572.21	Proximal intron	4.4408		2.74079e-13
chr1	1283082	1283210	+		SCNN1D	ENSG00000162572.21	Distal intron	3.96018		1.92292e-17
chr1	1283083	1283145	+	3.07441	SCNN1D	ENSG00000162572.21	Distal intron		1.2156e-08
chr1	1295190	1295272	-	4.44516	ACAP3	ENSG00000131584.19	Proximal intron		1.0944e-22
chr1	1295193	1295231	-		ACAP3	ENSG00000131584.19	Proximal intron	3.44538		1.6207e-14
chr1	1295231	1295270	-		ACAP3	ENSG00000131584.19	Proximal intron	3.74596		1.862e-13
chr1	1295301	1295347	-	3.76561	ACAP3	ENSG00000131584.19	5' splice site		9.3894e-19
chr1	1295306	1295379	-		ACAP3	ENSG00000131584.19	5' splice site	3.31152		4.6842e-13
chr1	1295347	1295382	-	3.68	ACAP3	ENSG00000131584.19	5' splice site		1.4608e-17
chr1	1296684	1296711	-	3.97008	ACAP3	ENSG00000131584.19	3' splice site		1.50941e-09
chr1	1296684	1296743	-		ACAP3	ENSG00000131584.19	3' splice site	5.13878		1.50834e-11
chr1	1296892	1297054	-	5.4747	ACAP3	ENSG00000131584.19	Proximal intron		1.27901e-58
chr1	1296894	1297060	-		ACAP3	ENSG00000131584.19	Proximal intron	5.16618		5.513e-38
chr1	1297060	1297093	-		ACAP3	ENSG00000131584.19	Proximal intron	3.87969		1.53331e-08
chr1	1305075	1305095	-		ACAP3	ENSG00000131584.19	Distal intron	3.64939		2.06556e-13
chr1	1305880	1305930	-	3.16122	ACAP3	ENSG00000131584.19	Distal intron		3.8226e-19
chr1	1305997	1306086	-	3.07601	ACAP3	ENSG00000131584.19	Distal intron		3.5167e-30
chr1	1306303	1306430	-		ACAP3	ENSG00000131584.19	Distal intron	3.2888		1.151e-27
chr1	1306313	1306419	-	3.19434	ACAP3	ENSG00000131584.19	Distal intron		6.2055e-35
chr1	1306492	1306528	-	4.27264	ACAP3	ENSG00000131584.19	Distal intron		9.5778e-24
chr1	1306497	1306605	-		ACAP3	ENSG00000131584.19	Distal intron	3.31486		1.1332e-36
chr1	1306528	1306561	-	4.19504	ACAP3	ENSG00000131584.19	Distal intron		1.9147e-29
chr1	1306561	1306679	-	4.75952	ACAP3	ENSG00000131584.19	Distal intron		0
chr1	1306605	1306679	-		ACAP3	ENSG00000131584.19	Distal intron	4.41015		0
chr1	1306679	1306684	-	4.82971	ACAP3	ENSG00000131584.19	Distal intron		0
chr1	1306679	1306689	-		ACAP3	ENSG00000131584.19	Distal intron	4.66929		0
chr1	1306684	1306689	-	5.04475	ACAP3	ENSG00000131584.19	Distal intron		0
chr1	1306689	1306696	-		ACAP3	ENSG00000131584.19	Distal intron	4.62138		3.0226e-40
chr1	1306689	1306703	-	5.48805	ACAP3	ENSG00000131584.19	Distal intron		5.9809e-85
chr1	1306696	1306710	-		ACAP3	ENSG00000131584.19	Distal intron	4.72044		2.7285e-43
chr1	1306703	1306712	-	5.32057	ACAP3	ENSG00000131584.19	Distal intron		2.5488e-75
chr1	1306710	1306734	-		ACAP3	ENSG00000131584.19	Distal intron	4.89732		3.7157e-73
chr1	1306712	1306719	-	5.39573	ACAP3	ENSG00000131584.19	Distal intron		0
chr1	1306719	1306749	-	5.41938	ACAP3	ENSG00000131584.19	Distal intron		0
chr1	1306734	1306748	-		ACAP3	ENSG00000131584.19	Distal intron	5.02363		3.7903e-67
chr1	1306748	1306766	-		ACAP3	ENSG00000131584.19	Distal intron	5.19145		1.4435e-53
chr1	1306749	1306780	-	4.9962	ACAP3	ENSG00000131584.19	Distal intron		2.4078e-85
chr1	1306766	1306780	-		ACAP3	ENSG00000131584.19	Distal intron	5.12886		4.256e-44
chr1	1306780	1306795	-	4.42623	ACAP3	ENSG00000131584.19	Distal intron		5.528e-35
chr1	1306780	1306796	-		ACAP3	ENSG00000131584.19	Distal intron	5.26486		2.33129e-36
chr1	1306795	1306860	-	4.65938	ACAP3	ENSG00000131584.19	Distal intron		1.4098e-71
chr1	1306796	1306858	-		ACAP3	ENSG00000131584.19	Distal intron	3.69619		5.5634e-34
chr1	1306858	1306875	-		ACAP3	ENSG00000131584.19	Distal intron	3.96496		5.1964e-42
chr1	1306860	1306868	-	4.59686	ACAP3	ENSG00000131584.19	Distal intron		1.2778e-82
chr1	1306868	1306873	-	4.64674	ACAP3	ENSG00000131584.19	Distal intron		8.242e-81
chr1	1306873	1306921	-	4.73738	ACAP3	ENSG00000131584.19	Distal intron		0
chr1	1306875	1306938	-		ACAP3	ENSG00000131584.19	Distal intron	4.27088		1.4078e-60
chr1	1306921	1306930	-	4.35005	ACAP3	ENSG00000131584.19	Distal intron		1.8011e-76
chr1	1306930	1306936	-	4.28978	ACAP3	ENSG00000131584.19	Distal intron		1.8563e-50
chr1	1306936	1306956	-	4.42141	ACAP3	ENSG00000131584.19	Distal intron		9.9272e-56
chr1	1306938	1306962	-		ACAP3	ENSG00000131584.19	Distal intron	4.69938		2.5384e-32
chr1	1306956	1306963	-	3.23311	ACAP3	ENSG00000131584.19	Distal intron		9.749e-19
chr1	1306962	1307009	-		ACAP3	ENSG00000131584.19	Distal intron	3.71903		5.7244e-18
chr1	1306963	1307008	-	3.09523	ACAP3	ENSG00000131584.19	Distal intron		1.0366e-23
chr1	1307054	1307117	-		ACAP3	ENSG00000131584.19	Distal intron	3.87969		1.3233e-17
chr1	1307056	1307128	-	4.38812	ACAP3	ENSG00000131584.19	Distal intron		4.4191e-38
chr1	1307128	1307134	-	4.50613	ACAP3	ENSG00000131584.19	Distal intron		3.44307e-21
chr1	1307160	1307217	-	4.52467	ACAP3	ENSG00000131584.19	Distal intron		1.0576e-55
chr1	1307167	1307217	-		ACAP3	ENSG00000131584.19	Distal intron	3.91704		2.6338e-29
chr1	1307217	1307242	-	3.87697	ACAP3	ENSG00000131584.19	Distal intron		1.8609e-39
chr1	1307217	1307259	-		ACAP3	ENSG00000131584.19	Distal intron	3.73903		2.4437e-30
chr1	1307242	1307259	-	4.16385	ACAP3	ENSG00000131584.19	Distal intron		1.9611e-42
chr1	1307259	1307295	-	3.92028	ACAP3	ENSG00000131584.19	Proximal intron		8.1835e-41
chr1	1307259	1307308	-		ACAP3	ENSG00000131584.19	Proximal intron	3.52184		1.7763e-21
chr1	1307295	1307307	-	4.19504	ACAP3	ENSG00000131584.19	Proximal intron		1.9147e-29
chr1	1307307	1307324	-	3.51851	ACAP3	ENSG00000131584.19	Proximal intron		1.5644e-17
chr1	1307419	1307551	-	3.91118	ACAP3	ENSG00000131584.19	Proximal intron		2.9826e-57
chr1	1307429	1307559	-		ACAP3	ENSG00000131584.19	Proximal intron	3.23435		6.1713e-39
chr1	1307638	1307672	-	3.48385	ACAP3	ENSG00000131584.19	5' splice site		4.9453e-19
chr1	1307672	1307687	-	3.95558	ACAP3	ENSG00000131584.19	5' splice site		7.6404e-16
chr1	1340641	1340785	-		DVL1	ENSG00000107404.21	Proximal intron	7.57831		3.94589e-66
chr1	1340646	1340746	-	6.0786	DVL1	ENSG00000107404.21	Proximal intron		1.95118e-46
chr1	1340746	1340790	-	5.87697	DVL1	ENSG00000107404.21	Proximal intron		4.06155e-40
chr1	1340785	1340834	-		DVL1	ENSG00000107404.21	Proximal intron	6.67687		5.8136e-35
chr1	1340790	1340845	-	5.70343	DVL1	ENSG00000107404.21	Proximal intron		2.72033e-35
chr1	1340834	1340907	-		DVL1	ENSG00000107404.21	Proximal intron	5.09191		5.39514e-32
chr1	1340845	1340906	-	5.39634	DVL1	ENSG00000107404.21	Proximal intron		3.62602e-28
chr1	1340906	1340985	-	5.61969	DVL1	ENSG00000107404.21	Proximal intron		3.40879e-33
chr1	1340907	1340953	-		DVL1	ENSG00000107404.21	Proximal intron	4.67687		3.22673e-23
chr1	1340953	1341020	-		DVL1	ENSG00000107404.21	Proximal intron	6.41656		3.88393e-29
chr1	1340985	1341088	-	5.70884	DVL1	ENSG00000107404.21	Proximal intron		1.71879e-35
chr1	1341020	1341143	-		DVL1	ENSG00000107404.21	Distal intron	5.92623		3.4985e-40
chr1	1341088	1341217	-	4.93355	DVL1	ENSG00000107404.21	Proximal intron		8.12725e-39
chr1	1341143	1341232	-		DVL1	ENSG00000107404.21	Proximal intron	5.20948		4.43644e-35
chr1	1341234	1341324	-		DVL1	ENSG00000107404.21	Proximal intron	5.65631		7.63758e-33
chr1	1341242	1341328	-	5.97458	DVL1	ENSG00000107404.21	Proximal intron		4.58307e-43
chr1	1341324	1341470	-		DVL1	ENSG00000107404.21	Proximal intron	4.92623		5.4922e-32
chr1	1341328	1341365	-	5.19504	DVL1	ENSG00000107404.21	Proximal intron		3.41417e-24
chr1	1341365	1341406	-	4.83137	DVL1	ENSG00000107404.21	Proximal intron		3.71142e-27
chr1	1341406	1341464	-	4.94583	DVL1	ENSG00000107404.21	Proximal intron		1.2092e-29
chr1	1341464	1341557	-	7.292	DVL1	ENSG00000107404.21	Proximal intron		5.61938e-56
chr1	1341470	1341566	-		DVL1	ENSG00000107404.21	Proximal intron	4.37522		1.6455e-29
chr1	1341557	1341640	-	6.68157	DVL1	ENSG00000107404.21	5' splice site		2.89063e-36
chr1	1341566	1341650	-		DVL1	ENSG00000107404.21	5' splice site	4.31527		3.20989e-23
chr1	1561825	1561951	-	3.88337	SSU72	ENSG00000160075.12	3' UTR		4.86041e-13
chr1	1561878	1561950	-		SSU72	ENSG00000160075.12	3' UTR	3.27088		2.07443e-05
chr1	1562895	1562990	-	5.49364	SSU72	ENSG00000160075.12	3' UTR		1.37403e-15
chr1	1562914	1563004	-		SSU72	ENSG00000160075.12	3' UTR	4.23435		2.4183e-11
chr1	1563004	1563053	-		SSU72	ENSG00000160075.12	3' UTR	3.59281		0.000624347
chr1	1616676	1616811	+	3.42951	MIB2	ENSG00000197530.13	5' splice site		1.4429e-12
chr1	1616700	1616786	+		MIB2	ENSG00000197530.13	5' splice site	3.72154		5.29244e-11
chr1	1651817	1651841	-	3.20274	CDK11B	ENSG00000248333.9	Distal intron		3.8558e-05
chr1	1687114	1687226	-	4.41633	SLC35E2B	ENSG00000189339.12	Distal intron		2.05622e-13
chr1	1687117	1687230	-		SLC35E2B	ENSG00000189339.12	Distal intron	3.29473		1.20482e-07
chr1	1717597	1717618	-	3.50613	CDK11A	ENSG00000008128.23	Distal intron		0.000893431
chr1	1717618	1717645	-	3.55504	CDK11A	ENSG00000008128.23	Distal intron		0.000930998
chr1	1717691	1717758	-	4.93355	CDK11A	ENSG00000008128.23	Distal intron		2.32357e-10
chr1	1717848	1717875	-	3.55504	CDK11A	ENSG00000008128.23	Distal intron		6.12702e-07
chr1	1717892	1717930	-	4.23311	CDK11A	ENSG00000008128.23	Distal intron		3.26828e-06
chr1	1717952	1717983	-	3.69254	CDK11A	ENSG00000008128.23	Distal intron		9.73619e-08
chr1	1717983	1718024	-	3.32057	CDK11A	ENSG00000008128.23	Distal intron		9.4724e-06
chr1	1718234	1718291	-	3.55504	CDK11A	ENSG00000008128.23	Distal intron		6.12702e-07
chr1	1718343	1718456	-	3.71424	CDK11A	ENSG00000008128.23	Distal intron		1.04183e-14
chr1	1718502	1718525	-	3.73561	CDK11A	ENSG00000008128.23	Distal intron		0.000220958
chr1	1718538	1718552	-	3.77743	CDK11A	ENSG00000008128.23	Distal intron		0.000139758
chr1	1718987	1719063	-	3.40304	CDK11A	ENSG00000008128.23	Proximal intron		3.81438e-06
chr1	1719063	1719179	-	4.91494	CDK11A	ENSG00000008128.23	Proximal intron		3.96591e-10
chr1	1793499	1793584	-	3.17171	GNB1	ENSG00000078369.18	Proximal intron		9.4487e-09
chr1	1845664	1845863	-		GNB1	ENSG00000078369.18	Distal intron	3.89537		8.1589e-18
chr1	1845684	1845780	-	4.75667	GNB1	ENSG00000078369.18	Distal intron		4.12361e-09
chr1	1845780	1845951	-	3.1545	GNB1	ENSG00000078369.18	Distal intron		1.4703e-17
chr1	1845863	1845950	-		GNB1	ENSG00000078369.18	Distal intron	3.25638		2.9624e-09
chr1	1892313	1892407	+		GNB1-DT	ENSG00000231050.3	Noncoding exon	3.85584		0.000143317
chr1	2118672	2118762	+	3.64815	PRKCZ	ENSG00000067606.17	Distal intron		0.000354064
chr1	2135518	2135655	+		PRKCZ	ENSG00000067606.17	Proximal intron	3.80693		0.000248642
chr1	2135520	2135667	+	3.97008	PRKCZ	ENSG00000067606.17	Proximal intron		1.50941e-09
chr1	2155137	2155290	+	4.42951	PRKCZ	ENSG00000067606.17	Distal intron		2.99539e-07
chr1	2155143	2155267	+		PRKCZ	ENSG00000067606.17	Distal intron	3.3065		2.25002e-05
chr1	2155310	2155388	+		PRKCZ	ENSG00000067606.17	Distal intron	3.85584		0.000143317
chr1	2155782	2155880	+		PRKCZ	ENSG00000067606.17	Proximal intron	3.07823		0.000138067
chr1	2160141	2160337	+	3.81807	PRKCZ	ENSG00000067606.17	Distal intron		1.53303e-08
chr1	2172636	2172703	+		PRKCZ	ENSG00000067606.17	Proximal intron	3.94895		5.22094e-05
chr1	2172648	2172798	+	5.26286	PRKCZ	ENSG00000067606.17	Proximal intron		4.70906e-13
chr1	2172709	2172794	+		PRKCZ	ENSG00000067606.17	Proximal intron	4.78184		6.62213e-09
chr1	2172871	2172904	+	3.97008	PRKCZ	ENSG00000067606.17	Proximal intron		3.38781e-05
chr1	2172881	2172921	+		PRKCZ	ENSG00000067606.17	Proximal intron	4.34127		1.61155e-06
chr1	2172904	2172955	+	4.77743	PRKCZ	ENSG00000067606.17	Distal intron		2.5471e-09
chr1	2172921	2172966	+		PRKCZ	ENSG00000067606.17	Distal intron	4.85584		1.41299e-09
chr1	2172955	2172995	+	4.02319	PRKCZ	ENSG00000067606.17	Distal intron		5.92682e-10
chr1	2172966	2172993	+		PRKCZ	ENSG00000067606.17	Distal intron	4.94895		3.09668e-10
chr1	2172993	2173012	+		PRKCZ	ENSG00000067606.17	Distal intron	4.53391		1.31708e-07
chr1	2172995	2173037	+	4.48104	PRKCZ	ENSG00000067606.17	Distal intron		3.07615e-14
chr1	2173012	2173037	+		PRKCZ	ENSG00000067606.17	Distal intron	5.51881		2.47904e-15
chr1	2173037	2173084	+		PRKCZ	ENSG00000067606.17	Distal intron	5.01504		1.09357e-10
chr1	2173037	2173098	+	5.02319	PRKCZ	ENSG00000067606.17	Distal intron		5.80264e-11
chr1	2173168	2173234	+		PRKCZ	ENSG00000067606.17	Distal intron	3.03641		0.00022869
chr1	2182811	2182871	+	3.64815	PRKCZ	ENSG00000067606.17	Distal intron		0.000354064
chr1	2182871	2182961	+	4.07441	PRKCZ	ENSG00000067606.17	Distal intron		1.32128e-05
chr1	2183427	2183514	+	3.93355	PRKCZ	ENSG00000067606.17	Distal intron		5.58172e-05
chr1	2183514	2183656	+	4.48104	PRKCZ	ENSG00000067606.17	Distal intron		1.88404e-07
chr1	2183533	2183654	+		PRKCZ	ENSG00000067606.17	Distal intron	4.19688		7.23512e-06
chr1	2230899	2230960	+	3.27751	SKI	ENSG00000157933.10	Distal intron		3.57251e-10
chr1	2230903	2230955	+		SKI	ENSG00000157933.10	Distal intron	3.34127		4.38857e-08
chr1	2230955	2231067	+		SKI	ENSG00000157933.10	Distal intron	5.16489		1.01032e-33
chr1	2230960	2230971	+	4.44256	SKI	ENSG00000157933.10	Distal intron		7.91422e-14
chr1	2230971	2231100	+	4.57889	SKI	ENSG00000157933.10	Distal intron		1.0068e-29
chr1	2231100	2231159	+	5.23311	SKI	ENSG00000157933.10	Distal intron		7.24085e-13
chr1	2231159	2231221	+	4.0057	SKI	ENSG00000157933.10	Distal intron		3.02605e-14
chr1	2231221	2231303	+	3.70343	SKI	ENSG00000157933.10	Distal intron		1.02761e-14
chr1	2231354	2231442	+	3.59301	SKI	ENSG00000157933.10	Distal intron		6.6693e-23
chr1	2231357	2231479	+		SKI	ENSG00000157933.10	Distal intron	3.34127		4.1944e-15
chr1	2231442	2231472	+	3.25301	SKI	ENSG00000157933.10	Distal intron		5.9611e-11
chr1	2231668	2231752	+	3.21293	SKI	ENSG00000157933.10	Distal intron		1.3036e-10
chr1	2231777	2231879	+		SKI	ENSG00000157933.10	Distal intron	3.19688		7.7737e-09
chr1	2241883	2242126	+		SKI	ENSG00000157933.10	Distal intron	4.30901		9.174e-55
chr1	2241886	2241991	+	5.03185	SKI	ENSG00000157933.10	Distal intron		1.6551e-54
chr1	2241991	2242090	+	5.09316	SKI	ENSG00000157933.10	Distal intron		5.5761e-57
chr1	2242090	2242123	+	3.10758	SKI	ENSG00000157933.10	Distal intron		6.51739e-07
chr1	2242126	2242250	+		SKI	ENSG00000157933.10	Distal intron	3.56954		8.9632e-12
chr1	2242196	2242253	+	4.12388	SKI	ENSG00000157933.10	Distal intron		9.09943e-11
chr1	2242351	2242419	+		SKI	ENSG00000157933.10	Distal intron	3.53391		1.59083e-09
chr1	2254656	2254853	+		SKI	ENSG00000157933.10	Distal intron	3.99335		4.108e-28
chr1	2254671	2254844	+	3.46341	SKI	ENSG00000157933.10	Distal intron		1.8651e-26
chr1	2257549	2257591	+	3.55504	SKI	ENSG00000157933.10	Distal intron		0.000930998
chr1	2259854	2259989	+	3.292	SKI	ENSG00000157933.10	Distal intron		2.725e-11
chr1	2265347	2265418	+	3.15065	SKI	ENSG00000157933.10	Distal intron		4.20943e-07
chr1	2265567	2265644	+	3.66097	SKI	ENSG00000157933.10	Distal intron		2.6299e-17
chr1	2265568	2265579	+		SKI	ENSG00000157933.10	Distal intron	4.27088		1.59992e-11
chr1	2265579	2265656	+		SKI	ENSG00000157933.10	Distal intron	4.35834		4.5549e-24
chr1	2265644	2265722	+	3.44256	SKI	ENSG00000157933.10	Distal intron		9.57209e-12
chr1	2289862	2289942	+		SKI	ENSG00000157933.10	Distal intron	4.03641		3.23085e-05
chr1	2290303	2290434	+	4.37607	SKI	ENSG00000157933.10	Distal intron		3.87718e-19
chr1	2290319	2290426	+		SKI	ENSG00000157933.10	Distal intron	3.49327		4.07429e-09
chr1	2294111	2294132	+	3.07441	SKI	ENSG00000157933.10	Distal intron		8.92992e-05
chr1	2294378	2294468	+	3.05754	SKI	ENSG00000157933.10	Distal intron		1.91468e-08
chr1	2294924	2295012	+		SKI	ENSG00000157933.10	Distal intron	4.05748		7.96501e-10
chr1	2294946	2295004	+	3.77743	SKI	ENSG00000157933.10	Distal intron		4.17872e-08
chr1	2295620	2295642	+	4.05754	SKI	ENSG00000157933.10	Distal intron		1.5276e-19
chr1	2295620	2295648	+		SKI	ENSG00000157933.10	Distal intron	4.81932		1.2209e-17
chr1	2295642	2295666	+	4.64815	SKI	ENSG00000157933.10	Distal intron		2.8e-26
chr1	2295648	2295666	+		SKI	ENSG00000157933.10	Distal intron	6.67687		5.8136e-35
chr1	2295666	2295696	+		SKI	ENSG00000157933.10	Distal intron	5.97686		1.76532e-41
chr1	2295666	2295697	+	4.68157	SKI	ENSG00000157933.10	Distal intron		4.9796e-32
chr1	2295696	2295721	+		SKI	ENSG00000157933.10	Distal intron	5.37522		1.25659e-26
chr1	2295697	2295720	+	4.22709	SKI	ENSG00000157933.10	Distal intron		2.3736e-19
chr1	2295720	2295735	+	3.51851	SKI	ENSG00000157933.10	Distal intron		1.55146e-12
chr1	2295721	2295735	+		SKI	ENSG00000157933.10	Distal intron	4.23435		2.4183e-11
chr1	2295735	2295832	+	4.10101	SKI	ENSG00000157933.10	Distal intron		1.2204e-17
chr1	2295735	2295839	+		SKI	ENSG00000157933.10	Distal intron	4.07823		3.85296e-19
chr1	2295832	2295907	+	3.85202	SKI	ENSG00000157933.10	Distal intron		4.9538e-20
chr1	2295839	2295908	+		SKI	ENSG00000157933.10	Distal intron	4.49327		3.3559e-20
chr1	2295907	2295928	+	4.11303	SKI	ENSG00000157933.10	Distal intron		4.252e-21
chr1	2295908	2295938	+		SKI	ENSG00000157933.10	Distal intron	4.00423		4.42397e-18
chr1	2295928	2295987	+	3.547	SKI	ENSG00000157933.10	Distal intron		9.2642e-14
chr1	2295938	2295992	+		SKI	ENSG00000157933.10	Distal intron	4.0222		5.74133e-14
chr1	2296031	2296068	+	4.23311	SKI	ENSG00000157933.10	Distal intron		3.26828e-06
chr1	2348526	2348601	-	4.4555	MORN1	ENSG00000116151.14	Distal intron		3.23407e-07
chr1	2348528	2348729	-		MORN1	ENSG00000116151.14	Distal intron	5.19688		3.21237e-12
chr1	2348715	2348834	-	4.37607	MORN1	ENSG00000116151.14	Distal intron		5.29889e-13
chr1	2348729	2348825	-		MORN1	ENSG00000116151.14	Distal intron	4.83159		2.28378e-09
chr1	2348825	2348902	-		MORN1	ENSG00000116151.14	Distal intron	4.47251		3.57361e-07
chr1	2348834	2348898	-	3.40304	MORN1	ENSG00000116151.14	Distal intron		3.81438e-06
chr1	2371965	2372030	-		MORN1	ENSG00000116151.14	Proximal intron	3.3065		2.25002e-05
chr1	2372070	2372198	-	5.86247	MORN1	ENSG00000116151.14	Proximal intron		1.07049e-39
chr1	2372082	2372198	-		MORN1	ENSG00000116151.14	Proximal intron	6.24357		8.85409e-26
chr1	2372198	2372299	-	4.99982	MORN1	ENSG00000116151.14	Proximal intron		6.87429e-31
chr1	2372198	2372310	-		MORN1	ENSG00000116151.14	Proximal intron	5.84377		2.47641e-19
chr1	2372310	2372403	-		MORN1	ENSG00000116151.14	5' splice site	5.0987		2.38501e-11
chr1	2372327	2372395	-	3.67052	MORN1	ENSG00000116151.14	5' splice site		1.57669e-07
chr1	2393800	2393925	+		RER1	ENSG00000157916.20	Distal intron	3.93384		4.12311e-13
chr1	2393804	2393977	+	3.0089	RER1	ENSG00000157916.20	Distal intron		1.5225e-15
chr1	2455906	2456016	+	3.97008	PLCH2	ENSG00000149527.18	Distal intron		3.38781e-05
chr1	2536974	2537071	+		ENSG00000272449	ENSG00000272449.3	Distal intron (ncRNA)	5.01504		1.09357e-10
chr1	2536983	2537069	+	5.18731	ENSG00000272449	ENSG00000272449.3	Distal intron (ncRNA)		1.89736e-12
chr1	2537069	2537122	+	4.8576	ENSG00000272449	ENSG00000272449.3	Distal intron (ncRNA)		1.03585e-09
chr1	2537071	2537157	+		ENSG00000272449	ENSG00000272449.3	Distal intron (ncRNA)	3.4408		5.31822e-06
chr1	2537122	2537279	+	4.30159	ENSG00000272449	ENSG00000272449.3	Distal intron (ncRNA)		4.07682e-18
chr1	2537157	2537268	+		ENSG00000272449	ENSG00000272449.3	Distal intron (ncRNA)	3.00785		4.97682e-06
chr1	3072527	3072591	+		PRDM16	ENSG00000142611.17	Distal intron	3.70384		0.00037428
chr1	3074019	3074150	+		PRDM16	ENSG00000142611.17	Distal intron	3.49327		4.07429e-09
chr1	3074150	3074330	+		PRDM16	ENSG00000142611.17	Distal intron	3.53391		1.59083e-09
chr1	3074242	3074293	+	3.64815	PRDM16	ENSG00000142611.17	Distal intron		0.000354064
chr1	3074352	3074401	+	3.69254	PRDM16	ENSG00000142611.17	Distal intron		0.000365632
chr1	3074401	3074513	+	4.38286	PRDM16	ENSG00000142611.17	Distal intron		3.34406e-25
chr1	3074416	3074519	+		PRDM16	ENSG00000142611.17	Distal intron	3.6043		4.3364e-12
chr1	3078689	3078800	+	4.14	PRDM16	ENSG00000142611.17	Distal intron		8.43357e-06
chr1	3080224	3080352	+	4.18731	PRDM16	ENSG00000142611.17	Distal intron		2.24405e-11
chr1	3080352	3080403	+	3.64815	PRDM16	ENSG00000142611.17	Distal intron		0.000354064
chr1	3080628	3080699	+		PRDM16	ENSG00000142611.17	Distal intron	3.53391		0.000994142
chr1	3080923	3081014	+	3.27264	PRDM16	ENSG00000142611.17	Distal intron		6.99729e-08
chr1	3109798	3109877	+	3.292	PRDM16	ENSG00000142611.17	Distal intron		1.55478e-05
chr1	3117382	3117463	+		PRDM16	ENSG00000142611.17	Distal intron	4.37522		9.61183e-07
chr1	3117928	3118090	+		PRDM16	ENSG00000142611.17	Distal intron	4.76913		6.13065e-33
chr1	3117950	3118061	+	4.66496	PRDM16	ENSG00000142611.17	Distal intron		1.32956e-31
chr1	3118061	3118085	+	5.11575	PRDM16	ENSG00000142611.17	Distal intron		1.05444e-22
chr1	3118085	3118167	+	5.42074	PRDM16	ENSG00000142611.17	Distal intron		1.44542e-42
chr1	3118090	3118169	+		PRDM16	ENSG00000142611.17	Distal intron	5.11218		2.09726e-32
chr1	3118167	3118264	+	6.82307	PRDM16	ENSG00000142611.17	Distal intron		4.54014e-40
chr1	3118169	3118261	+		PRDM16	ENSG00000142611.17	Distal intron	4.95645		6.21544e-29
chr1	3118575	3118655	+	3.64815	PRDM16	ENSG00000142611.17	Distal intron		1.57612e-07
chr1	3118576	3118683	+		PRDM16	ENSG00000142611.17	Distal intron	3.92623		5.52573e-09
chr1	3118683	3118756	+		PRDM16	ENSG00000142611.17	Distal intron	3.53391		1.18016e-06
chr1	3118692	3118783	+	4.40304	PRDM16	ENSG00000142611.17	Distal intron		4.88413e-07
chr1	3118783	3118859	+	4.4555	PRDM16	ENSG00000142611.17	Distal intron		3.23407e-07
chr1	3128521	3128578	+		hsa-mir-4251	MI0015861	miRNA proximal	3.53391		1.18016e-06
chr1	3128970	3129039	+	4.7979	PRDM16	ENSG00000142611.17	Distal intron		2.70368e-09
chr1	3128982	3129045	+		PRDM16	ENSG00000142611.17	Distal intron	4.83159		2.28378e-09
chr1	3129055	3129213	+	4.94093	PRDM16	ENSG00000142611.17	Distal intron		1.9585e-32
chr1	3129060	3129220	+		PRDM16	ENSG00000142611.17	Distal intron	6.18736		2.15346e-48
chr1	3129213	3129263	+	5.48104	PRDM16	ENSG00000142611.17	Distal intron		8.49506e-30
chr1	3129220	3129322	+		PRDM16	ENSG00000142611.17	Distal intron	5.62138		6.34938e-32
chr1	3129263	3129320	+	6.58479	PRDM16	ENSG00000142611.17	Distal intron		6.1501e-34
chr1	3129320	3129407	+	6.59066	PRDM16	ENSG00000142611.17	Distal intron		6.46987e-34
chr1	3129322	3129408	+		PRDM16	ENSG00000142611.17	Distal intron	6.27088		3.04858e-26
chr1	3129407	3129567	+	4.79111	PRDM16	ENSG00000142611.17	Distal intron		1.1221e-34
chr1	3129408	3129592	+		PRDM16	ENSG00000142611.17	Distal intron	5.04909		6.2074e-35
chr1	3129587	3129668	+	3.7979	PRDM16	ENSG00000142611.17	Distal intron		2.46937e-08
chr1	3129592	3129741	+		PRDM16	ENSG00000142611.17	Distal intron	3.69311		6.2505e-13
chr1	3129668	3129739	+	3.81807	PRDM16	ENSG00000142611.17	Distal intron		1.53303e-08
chr1	3129979	3130084	+		PRDM16	ENSG00000142611.17	Distal intron	5.2888		7.13334e-13
chr1	3130145	3130203	+		PRDM16	ENSG00000142611.17	Distal intron	4.67687		3.01585e-08
chr1	3130157	3130205	+	3.23311	PRDM16	ENSG00000142611.17	Distal intron		2.34382e-05
chr1	3130420	3130475	+		PRDM16	ENSG00000142611.17	Distal intron	4.73031		1.0396e-08
chr1	3143786	3143831	+		PRDM16	ENSG00000142611.17	Distal intron	3.07823		0.000138067
chr1	3145885	3145923	+	3.55504	PRDM16	ENSG00000142611.17	Distal intron		0.000930998
chr1	3145982	3146040	+		PRDM16	ENSG00000142611.17	Distal intron	4.03641		3.23085e-05
chr1	3146042	3146104	+	3.89608	PRDM16	ENSG00000142611.17	Distal intron		5.4975e-05
chr1	3146084	3146142	+		PRDM16	ENSG00000142611.17	Distal intron	3.23435		3.34128e-05
chr1	3146159	3146295	+	4.05754	PRDM16	ENSG00000142611.17	Distal intron		3.89301e-10
chr1	3146166	3146297	+		PRDM16	ENSG00000142611.17	Distal intron	5.51881		2.47904e-15
chr1	3146297	3146384	+		PRDM16	ENSG00000142611.17	Distal intron	3.67687		2.89369e-07
chr1	3146419	3146509	+		PRDM16	ENSG00000142611.17	Distal intron	4.19688		7.11433e-11
chr1	3146437	3146512	+	3.55504	PRDM16	ENSG00000142611.17	Distal intron		8.12494e-10
chr1	3146512	3146599	+	5.04047	PRDM16	ENSG00000142611.17	Distal intron		3.40232e-11
chr1	3146529	3146597	+		PRDM16	ENSG00000142611.17	Distal intron	3.70384		1.7036e-07
chr1	3146599	3146689	+	4.32057	PRDM16	ENSG00000142611.17	Distal intron		1.33951e-12
chr1	3146609	3146685	+		PRDM16	ENSG00000142611.17	Distal intron	4.90315		8.36123e-10
chr1	3146685	3146789	+		PRDM16	ENSG00000142611.17	Distal intron	5.54886		1.57593e-15
chr1	3146689	3146762	+	5.41633	PRDM16	ENSG00000142611.17	Distal intron		9.48646e-15
chr1	3146762	3146866	+	5.33465	PRDM16	ENSG00000142611.17	Distal intron		6.53705e-14
chr1	3146789	3146884	+		PRDM16	ENSG00000142611.17	Distal intron	4.92623		5.00348e-10
chr1	3146866	3146926	+	4.0057	PRDM16	ENSG00000142611.17	Distal intron		2.15586e-05
chr1	3146990	3147115	+	5.26286	PRDM16	ENSG00000142611.17	Distal intron		4.70906e-13
chr1	3147144	3147284	+		PRDM16	ENSG00000142611.17	Distal intron	6.0987		4.16588e-23
chr1	3147144	3147287	+	5.20274	PRDM16	ENSG00000142611.17	Distal intron		2.08543e-24
chr1	3147306	3147399	+	3.01738	PRDM16	ENSG00000142611.17	Distal intron		2.50014e-06
chr1	3147310	3147373	+		PRDM16	ENSG00000142611.17	Distal intron	4.27088		2.65266e-06
chr1	3147435	3147480	+		PRDM16	ENSG00000142611.17	Distal intron	3.85584		0.000143317
chr1	3147766	3147833	+		PRDM16	ENSG00000142611.17	Distal intron	4.11888		1.18081e-05
chr1	3148150	3148192	+		PRDM16	ENSG00000142611.17	Distal intron	3.75631		0.000228974
chr1	3225525	3225603	+	3.60234	PRDM16	ENSG00000142611.17	Distal intron		0.000561599
chr1	3252612	3252713	+	3.04047	PRDM16	ENSG00000142611.17	Distal intron		0.000141675
chr1	3258758	3258833	+		PRDM16	ENSG00000142611.17	Distal intron	3.67687		2.89369e-07
chr1	3258780	3258853	+	3.0057	PRDM16	ENSG00000142611.17	Distal intron		0.000233806
chr1	3259100	3259134	+		PRDM16	ENSG00000142611.17	Distal intron	4.15841		1.25632e-05
chr1	3259245	3259340	+		PRDM16	ENSG00000142611.17	Distal intron	3.49327		4.07429e-09
chr1	3259594	3259697	+	3.32057	PRDM16	ENSG00000142611.17	Distal intron		9.4724e-06
chr1	3259607	3259685	+		PRDM16	ENSG00000142611.17	Distal intron	3.09191		1.21507e-06
chr1	3259837	3259871	+		PRDM16	ENSG00000142611.17	Distal intron	3.85584		0.000143317
chr1	3260459	3260525	+		PRDM16	ENSG00000142611.17	Distal intron	3.56366		1.24535e-06
chr1	3260612	3260671	+	3.77743	PRDM16	ENSG00000142611.17	Distal intron		0.000139758
chr1	3260705	3260844	+	4.56701	PRDM16	ENSG00000142611.17	Distal intron		4.62596e-15
chr1	3260718	3260857	+		PRDM16	ENSG00000142611.17	Distal intron	5.2888		4.05173e-25
chr1	3260844	3261007	+	3.04047	PRDM16	ENSG00000142611.17	Distal intron		6.7094e-08
chr1	3260857	3260982	+		PRDM16	ENSG00000142611.17	Distal intron	4.27088		5.88249e-17
chr1	3261043	3261126	+		PRDM16	ENSG00000142611.17	Distal intron	5.07823		3.98627e-11
chr1	3261152	3261219	+		PRDM16	ENSG00000142611.17	Distal intron	4.73031		1.0396e-08
chr1	3261219	3261273	+		PRDM16	ENSG00000142611.17	Distal intron	4.4408		6.20223e-07
chr1	3261337	3261409	+		PRDM16	ENSG00000142611.17	Distal intron	3.78184		6.67984e-08
chr1	3261409	3261511	+		PRDM16	ENSG00000142611.17	Distal intron	3.51881		3.53694e-12
chr1	3261426	3261621	+	3.10758	PRDM16	ENSG00000142611.17	Distal intron		7.88306e-09
chr1	3261511	3261645	+		PRDM16	ENSG00000142611.17	Distal intron	4.67687		6.73524e-16
chr1	3261966	3262004	+		PRDM16	ENSG00000142611.17	Distal intron	3.94895		5.22094e-05
chr1	3266386	3266488	+		PRDM16	ENSG00000142611.17	Distal intron	3.03641		0.00022869
chr1	3267563	3267636	+		PRDM16	ENSG00000142611.17	Distal intron	3.94895		5.22094e-05
chr1	3272771	3272778	+		PRDM16	ENSG00000142611.17	Distal intron	3.53391		0.000994142
chr1	3272991	3273019	+		PRDM16	ENSG00000142611.17	Distal intron	4.37522		9.61183e-07
chr1	3273019	3273103	+		PRDM16	ENSG00000142611.17	Distal intron	5.25273		1.12808e-12
chr1	3273020	3273106	+	4.40304	PRDM16	ENSG00000142611.17	Distal intron		2.03413e-13
chr1	3273103	3273209	+		PRDM16	ENSG00000142611.17	Distal intron	3.71714		2.86346e-14
chr1	3273106	3273214	+	4.38511	PRDM16	ENSG00000142611.17	Distal intron		2.42385e-19
chr1	3273214	3273285	+	3.7979	PRDM16	ENSG00000142611.17	Distal intron		2.46937e-08
chr1	3273220	3273308	+		PRDM16	ENSG00000142611.17	Distal intron	3.57831		8.42533e-13
chr1	3273308	3273368	+		PRDM16	ENSG00000142611.17	Distal intron	3.51374		2.50945e-09
chr1	3273414	3273572	+	5.31111	PRDM16	ENSG00000142611.17	Distal intron		3.19016e-39
chr1	3273424	3273544	+		PRDM16	ENSG00000142611.17	Distal intron	5.6632		4.41248e-33
chr1	3273544	3273621	+		PRDM16	ENSG00000142611.17	Distal intron	4.98604		1.36737e-29
chr1	3273572	3273622	+	4.56303	PRDM16	ENSG00000142611.17	Distal intron		3.26392e-22
chr1	3273621	3273673	+		PRDM16	ENSG00000142611.17	Distal intron	6.46465		4.91257e-30
chr1	3273622	3273679	+	5.42951	PRDM16	ENSG00000142611.17	Distal intron		8.69858e-29
chr1	3273673	3273796	+		PRDM16	ENSG00000142611.17	Distal intron	6.3668		2.49939e-55
chr1	3273679	3273788	+	7.17563	PRDM16	ENSG00000142611.17	Distal intron		1.58779e-51
chr1	3273788	3273854	+	6.50613	PRDM16	ENSG00000142611.17	Distal intron		4.88087e-32
chr1	3273796	3273839	+		PRDM16	ENSG00000142611.17	Distal intron	5.90315		3.2478e-20
chr1	3273839	3273918	+		PRDM16	ENSG00000142611.17	Distal intron	5.97132		1.61267e-41
chr1	3273854	3273893	+	4.80465	PRDM16	ENSG00000142611.17	Distal intron		9.50479e-27
chr1	3273893	3273923	+	4.87697	PRDM16	ENSG00000142611.17	Distal intron		3.31179e-28
chr1	3273918	3273997	+		PRDM16	ENSG00000142611.17	Distal intron	4.83972		1.61469e-26
chr1	3273923	3273995	+	4.38286	PRDM16	ENSG00000142611.17	Distal intron		3.34406e-25
chr1	3274462	3274490	+		PRDM16	ENSG00000142611.17	Distal intron	3.11888		8.55625e-05
chr1	3274799	3274912	+	4.12928	PRDM16	ENSG00000142611.17	Distal intron		1.22566e-15
chr1	3274803	3274919	+		PRDM16	ENSG00000142611.17	Distal intron	3.20948		1.7628e-10
chr1	3274983	3275061	+		PRDM16	ENSG00000142611.17	Distal intron	3.90315		1.09109e-12
chr1	3274987	3275052	+	4.0057	PRDM16	ENSG00000142611.17	Distal intron		9.94806e-10
chr1	3275466	3275478	+	3.50613	PRDM16	ENSG00000142611.17	Distal intron		0.000893431
chr1	3280130	3280200	+		PRDM16	ENSG00000142611.17	Distal intron	3.94895		5.22094e-05
chr1	3280231	3280299	+		PRDM16	ENSG00000142611.17	Distal intron	5.3065		2.63916e-25
chr1	3280232	3280425	+	3.75435	PRDM16	ENSG00000142611.17	Distal intron		1.5734e-23
chr1	3280299	3280433	+		PRDM16	ENSG00000142611.17	Distal intron	5.84982		5.74924e-38
chr1	3280425	3280515	+	3.60234	PRDM16	ENSG00000142611.17	Distal intron		3.9711e-07
chr1	3280433	3280558	+		PRDM16	ENSG00000142611.17	Distal intron	3.87969		1.53331e-08
chr1	3281707	3281770	+	4.07441	PRDM16	ENSG00000142611.17	Distal intron		1.32128e-05
chr1	3293700	3293777	+	3.69254	PRDM16	ENSG00000142611.17	Distal intron		0.000365632
chr1	3293928	3294079	+	4.20274	PRDM16	ENSG00000142611.17	Distal intron		5.60437e-22
chr1	3293931	3294058	+		PRDM16	ENSG00000142611.17	Distal intron	3.10738		4.4449e-11
chr1	3295331	3295410	+		PRDM16	ENSG00000142611.17	Distal intron	3.59281		0.000624347
chr1	3309837	3309888	+	3.97008	PRDM16	ENSG00000142611.17	Distal intron		3.38781e-05
chr1	3310463	3310551	+		PRDM16	ENSG00000142611.17	Distal intron	3.40838		1.71406e-08
chr1	3310551	3310696	+		PRDM16	ENSG00000142611.17	Distal intron	4.81932		1.2209e-17
chr1	3310560	3310594	+	4.02319	PRDM16	ENSG00000142611.17	Distal intron		5.92682e-10
chr1	3310594	3310638	+	4.292	PRDM16	ENSG00000142611.17	Distal intron		3.50974e-12
chr1	3310638	3310695	+	4.81807	PRDM16	ENSG00000142611.17	Distal intron		1.5822e-09
chr1	3310749	3310892	+	5.36239	PRDM16	ENSG00000142611.17	Distal intron		1.08197e-40
chr1	3310758	3310889	+		PRDM16	ENSG00000142611.17	Distal intron	6.83159		5.51309e-39
chr1	3310889	3310950	+		PRDM16	ENSG00000142611.17	Distal intron	6.10882		2.41952e-23
chr1	3310892	3310942	+	5.64815	PRDM16	ENSG00000142611.17	Distal intron		3.01902e-17
chr1	3310942	3311020	+	5.48735	PRDM16	ENSG00000142611.17	Distal intron		4.83643e-30
chr1	3310950	3311090	+		PRDM16	ENSG00000142611.17	Distal intron	6.78816		7.11014e-38
chr1	3311020	3311095	+	4.48104	PRDM16	ENSG00000142611.17	Distal intron		8.86705e-21
chr1	3311090	3311203	+		PRDM16	ENSG00000142611.17	Distal intron	5.16812		6.58511e-23
chr1	3311095	3311200	+	4.42951	PRDM16	ENSG00000142611.17	Distal intron		1.24335e-13
chr1	3311362	3311417	+		PRDM16	ENSG00000142611.17	Distal intron	4.37522		9.61183e-07
chr1	3320315	3320371	+		PRDM16	ENSG00000142611.17	Distal intron	3.91858		6.60178e-13
chr1	3320322	3320371	+	3.84455	PRDM16	ENSG00000142611.17	Distal intron		1.22423e-12
chr1	3320371	3320456	+	4.78429	PRDM16	ENSG00000142611.17	Distal intron		2.46237e-26
chr1	3320371	3320465	+		PRDM16	ENSG00000142611.17	Distal intron	4.56366		3.4125e-28
chr1	3320465	3320511	+		PRDM16	ENSG00000142611.17	Distal intron	3.97132		3.5023e-09
chr1	3320475	3320494	+	3.04047	PRDM16	ENSG00000142611.17	Distal intron		0.000141675
chr1	3321102	3321105	+	3.60234	PRDM16	ENSG00000142611.17	Distal intron		0.000561599
chr1	3321141	3321190	+		PRDM16	ENSG00000142611.17	Distal intron	3.87969		1.53331e-08
chr1	3321208	3321251	+		PRDM16	ENSG00000142611.17	Distal intron	4.92623		5.00348e-10
chr1	3321221	3321402	+	4.62161	PRDM16	ENSG00000142611.17	Distal intron		1.1576e-30
chr1	3321251	3321318	+		PRDM16	ENSG00000142611.17	Distal intron	4.62138		2.20976e-22
chr1	3321318	3321388	+		PRDM16	ENSG00000142611.17	Distal intron	4.74769		1.58784e-24
chr1	3321388	3321501	+		PRDM16	ENSG00000142611.17	Distal intron	6.63545		8.62522e-34
chr1	3321402	3321485	+	4.49364	PRDM16	ENSG00000142611.17	Distal intron		1.06853e-27
chr1	3321485	3321507	+	5.44256	PRDM16	ENSG00000142611.17	Distal intron		5.82025e-15
chr1	3321501	3321637	+		PRDM16	ENSG00000142611.17	Distal intron	7.11888		1.09557e-47
chr1	3321507	3321535	+	4.49364	PRDM16	ENSG00000142611.17	Distal intron		3.08876e-14
chr1	3321535	3321585	+	5.33465	PRDM16	ENSG00000142611.17	Distal intron		6.51386e-27
chr1	3321585	3321631	+	6.20274	PRDM16	ENSG00000142611.17	Distal intron		1.17675e-25
chr1	3321631	3321661	+	4.63304	PRDM16	ENSG00000142611.17	Distal intron		1.90292e-23
chr1	3321637	3321655	+		PRDM16	ENSG00000142611.17	Distal intron	6.16812		3.48157e-24
chr1	3321655	3321671	+		PRDM16	ENSG00000142611.17	Distal intron	6.20634		7.5052e-25
chr1	3321661	3321710	+	5.19761	PRDM16	ENSG00000142611.17	Distal intron		7.02086e-36
chr1	3321671	3321710	+		PRDM16	ENSG00000142611.17	Distal intron	6.83769		3.22005e-39
chr1	3321710	3321758	+	6.81306	PRDM16	ENSG00000142611.17	Distal intron		7.20134e-40
chr1	3321710	3321764	+		PRDM16	ENSG00000142611.17	Distal intron	6.96576		5.20086e-43
chr1	3321758	3321797	+	6.90554	PRDM16	ENSG00000142611.17	Distal intron		1.29581e-42
chr1	3321764	3321795	+		PRDM16	ENSG00000142611.17	Distal intron	6.54886		8.67377e-32
chr1	3321795	3321841	+		PRDM16	ENSG00000142611.17	Distal intron	6.81314		1.51301e-38
chr1	3321797	3321872	+	6.17953	PRDM16	ENSG00000142611.17	Distal intron		9.34856e-50
chr1	3321841	3321950	+		PRDM16	ENSG00000142611.17	Distal intron	7.08338		1.32549e-46
chr1	3321872	3321945	+	5.56701	PRDM16	ENSG00000142611.17	Distal intron		6.17321e-32
chr1	3321945	3322007	+	6.218	PRDM16	ENSG00000142611.17	Distal intron		4.02482e-26
chr1	3321950	3322023	+		PRDM16	ENSG00000142611.17	Distal intron	6.3919		1.89232e-28
chr1	3322007	3322108	+	6.1599	PRDM16	ENSG00000142611.17	Distal intron		3.63859e-49
chr1	3322023	3322124	+		PRDM16	ENSG00000142611.17	Distal intron	5.93764		2.11076e-40
chr1	3322108	3322124	+	5.81807	PRDM16	ENSG00000142611.17	Distal intron		1.39024e-19
chr1	3322124	3322174	+		PRDM16	ENSG00000142611.17	Distal intron	5.64939		1.38061e-32
chr1	3322124	3322180	+	6.67605	PRDM16	ENSG00000142611.17	Distal intron		5.04054e-36
chr1	3322174	3322319	+		PRDM16	ENSG00000142611.17	Distal intron	5.38191		2.689e-44
chr1	3322180	3322207	+	6.6425	PRDM16	ENSG00000142611.17	Distal intron		3.51389e-35
chr1	3322207	3322317	+	6.32411	PRDM16	ENSG00000142611.17	Distal intron		1.69053e-55
chr1	3322430	3322468	+		PRDM16	ENSG00000142611.17	Distal intron	3.00785		4.97682e-06
chr1	3329508	3329593	+		PRDM16	ENSG00000142611.17	Distal intron	3.99335		5.60951e-05
chr1	3329693	3329769	+	4.17171	PRDM16	ENSG00000142611.17	Distal intron		5.14156e-06
chr1	3330721	3330788	+		PRDM16	ENSG00000142611.17	Distal intron	3.53391		0.000994142
chr1	3330893	3330983	+		PRDM16	ENSG00000142611.17	Distal intron	3.90315		8.51594e-05
chr1	3331458	3331543	+		PRDM16	ENSG00000142611.17	Distal intron	3.59281		5.94537e-10
chr1	3331548	3331605	+	3.50613	PRDM16	ENSG00000142611.17	Distal intron		0.000893431
chr1	3336104	3336163	+		PRDM16	ENSG00000142611.17	Distal intron	3.64939		2.26277e-10
chr1	3336110	3336163	+	4.07441	PRDM16	ENSG00000142611.17	Distal intron		2.32387e-10
chr1	3336203	3336238	+	4.51851	PRDM16	ENSG00000142611.17	Distal intron		1.19452e-14
chr1	3336206	3336240	+		PRDM16	ENSG00000142611.17	Distal intron	4.4408		2.74079e-13
chr1	3336238	3336281	+	5.09109	PRDM16	ENSG00000142611.17	Distal intron		2.75036e-22
chr1	3336240	3336290	+		PRDM16	ENSG00000142611.17	Distal intron	6.32399		4.09983e-27
chr1	3336281	3336386	+	7.05329	PRDM16	ENSG00000142611.17	Distal intron		2.77543e-47
chr1	3336290	3336392	+		PRDM16	ENSG00000142611.17	Distal intron	5.99335		3.46125e-42
chr1	3336386	3336519	+	6.53993	PRDM16	ENSG00000142611.17	Distal intron		8.55976e-65
chr1	3336392	3336519	+		PRDM16	ENSG00000142611.17	Distal intron	5.45278		1.43241e-55
chr1	3336519	3336556	+	6.74091	PRDM16	ENSG00000142611.17	Distal intron		1.03786e-37
chr1	3336519	3336599	+		PRDM16	ENSG00000142611.17	Distal intron	5.87178		1.99739e-57
chr1	3336556	3336572	+	6.67052	PRDM16	ENSG00000142611.17	Distal intron		4.68367e-36
chr1	3336572	3336595	+	6.71424	PRDM16	ENSG00000142611.17	Distal intron		4.12627e-37
chr1	3336595	3336638	+	5.6631	PRDM16	ENSG00000142611.17	Distal intron		6.03097e-51
chr1	3336599	3336640	+		PRDM16	ENSG00000142611.17	Distal intron	6.3109		4.15348e-53
chr1	3336638	3336699	+	6.066	PRDM16	ENSG00000142611.17	Distal intron		5.14942e-46
chr1	3336640	3336701	+		PRDM16	ENSG00000142611.17	Distal intron	7.09361		4.67996e-47
chr1	3336701	3336767	+		PRDM16	ENSG00000142611.17	Distal intron	6.59281		5.98108e-33
chr1	3336706	3336859	+	5.50302	PRDM16	ENSG00000142611.17	Distal intron		7.13129e-60
chr1	3336767	3336802	+		PRDM16	ENSG00000142611.17	Distal intron	6.63545		8.62522e-34
chr1	3336802	3336859	+		PRDM16	ENSG00000142611.17	Distal intron	4.59857		3.0019e-25
chr1	3336859	3336899	+		PRDM16	ENSG00000142611.17	Distal intron	4.4408		1.35689e-25
chr1	3336859	3336948	+	7.23686	PRDM16	ENSG00000142611.17	Distal intron		7.48877e-54
chr1	3336899	3336979	+		PRDM16	ENSG00000142611.17	Distal intron	5.22972		5.4787e-47
chr1	3336948	3336981	+	6.69254	PRDM16	ENSG00000142611.17	Distal intron		1.90921e-36
chr1	3336979	3337013	+		PRDM16	ENSG00000142611.17	Distal intron	5.56366		1.34191e-30
chr1	3336981	3337021	+	6.86732	PRDM16	ENSG00000142611.17	Distal intron		2.45187e-41
chr1	3337013	3337056	+		PRDM16	ENSG00000142611.17	Distal intron	4.571		2.08567e-28
chr1	3337021	3337055	+	6.40304	PRDM16	ENSG00000142611.17	Distal intron		1.068e-29
chr1	3337055	3337101	+	5.54902	PRDM16	ENSG00000142611.17	Distal intron		1.62051e-31
chr1	3337056	3337155	+		PRDM16	ENSG00000142611.17	Distal intron	5.73468		6.96978e-52
chr1	3337101	3337154	+	5.73561	PRDM16	ENSG00000142611.17	Distal intron		3.93529e-36
chr1	3337154	3337187	+	4.87054	PRDM16	ENSG00000142611.17	Distal intron		5.50903e-28
chr1	3337155	3337204	+		PRDM16	ENSG00000142611.17	Distal intron	5.64939		1.38061e-32
chr1	3337187	3337242	+	5.17171	PRDM16	ENSG00000142611.17	Distal intron		2.86282e-35
chr1	3337204	3337244	+		PRDM16	ENSG00000142611.17	Distal intron	4.87178		3.56487e-27
chr1	3337242	3337350	+	4.94736	PRDM16	ENSG00000142611.17	Distal intron		3.12873e-39
chr1	3337244	3337350	+		PRDM16	ENSG00000142611.17	Distal intron	5.8007		1.23856e-36
chr1	3337557	3337610	+		PRDM16	ENSG00000142611.17	Distal intron	4.11888		3.15371e-10
chr1	3407512	3407567	+		PRDM16	ENSG00000142611.17	Distal intron	4.90315		1.03388e-18
chr1	3407979	3408000	+		PRDM16	ENSG00000142611.17	Distal intron	3.97132		3.5023e-09
chr1	3408060	3408189	+		PRDM16	ENSG00000142611.17	Distal intron	5.27088		1.30337e-36
chr1	3408092	3408154	+	3.6779	PRDM16	ENSG00000142611.17	Distal intron		4.85542e-11
chr1	3408361	3408450	+		PRDM16	ENSG00000142611.17	Distal intron	4.4408		1.35689e-25
chr1	3408373	3408443	+	4.44256	PRDM16	ENSG00000142611.17	Distal intron		7.91422e-14
chr1	3408480	3408530	+		PRDM16	ENSG00000142611.17	Distal intron	5.29325		1.97168e-49
chr1	3408488	3408530	+	6.24806	PRDM16	ENSG00000142611.17	Distal intron		1.69463e-26
chr1	3408530	3408573	+	6.62543	PRDM16	ENSG00000142611.17	Distal intron		9.2784e-35
chr1	3408530	3408579	+		PRDM16	ENSG00000142611.17	Distal intron	6.38774		5.56447e-56
chr1	3408573	3408603	+	6.33465	PRDM16	ENSG00000142611.17	Distal intron		1.96702e-28
chr1	3408579	3408604	+		PRDM16	ENSG00000142611.17	Distal intron	6.88559		1.4592e-40
chr1	3408603	3408644	+	6.63683	PRDM16	ENSG00000142611.17	Distal intron		3.29562e-35
chr1	3408604	3408642	+		PRDM16	ENSG00000142611.17	Distal intron	5.71714		3.22971e-51
chr1	3408642	3408710	+		PRDM16	ENSG00000142611.17	Distal intron	6.16165		5.29363e-71
chr1	3408644	3408695	+	5.81807	PRDM16	ENSG00000142611.17	Distal intron		1.95849e-38
chr1	3408695	3408788	+	7.31348	PRDM16	ENSG00000142611.17	Distal intron		7.94368e-57
chr1	3408710	3408777	+		PRDM16	ENSG00000142611.17	Distal intron	6.60359		1.309e-65
chr1	3408777	3408892	+		PRDM16	ENSG00000142611.17	Distal intron	6.72703		1.17812e-71
chr1	3408788	3408885	+	5.86247	PRDM16	ENSG00000142611.17	Distal intron		1.07049e-39
chr1	3408885	3408966	+	5.61393	PRDM16	ENSG00000142611.17	Distal intron		5.67186e-33
chr1	3408892	3408989	+		PRDM16	ENSG00000142611.17	Distal intron	7.0885		7.72164e-47
chr1	3408966	3409027	+	6.57296	PRDM16	ENSG00000142611.17	Distal intron		1.70856e-33
chr1	3408989	3409019	+		PRDM16	ENSG00000142611.17	Distal intron	6.13878		8.95374e-24
chr1	3409019	3409104	+		PRDM16	ENSG00000142611.17	Distal intron	6.90315		5.3847e-41
chr1	3409027	3409095	+	4.86409	PRDM16	ENSG00000142611.17	Distal intron		5.45225e-28
chr1	3409095	3409261	+	5.37879	PRDM16	ENSG00000142611.17	Distal intron		2.6123e-44
chr1	3409104	3409257	+		PRDM16	ENSG00000142611.17	Distal intron	7.12886		2.44334e-95
chr1	3409257	3409374	+		PRDM16	ENSG00000142611.17	Distal intron	6.56856		2.63112e-95
chr1	3409261	3409289	+	5.30636	PRDM16	ENSG00000142611.17	Distal intron		5.06143e-39
chr1	3409289	3409348	+	4.56104	PRDM16	ENSG00000142611.17	Distal intron		3.92944e-29
chr1	3409395	3409494	+		PRDM16	ENSG00000142611.17	Distal intron	7.04171		2.91137e-45
chr1	3409411	3409472	+	4.36239	PRDM16	ENSG00000142611.17	Distal intron		5.22274e-13
chr1	3409494	3409525	+		PRDM16	ENSG00000142611.17	Distal intron	5.46465		1.19822e-28
chr1	3409519	3409557	+	3.988	PRDM16	ENSG00000142611.17	Distal intron		9.4399e-10
chr1	3409525	3409596	+		PRDM16	ENSG00000142611.17	Distal intron	5.86781		2.09844e-38
chr1	3409614	3409617	+		PRDM16	ENSG00000142611.17	Distal intron	4.80693		3.81724e-09
chr1	3409644	3409747	+		PRDM16	ENSG00000142611.17	Distal intron	6.81932		9.21858e-39
chr1	3409665	3409745	+	6.05754	PRDM16	ENSG00000142611.17	Distal intron		3.93663e-23
chr1	3409745	3409943	+	5.31585	PRDM16	ENSG00000142611.17	Distal intron		3.25113e-39
chr1	3409747	3409887	+		PRDM16	ENSG00000142611.17	Distal intron	6.82547		9.86835e-39
chr1	3409994	3410013	+		PRDM16	ENSG00000142611.17	Distal intron	4.60716		5.0897e-15
chr1	3409994	3410081	+	4.82474	PRDM16	ENSG00000142611.17	Distal intron		3.66724e-27
chr1	3410013	3410065	+		PRDM16	ENSG00000142611.17	Distal intron	5.34127		5.76031e-26
chr1	3410065	3410136	+		PRDM16	ENSG00000142611.17	Distal intron	5.49585		2.59599e-29
chr1	3410081	3410135	+	5.67052	PRDM16	ENSG00000142611.17	Distal intron		1.08924e-17
chr1	3410135	3410242	+	5.44905	PRDM16	ENSG00000142611.17	Distal intron		3.32066e-29
chr1	3410136	3410248	+		PRDM16	ENSG00000142611.17	Distal intron	4.58316		1.0799e-29
chr1	3491835	3491977	-	4.547	MEGF6	ENSG00000162591.17	Distal intron		8.68452e-22
chr1	3491897	3492014	-		MEGF6	ENSG00000162591.17	Distal intron	3.54589		1.4543e-11
chr1	3491977	3492018	-	4.15594	MEGF6	ENSG00000162591.17	Distal intron		5.93928e-11
chr1	3492084	3492189	-	6.16385	MEGF6	ENSG00000162591.17	Proximal intron		4.6472e-25
chr1	3492087	3492151	-		MEGF6	ENSG00000162591.17	Proximal intron	4.62138		3.03488e-15
chr1	3492151	3492181	-		MEGF6	ENSG00000162591.17	Proximal intron	4.81932		1.2209e-17
chr1	3492181	3492234	-		MEGF6	ENSG00000162591.17	Proximal intron	3.78184		6.67984e-08
chr1	3492189	3492233	-	4.91494	MEGF6	ENSG00000162591.17	Proximal intron		3.96591e-10
chr1	3510875	3510983	-	3.26018	MEGF6	ENSG00000162591.17	CDS		3.6953e-19
chr1	3510890	3510983	-		MEGF6	ENSG00000162591.17	CDS	5.74337		4.46157e-35
chr1	3510983	3510997	-	3.36697	MEGF6	ENSG00000162591.17	3' splice site		5.6882e-12
chr1	3510983	3511037	-		MEGF6	ENSG00000162591.17	3' splice site	5.0987		3.17636e-32
chr1	3510997	3511032	-	3.96285	MEGF6	ENSG00000162591.17	3' splice site		6.2744e-16
chr1	3511032	3511190	-	4.70704	MEGF6	ENSG00000162591.17	Proximal intron		1.2573e-32
chr1	3511037	3511049	-		MEGF6	ENSG00000162591.17	Proximal intron	5.16812		6.58511e-23
chr1	3511049	3511103	-		MEGF6	ENSG00000162591.17	Proximal intron	4.46623		6.2235e-23
chr1	3511103	3511126	-		MEGF6	ENSG00000162591.17	Proximal intron	4.70384		4.35714e-16
chr1	3511126	3511184	-		MEGF6	ENSG00000162591.17	Proximal intron	4.99335		4.99964e-20
chr1	3511184	3511312	-		MEGF6	ENSG00000162591.17	Proximal intron	4.50354		1.9889e-20
chr1	3511190	3511320	-	4.7979	MEGF6	ENSG00000162591.17	Proximal intron		5.89404e-18
chr1	3511320	3511476	-	4.80802	MEGF6	ENSG00000162591.17	5' splice site		3.59804e-18
chr1	3511339	3511519	-		MEGF6	ENSG00000162591.17	5' splice site	3.76487		3.9036e-16
chr1	3511644	3511766	-		MEGF6	ENSG00000162591.17	CDS	3.42144		1.633e-10
chr1	3511682	3511762	-	3.95193	MEGF6	ENSG00000162591.17	CDS		2.53858e-09
chr1	3511847	3511897	-		MEGF6	ENSG00000162591.17	Proximal intron	3.09191		1.21507e-06
chr1	3583216	3583334	-		MEGF6	ENSG00000162591.17	Distal intron	3.79025		1.23235e-11
chr1	3583229	3583339	-	5.24806	MEGF6	ENSG00000162591.17	Distal intron		4.49507e-13
chr1	3583792	3583879	-		MEGF6	ENSG00000162591.17	Distal intron	4.62138		3.03488e-15
chr1	3583795	3583879	-	5.20274	MEGF6	ENSG00000162591.17	Distal intron		1.1777e-12
chr1	3604969	3605061	-		MEGF6	ENSG00000162591.17	Distal intron	4.59281		7.89468e-08
chr1	3604996	3605097	-	3.50613	MEGF6	ENSG00000162591.17	Distal intron		9.80711e-07
chr1	3605097	3605174	-	3.04047	MEGF6	ENSG00000162591.17	Distal intron		0.000141675
chr1	3605157	3605213	-		MEGF6	ENSG00000162591.17	Distal intron	3.90315		8.51594e-05
chr1	3605202	3605309	-	4.48104	MEGF6	ENSG00000162591.17	Distal intron		1.88404e-07
chr1	3605234	3605309	-		MEGF6	ENSG00000162591.17	Distal intron	4.15841		1.25632e-05
chr1	3605336	3605544	-	4.89608	MEGF6	ENSG00000162591.17	Distal intron		3.75383e-10
chr1	3605544	3605753	-	3.89608	MEGF6	ENSG00000162591.17	Distal intron		4.95738e-13
chr1	3605568	3605666	-		MEGF6	ENSG00000162591.17	Distal intron	4.94895		3.09668e-10
chr1	3605666	3605732	-		MEGF6	ENSG00000162591.17	Distal intron	4.62138		4.71798e-08
chr1	3605899	3605959	-		MEGF6	ENSG00000162591.17	Distal intron	3.94895		5.22094e-05
chr1	3636639	3636775	-	4.17171	WRAP73	ENSG00000116213.16	Proximal intron		3.55846e-11
chr1	3636648	3636740	-		WRAP73	ENSG00000116213.16	Proximal intron	3.70384		0.00037428
chr1	3891810	3891831	-	3.32057	C1orf174	ENSG00000198912.12	Distal intron		1.44928e-10
chr1	3891831	3891900	-	3.13358	C1orf174	ENSG00000198912.12	Distal intron		1.7018e-08
chr1	5868454	5868571	-		NPHP4	ENSG00000131697.18	Distal intron	4.56366		1.36981e-07
chr1	5868471	5868759	-	6.56701	NPHP4	ENSG00000131697.18	Distal intron		1.63117e-33
chr1	5868571	5868639	-		NPHP4	ENSG00000131697.18	Distal intron	4.15841		1.25632e-05
chr1	5868639	5868783	-		NPHP4	ENSG00000131697.18	Distal intron	5.07823		3.98627e-11
chr1	5868759	5868854	-	4.09109	NPHP4	ENSG00000131697.18	Distal intron		1.45973e-10
chr1	5868854	5868943	-	4.12388	NPHP4	ENSG00000131697.18	Distal intron		9.09943e-11
chr1	5868943	5869007	-	4.62543	NPHP4	ENSG00000131697.18	Distal intron		2.79321e-08
chr1	5869007	5869133	-	5.42951	NPHP4	ENSG00000131697.18	Distal intron		9.93653e-15
chr1	5869133	5869290	-	4.08555	NPHP4	ENSG00000131697.18	Distal intron		2.87109e-15
chr1	5869218	5869279	-		NPHP4	ENSG00000131697.18	Distal intron	3.70384		0.00037428
chr1	5869279	5869387	-		NPHP4	ENSG00000131697.18	Distal intron	4.92623		5.00348e-10
chr1	5869290	5869380	-	3.84455	NPHP4	ENSG00000131697.18	Distal intron		1.22423e-12
chr1	5873367	5873527	-		NPHP4	ENSG00000131697.18	3' splice site	4.56366		1.3647e-14
chr1	5873375	5873464	-	3.23311	NPHP4	ENSG00000131697.18	3' splice site		2.34382e-05
chr1	5873612	5873730	-		NPHP4	ENSG00000131697.18	Proximal intron	5.0987		8.17421e-22
chr1	5873635	5873760	-	5.4555	NPHP4	ENSG00000131697.18	Proximal intron		3.61118e-15
chr1	5873730	5873804	-		NPHP4	ENSG00000131697.18	Proximal intron	4.54886		2.28955e-14
chr1	5873760	5873862	-	5.10758	NPHP4	ENSG00000131697.18	Proximal intron		8.06853e-12
chr1	5873804	5873908	-		NPHP4	ENSG00000131697.18	Proximal intron	4.23435		2.4183e-11
chr1	5873862	5873990	-	5.15594	NPHP4	ENSG00000131697.18	Proximal intron		3.0836e-12
chr1	5873933	5873991	-		NPHP4	ENSG00000131697.18	Proximal intron	3.19688		5.53377e-05
chr1	5873990	5874083	-	5.09109	NPHP4	ENSG00000131697.18	Proximal intron		1.30064e-11
chr1	5874010	5874085	-		NPHP4	ENSG00000131697.18	Proximal intron	5.21574		3.28218e-12
chr1	5874095	5874165	-		NPHP4	ENSG00000131697.18	Proximal intron	3.49327		4.07429e-09
chr1	5874101	5874154	-	4.0057	NPHP4	ENSG00000131697.18	Proximal intron		2.15586e-05
chr1	5874191	5874242	-		NPHP4	ENSG00000131697.18	Proximal intron	3.19688		5.53377e-05
chr1	5874331	5874444	-		NPHP4	ENSG00000131697.18	5' splice site	5.15841		8.68034e-12
chr1	5879669	5879922	-	5.81807	NPHP4	ENSG00000131697.18	3' splice site		1.39024e-19
chr1	5879677	5879872	-		NPHP4	ENSG00000131697.18	3' splice site	5.71714		1.59368e-17
chr1	5879872	5879940	-		NPHP4	ENSG00000131697.18	Proximal intron	4.37522		9.61183e-07
chr1	5879922	5880083	-	4.42951	NPHP4	ENSG00000131697.18	5' splice site		2.94344e-26
chr1	5879940	5880087	-		NPHP4	ENSG00000131697.18	5' splice site	5.17777		3.90619e-23
chr1	5890421	5890518	-		NPHP4	ENSG00000131697.18	Proximal intron	3.99335		2.07093e-09
chr1	5890518	5890565	-		NPHP4	ENSG00000131697.18	Proximal intron	3.90315		8.51594e-05
chr1	5949275	5949356	-		NPHP4	ENSG00000131697.18	Distal intron	3.70384		0.00037428
chr1	6027234	6027317	+		KCNAB2	ENSG00000069424.16	5' UTR	3.85584		0.000143317
chr1	6030883	6031004	+	3.8576	KCNAB2	ENSG00000069424.16	Distal intron		8.66446e-05
chr1	6033193	6033375	+	5.07441	KCNAB2	ENSG00000069424.16	Distal intron		2.2177e-11
chr1	6033201	6033336	+		KCNAB2	ENSG00000069424.16	Distal intron	5.11888		1.47615e-11
chr1	6033336	6033401	+		KCNAB2	ENSG00000069424.16	Distal intron	4.03641		3.23085e-05
chr1	6033375	6033554	+	4.8576	KCNAB2	ENSG00000069424.16	Distal intron		1.03585e-09
chr1	6187835	6188044	-	3.93355	RPL22	ENSG00000116251.11	Distal intron		5.58172e-05
chr1	6192708	6192841	-	3.80465	RPL22	ENSG00000116251.11	5' splice site		3.07921e-12
chr1	6192841	6192864	-	4.32057	RPL22	ENSG00000116251.11	5' splice site		1.2644e-06
chr1	6192844	6192914	-		RPL22	ENSG00000116251.11	5' splice site	3.53391		0.000994142
chr1	6192864	6192910	-	3.01738	RPL22	ENSG00000116251.11	5' splice site		2.50014e-06
chr1	6348179	6348265	-	3.04047	ACOT7	ENSG00000097021.20	Distal intron		0.000141675
chr1	6348265	6348384	-	4.37607	ACOT7	ENSG00000097021.20	Distal intron		8.3933e-07
chr1	6348833	6348938	-		ACOT7	ENSG00000097021.20	Distal intron	3.85584		0.000143317
chr1	6473699	6473766	-	3.89608	PLEKHG5	ENSG00000171680.23	Proximal intron		5.4975e-05
chr1	6474612	6474685	-	4.48104	PLEKHG5	ENSG00000171680.23	3' splice site		1.88404e-07
chr1	6474685	6474773	-	3.8576	PLEKHG5	ENSG00000171680.23	3' splice site		9.74405e-09
chr1	6474712	6474869	-		PLEKHG5	ENSG00000171680.23	Proximal intron	3.57344		6.2244e-14
chr1	6474773	6474848	-	3.93355	PLEKHG5	ENSG00000171680.23	Proximal intron		2.39479e-09
chr1	6474848	6474881	-	3.81807	PLEKHG5	ENSG00000171680.23	Proximal intron		1.53303e-08
chr1	6474869	6474994	-		PLEKHG5	ENSG00000171680.23	5' splice site	4.87969		4.89525e-36
chr1	6474881	6474927	-	4.24061	PLEKHG5	ENSG00000171680.23	Proximal intron		1.41311e-22
chr1	6474927	6474961	-	3.68377	PLEKHG5	ENSG00000171680.23	5' splice site		6.1829e-13
chr1	6541956	6542063	-	4.292	NOL9	ENSG00000162408.11	3' splice site		2.17534e-06
chr1	6541971	6542055	-		NOL9	ENSG00000162408.11	3' splice site	3.75631		0.000228974
chr1	6542055	6542149	-		NOL9	ENSG00000162408.11	Proximal intron	3.64939		0.000630336
chr1	6544453	6544549	-		NOL9	ENSG00000162408.11	Proximal intron	3.3065		4.09848e-10
chr1	6544461	6544546	-	4.77743	NOL9	ENSG00000162408.11	Proximal intron		2.5471e-09
chr1	6790274	6790329	+		CAMTA1	ENSG00000171735.20	Distal intron	3.70384		0.00037428
chr1	6790329	6790377	+		CAMTA1	ENSG00000171735.20	Distal intron	4.07823		1.92206e-05
chr1	6790377	6790449	+		CAMTA1	ENSG00000171735.20	Distal intron	4.19688		7.23512e-06
chr1	6790989	6791070	+		CAMTA1	ENSG00000171735.20	Distal intron	4.27088		2.65266e-06
chr1	6790997	6791071	+	4.0057	CAMTA1	ENSG00000171735.20	Distal intron		2.15586e-05
chr1	6808726	6808811	+		CAMTA1	ENSG00000171735.20	Distal intron	3.85584		0.000143317
chr1	6808729	6808806	+	3.55504	CAMTA1	ENSG00000171735.20	Distal intron		0.000930998
chr1	6828109	6828220	+	3.73561	CAMTA1	ENSG00000171735.20	Distal intron		6.24615e-08
chr1	6836045	6836115	+		CAMTA1	ENSG00000171735.20	Distal intron	3.50354		1.89207e-06
chr1	6836050	6836106	+	3.292	CAMTA1	ENSG00000171735.20	Distal intron		1.55478e-05
chr1	6836318	6836407	+	3.24806	CAMTA1	ENSG00000171735.20	Distal intron		5.42224e-10
chr1	6836512	6836706	+		CAMTA1	ENSG00000171735.20	Distal intron	4.47251		2.2218e-27
chr1	6836537	6836696	+	4.6631	CAMTA1	ENSG00000171735.20	Distal intron		1.331e-31
chr1	6838044	6838104	+	3.69254	CAMTA1	ENSG00000171735.20	Distal intron		0.000365632
chr1	6858453	6858558	+		CAMTA1	ENSG00000171735.20	Distal intron	4.03641		1.39317e-09
chr1	6858471	6858555	+	3.50613	CAMTA1	ENSG00000171735.20	Distal intron		9.80711e-07
chr1	6858675	6858716	+	3.07441	CAMTA1	ENSG00000171735.20	Distal intron		8.92992e-05
chr1	6859211	6859264	+	3.73561	CAMTA1	ENSG00000171735.20	Distal intron		0.000220958
chr1	6859264	6859292	+	3.73561	CAMTA1	ENSG00000171735.20	Distal intron		0.000220958
chr1	6964830	6964908	+		CAMTA1	ENSG00000171735.20	Distal intron	3.53391		0.000994142
chr1	6965193	6965294	+		CAMTA1	ENSG00000171735.20	Distal intron	4.40838		8.02591e-13
chr1	6965289	6965381	+	4.17171	CAMTA1	ENSG00000171735.20	Distal intron		2.80874e-16
chr1	6965294	6965381	+		CAMTA1	ENSG00000171735.20	Distal intron	4.47251		1.79117e-13
chr1	6975547	6975623	+		CAMTA1	ENSG00000171735.20	Distal intron	3.34127		1.32186e-05
chr1	6976242	6976357	+	4.50613	CAMTA1	ENSG00000171735.20	Distal intron		1.15744e-07
chr1	6976272	6976425	+		CAMTA1	ENSG00000171735.20	Distal intron	3.37522		7.99043e-06
chr1	7043346	7043462	+		CAMTA1	ENSG00000171735.20	Distal intron	3.94895		3.47642e-09
chr1	7043347	7043451	+	3.97008	CAMTA1	ENSG00000171735.20	Distal intron		1.50941e-09
chr1	7053836	7053987	+		CAMTA1	ENSG00000171735.20	Distal intron	4.56366		1.36981e-07
chr1	7098075	7098216	+	5.32057	CAMTA1	ENSG00000171735.20	Distal intron		1.05299e-13
chr1	7098082	7098148	+		CAMTA1	ENSG00000171735.20	Distal intron	4.34127		1.61155e-06
chr1	7098148	7098210	+		CAMTA1	ENSG00000171735.20	Distal intron	4.34127		1.61155e-06
chr1	7107223	7107331	+	3.77743	CAMTA1	ENSG00000171735.20	Distal intron		4.17872e-08
chr1	7107239	7107386	+		CAMTA1	ENSG00000171735.20	Distal intron	3.87969		1.53331e-08
chr1	7107331	7107390	+	3.81807	CAMTA1	ENSG00000171735.20	Distal intron		0.000143074
chr1	7144212	7144386	+	3.76363	CAMTA1	ENSG00000171735.20	Distal intron		7.73353e-12
chr1	7144247	7144433	+		CAMTA1	ENSG00000171735.20	Distal intron	4.11888		3.15371e-10
chr1	7175046	7175155	+		CAMTA1	ENSG00000171735.20	Distal intron	3.40838		4.97203e-06
chr1	7175052	7175160	+	4.32057	CAMTA1	ENSG00000171735.20	Distal intron		1.2644e-06
chr1	7223330	7223480	+	4.32057	CAMTA1	ENSG00000171735.20	Distal intron		1.2644e-06
chr1	7223334	7223450	+		CAMTA1	ENSG00000171735.20	Distal intron	3.80693		0.000248642
chr1	7262804	7262839	+	5.17171	CAMTA1	ENSG00000171735.20	Distal intron		3.23449e-12
chr1	7262807	7262842	+		CAMTA1	ENSG00000171735.20	Distal intron	4.64939		2.91523e-08
chr1	7262839	7262878	+	4.90554	CAMTA1	ENSG00000171735.20	Distal intron		2.23914e-19
chr1	7262842	7262884	+		CAMTA1	ENSG00000171735.20	Distal intron	4.67687		6.73524e-16
chr1	7262878	7262889	+	4.56701	CAMTA1	ENSG00000171735.20	Distal intron		4.62596e-15
chr1	7262884	7262927	+		CAMTA1	ENSG00000171735.20	Distal intron	3.85584		2.85776e-12
chr1	7262889	7262956	+	3.68377	CAMTA1	ENSG00000171735.20	Distal intron		6.1829e-13
chr1	7262927	7262960	+		CAMTA1	ENSG00000171735.20	Distal intron	3.06443		1.89355e-06
chr1	7277416	7277597	+		CAMTA1	ENSG00000171735.20	Distal intron	4.4408		6.20223e-07
chr1	7281775	7281954	+		CAMTA1	ENSG00000171735.20	Distal intron	4.97132		3.1717e-10
chr1	7335121	7335229	+	3.20274	CAMTA1	ENSG00000171735.20	Distal intron		3.8558e-05
chr1	7335136	7335224	+		CAMTA1	ENSG00000171735.20	Distal intron	3.80693		0.000248642
chr1	7336166	7336247	+		CAMTA1	ENSG00000171735.20	Distal intron	3.94895		5.22094e-05
chr1	7350722	7350818	+		CAMTA1	ENSG00000171735.20	Distal intron	3.47251		3.12478e-06
chr1	7350726	7350842	+	3.87697	CAMTA1	ENSG00000171735.20	Distal intron		6.06473e-09
chr1	7364869	7364973	+	3.38511	CAMTA1	ENSG00000171735.20	Distal intron		1.15061e-08
chr1	7429116	7429202	+		CAMTA1	ENSG00000171735.20	Distal intron	4.34127		1.61155e-06
chr1	7429120	7429204	+	3.8576	CAMTA1	ENSG00000171735.20	Distal intron		8.66446e-05
chr1	7429510	7429565	+		CAMTA1	ENSG00000171735.20	Distal intron	3.64939		0.000630336
chr1	7429547	7429676	+	4.50613	CAMTA1	ENSG00000171735.20	Distal intron		1.15744e-07
chr1	7429578	7429706	+		CAMTA1	ENSG00000171735.20	Distal intron	4.92623		5.00348e-10
chr1	7429877	7429957	+	3.69254	CAMTA1	ENSG00000171735.20	Distal intron		0.000365632
chr1	7430219	7430342	+	3.38511	CAMTA1	ENSG00000171735.20	Distal intron		1.15061e-08
chr1	7430233	7430339	+		CAMTA1	ENSG00000171735.20	Distal intron	5.01504		1.09357e-10
chr1	7430374	7430432	+		CAMTA1	ENSG00000171735.20	Distal intron	3.99335		5.60951e-05
chr1	7430453	7430543	+		CAMTA1	ENSG00000171735.20	Distal intron	4.64939		2.91523e-08
chr1	7430487	7430591	+	3.97008	CAMTA1	ENSG00000171735.20	Distal intron		3.38781e-05
chr1	7430543	7430603	+		CAMTA1	ENSG00000171735.20	Distal intron	4.03641		3.23085e-05
chr1	7479790	7479830	+		CAMTA1	ENSG00000171735.20	Distal intron	3.90315		8.51594e-05
chr1	7479906	7479994	+		CAMTA1	ENSG00000171735.20	Distal intron	4.29473		2.12392e-17
chr1	7479909	7479975	+	4.97008	CAMTA1	ENSG00000171735.20	Distal intron		1.51744e-10
chr1	7479975	7480137	+	5.50613	CAMTA1	ENSG00000171735.20	Distal intron		1.84525e-30
chr1	7479994	7480138	+		CAMTA1	ENSG00000171735.20	Distal intron	4.91088		8.38735e-28
chr1	7480137	7480260	+	6.04047	CAMTA1	ENSG00000171735.20	Distal intron		5.94915e-23
chr1	7480138	7480252	+		CAMTA1	ENSG00000171735.20	Distal intron	4.71714		2.50111e-16
chr1	7480252	7480327	+		CAMTA1	ENSG00000171735.20	Distal intron	5.47251		7.08024e-15
chr1	7480260	7480530	+	6.08278	CAMTA1	ENSG00000171735.20	Distal intron		2.13387e-46
chr1	7480327	7480472	+		CAMTA1	ENSG00000171735.20	Distal intron	5.45675		1.96816e-28
chr1	7480472	7480529	+		CAMTA1	ENSG00000171735.20	Distal intron	3.83159		2.39904e-08
chr1	7497913	7497936	+		CAMTA1	ENSG00000171735.20	Distal intron	4.15841		1.25632e-05
chr1	7498104	7498130	+	4.17171	CAMTA1	ENSG00000171735.20	Distal intron		5.14156e-06
chr1	7498182	7498326	+	6.08278	CAMTA1	ENSG00000171735.20	Distal intron		1.49431e-23
chr1	7498190	7498300	+		CAMTA1	ENSG00000171735.20	Distal intron	5.56366		9.00077e-16
chr1	7498326	7498479	+	6.48104	CAMTA1	ENSG00000171735.20	Distal intron		2.19508e-31
chr1	7498366	7498589	+		CAMTA1	ENSG00000171735.20	Distal intron	6.94331		2.45768e-42
chr1	7498479	7498557	+	4.89608	CAMTA1	ENSG00000171735.20	Distal intron		2.05298e-19
chr1	7498557	7498689	+	4.64061	CAMTA1	ENSG00000171735.20	Distal intron		1.94939e-23
chr1	7498589	7498682	+		CAMTA1	ENSG00000171735.20	Distal intron	6.12886		1.615e-23
chr1	7498682	7498736	+		CAMTA1	ENSG00000171735.20	Distal intron	4.92623		5.00348e-10
chr1	7498689	7498724	+	4.40304	CAMTA1	ENSG00000171735.20	Distal intron		4.88413e-07
chr1	7498759	7498813	+		CAMTA1	ENSG00000171735.20	Distal intron	4.73031		1.0396e-08
chr1	7498776	7498887	+	4.53079	CAMTA1	ENSG00000171735.20	Distal intron		1.19577e-14
chr1	7498851	7498885	+		CAMTA1	ENSG00000171735.20	Distal intron	4.34127		1.61155e-06
chr1	7498945	7498995	+		CAMTA1	ENSG00000171735.20	Distal intron	4.64939		2.91523e-08
chr1	7498946	7499004	+	3.93355	CAMTA1	ENSG00000171735.20	Distal intron		2.39479e-09
chr1	7499062	7499160	+	4.90554	CAMTA1	ENSG00000171735.20	Distal intron		2.23914e-19
chr1	7499080	7499153	+		CAMTA1	ENSG00000171735.20	Distal intron	5.34127		1.51289e-13
chr1	7499200	7499211	+		CAMTA1	ENSG00000171735.20	Distal intron	3.70384		0.00037428
chr1	7499331	7499420	+	4.30636	CAMTA1	ENSG00000171735.20	Distal intron		2.11329e-12
chr1	7499359	7499412	+		CAMTA1	ENSG00000171735.20	Distal intron	4.70384		1.73842e-08
chr1	7499470	7499532	+	5.218	CAMTA1	ENSG00000171735.20	Distal intron		1.23441e-12
chr1	7499471	7499535	+		CAMTA1	ENSG00000171735.20	Distal intron	5.21574		3.28218e-12
chr1	7499551	7499629	+		CAMTA1	ENSG00000171735.20	Distal intron	5.3919		5.30203e-14
chr1	7499558	7499626	+	3.90868	CAMTA1	ENSG00000171735.20	Distal intron		3.01608e-13
chr1	7499626	7499700	+	4.11847	CAMTA1	ENSG00000171735.20	Distal intron		1.12826e-15
chr1	7499629	7499709	+		CAMTA1	ENSG00000171735.20	Distal intron	5.64939		7.09982e-17
chr1	7499715	7499776	+	3.7979	CAMTA1	ENSG00000171735.20	Distal intron		2.46937e-08
chr1	7499738	7499758	+		CAMTA1	ENSG00000171735.20	Distal intron	4.15841		1.25632e-05
chr1	7499796	7499868	+	5.14	CAMTA1	ENSG00000171735.20	Distal intron		4.96908e-12
chr1	7499802	7499860	+		CAMTA1	ENSG00000171735.20	Distal intron	4.99335		1.82743e-10
chr1	7499908	7500087	+	5.42294	CAMTA1	ENSG00000171735.20	Distal intron		1.52329e-28
chr1	7499912	7500039	+		CAMTA1	ENSG00000171735.20	Distal intron	5.04698		6.27602e-21
chr1	7500039	7500125	+		CAMTA1	ENSG00000171735.20	Distal intron	4.15841		1.06991e-10
chr1	7500087	7500154	+	5.15594	CAMTA1	ENSG00000171735.20	Distal intron		3.0836e-12
chr1	7500220	7500249	+	4.23311	CAMTA1	ENSG00000171735.20	Distal intron		3.26828e-06
chr1	7500225	7500247	+		CAMTA1	ENSG00000171735.20	Distal intron	4.11888		1.18081e-05
chr1	7500298	7500422	+	6.76189	CAMTA1	ENSG00000171735.20	Distal intron		2.22595e-38
chr1	7500312	7500419	+		CAMTA1	ENSG00000171735.20	Distal intron	4.71272		7.16167e-24
chr1	7500419	7500561	+		CAMTA1	ENSG00000171735.20	Distal intron	6.89147		8.80257e-41
chr1	7500422	7500541	+	6.68707	CAMTA1	ENSG00000171735.20	Distal intron		1.76563e-36
chr1	7528818	7528863	+		CAMTA1	ENSG00000171735.20	Distal intron	3.11888		8.55625e-05
chr1	7528820	7528893	+	4.23311	CAMTA1	ENSG00000171735.20	Distal intron		3.26828e-06
chr1	7528863	7528893	+		CAMTA1	ENSG00000171735.20	Distal intron	3.03641		0.00022869
chr1	7528893	7528968	+		CAMTA1	ENSG00000171735.20	Distal intron	3.78184		6.67984e-08
chr1	7535182	7535343	+	4.93355	CAMTA1	ENSG00000171735.20	Distal intron		2.32357e-10
chr1	7535183	7535277	+		CAMTA1	ENSG00000171735.20	Distal intron	4.50354		2.13375e-07
chr1	7540232	7540325	+	4.20274	CAMTA1	ENSG00000171735.20	Distal intron		5.62931e-06
chr1	7542755	7542907	+	3.93355	CAMTA1	ENSG00000171735.20	Distal intron		5.58172e-05
chr1	7542770	7542914	+		CAMTA1	ENSG00000171735.20	Distal intron	4.19688		7.23512e-06
chr1	7551312	7551457	+	5.20274	CAMTA1	ENSG00000171735.20	Distal intron		1.1777e-12
chr1	7551912	7551972	+	3.50613	CAMTA1	ENSG00000171735.20	Distal intron		0.000893431
chr1	7552758	7552838	+	3.77743	CAMTA1	ENSG00000171735.20	Distal intron		0.000139758
chr1	7552900	7553035	+		CAMTA1	ENSG00000171735.20	Distal intron	4.37522		9.61183e-07
chr1	7553287	7553355	+	3.69254	CAMTA1	ENSG00000171735.20	Distal intron		0.000365632
chr1	7553626	7553815	+		CAMTA1	ENSG00000171735.20	Distal intron	4.67687		3.01585e-08
chr1	7564554	7564707	+		CAMTA1	ENSG00000171735.20	Distal intron	5.45675		1.14715e-14
chr1	7564556	7564630	+	4.40304	CAMTA1	ENSG00000171735.20	Distal intron		4.88413e-07
chr1	7564630	7564715	+	4.64815	CAMTA1	ENSG00000171735.20	Distal intron		1.72114e-08
chr1	7705006	7705054	+	3.60234	CAMTA1	ENSG00000171735.20	Proximal intron		0.000561599
chr1	7705205	7705324	+	3.23311	CAMTA1	ENSG00000171735.20	Proximal intron		8.78895e-10
chr1	7705354	7705588	+	3.06961	CAMTA1	ENSG00000171735.20	Proximal intron		7.4174e-11
chr1	7705599	7705709	+	4.55504	CAMTA1	ENSG00000171735.20	Distal intron		7.25848e-08
chr1	7705709	7705839	+	3.58675	CAMTA1	ENSG00000171735.20	Distal intron		3.02796e-10
chr1	7719238	7719314	+	3.50613	CAMTA1	ENSG00000171735.20	Distal intron		0.000893431
chr1	7731080	7731184	+	3.79111	CAMTA1	ENSG00000171735.20	Distal intron		4.85481e-12
chr1	7731086	7731190	+		CAMTA1	ENSG00000171735.20	Distal intron	4.90315		8.36123e-10
chr1	7971981	7972110	+	3.91494	PARK7	ENSG00000116288.13	Distal intron		3.83821e-09
chr1	7971985	7972072	+		PARK7	ENSG00000116288.13	Distal intron	3.73031		1.03569e-07
chr1	8322367	8322477	+	3.60234	SLC45A1	ENSG00000162426.16	Distal intron		0.000561599
chr1	8322379	8322514	+		SLC45A1	ENSG00000162426.16	Distal intron	3.64939		0.000630336
chr1	8379279	8379370	-	3.23311	RERE	ENSG00000142599.19	Distal intron		2.34382e-05
chr1	8397817	8397896	-	3.23311	RERE	ENSG00000142599.19	Distal intron		2.34382e-05
chr1	8448896	8448989	-	3.27751	RERE	ENSG00000142599.19	Distal intron		3.57251e-10
chr1	8464525	8464596	-	3.89608	RERE	ENSG00000142599.19	Distal intron		5.4975e-05
chr1	8465004	8465065	-	4.40304	RERE	ENSG00000142599.19	Distal intron		4.88413e-07
chr1	8473257	8473347	-	3.19247	RERE	ENSG00000142599.19	Distal intron		2.81034e-07
chr1	8494909	8495011	-	3.25301	RERE	ENSG00000142599.19	5' splice site		1.14058e-07
chr1	8509192	8509263	-		RERE	ENSG00000142599.19	Distal intron	5.17777		5.19152e-12
chr1	8509198	8509262	-	4.15594	RERE	ENSG00000142599.19	Distal intron		5.93928e-11
chr1	8509262	8509326	-	5.23311	RERE	ENSG00000142599.19	Distal intron		7.24085e-13
chr1	8509263	8509332	-		RERE	ENSG00000142599.19	Distal intron	4.11888		3.15371e-10
chr1	8509326	8509426	-	5.20274	RERE	ENSG00000142599.19	Distal intron		1.1777e-12
chr1	8509332	8509359	-		RERE	ENSG00000142599.19	Distal intron	3.3065		2.25002e-05
chr1	8509359	8509430	-		RERE	ENSG00000142599.19	Distal intron	5.23435		1.88725e-12
chr1	8542070	8542158	-	3.60234	RERE	ENSG00000142599.19	Distal intron		1.013e-18
chr1	8542071	8542157	-		RERE	ENSG00000142599.19	Distal intron	3.54141		1.0376e-17
chr1	8542288	8542317	-		RERE	ENSG00000142599.19	Distal intron	3.14535		7.45088e-07
chr1	8542317	8542392	-		RERE	ENSG00000142599.19	Distal intron	3.79025		1.8905e-16
chr1	8542319	8542391	-	3.73561	RERE	ENSG00000142599.19	Distal intron		1.8973e-13
chr1	8542391	8542446	-	4.62543	RERE	ENSG00000142599.19	Distal intron		3.0146e-23
chr1	8542392	8542457	-		RERE	ENSG00000142599.19	Distal intron	4.54141		9.32797e-28
chr1	8542446	8542457	-	4.18213	RERE	ENSG00000142599.19	Distal intron		1.73741e-16
chr1	8551197	8551234	-	3.10758	RERE	ENSG00000142599.19	Distal intron		9.51962e-05
chr1	8552781	8552816	-	6.11575	RERE	ENSG00000142599.19	Distal intron		1.06114e-47
chr1	8552783	8552816	-		RERE	ENSG00000142599.19	Distal intron	5.24357		1.17754e-47
chr1	8552816	8552848	-	5.15418	RERE	ENSG00000142599.19	Distal intron		8.4814e-67
chr1	8552816	8552850	-		RERE	ENSG00000142599.19	Distal intron	5.9527		2.6884e-79
chr1	8552848	8552897	-	5.10576	RERE	ENSG00000142599.19	Distal intron		1.6962e-64
chr1	8552850	8552897	-		RERE	ENSG00000142599.19	Distal intron	5.66907		2.0546e-75
chr1	8552897	8552926	-	5.4747	RERE	ENSG00000142599.19	Distal intron		1.27901e-58
chr1	8552897	8552927	-		RERE	ENSG00000142599.19	Distal intron	5.1545		1.1403e-37
chr1	8552926	8552969	-	6.16385	RERE	ENSG00000142599.19	Distal intron		1.21002e-73
chr1	8552927	8552970	-		RERE	ENSG00000142599.19	Distal intron	5.43115		7.1118e-46
chr1	8552969	8552975	-	6.34859	RERE	ENSG00000142599.19	Distal intron		1.17459e-28
chr1	8552970	8553011	-		RERE	ENSG00000142599.19	Distal intron	6.32399		1.48473e-53
chr1	8552975	8553007	-	6.22935	RERE	ENSG00000142599.19	Distal intron		1.08755e-51
chr1	8553007	8553048	-	4.86316	RERE	ENSG00000142599.19	Distal intron		2.2266e-42
chr1	8553011	8553049	-		RERE	ENSG00000142599.19	Distal intron	6.11888		8.85915e-69
chr1	8553048	8553070	-	4.63304	RERE	ENSG00000142599.19	Distal intron		1.156e-45
chr1	8553049	8553079	-		RERE	ENSG00000142599.19	Distal intron	5.30357		5.529e-50
chr1	8553070	8553079	-	4.66805	RERE	ENSG00000142599.19	Distal intron		7.4135e-47
chr1	8553079	8553091	-	4.91728	RERE	ENSG00000142599.19	Distal intron		3.6905e-50
chr1	8553079	8553101	-		RERE	ENSG00000142599.19	Distal intron	5.34698		1.4659e-51
chr1	8553091	8553139	-	5.13398	RERE	ENSG00000142599.19	Distal intron		1.0995e-58
chr1	8553101	8553128	-		RERE	ENSG00000142599.19	Distal intron	5.18736		5.4557e-46
chr1	8553139	8553208	-	3.988	RERE	ENSG00000142599.19	Distal intron		3.475e-25
chr1	8553163	8553215	-		RERE	ENSG00000142599.19	Distal intron	6.78184		1.20805e-37
chr1	8553208	8553248	-	4.32863	RERE	ENSG00000142599.19	Distal intron		1.2112e-28
chr1	8553215	8553247	-		RERE	ENSG00000142599.19	Distal intron	6.85584		1.17815e-39
chr1	8553247	8553286	-		RERE	ENSG00000142599.19	Distal intron	6.15515		1.51921e-70
chr1	8553248	8553285	-	6.85272	RERE	ENSG00000142599.19	Distal intron		4.52071e-81
chr1	8553285	8553332	-	5.76015	RERE	ENSG00000142599.19	Distal intron		2.5352e-69
chr1	8553286	8553334	-		RERE	ENSG00000142599.19	Distal intron	5.59075		2.5612e-71
chr1	8553332	8553366	-	5.22809	RERE	ENSG00000142599.19	Distal intron		1.7576e-47
chr1	8553334	8553367	-		RERE	ENSG00000142599.19	Distal intron	5.29473		1.1428e-49
chr1	8553366	8553402	-	5.73914	RERE	ENSG00000142599.19	Distal intron		6.95899e-54
chr1	8553367	8553402	-		RERE	ENSG00000142599.19	Distal intron	5.22041		8.68063e-47
chr1	8553402	8553443	-		RERE	ENSG00000142599.19	Distal intron	5.94895		3.6547e-66
chr1	8553402	8553450	-	5.39154	RERE	ENSG00000142599.19	Distal intron		5.3599e-62
chr1	8553443	8553479	-		RERE	ENSG00000142599.19	Distal intron	6.0653		9.20491e-88
chr1	8553450	8553482	-	5.30398	RERE	ENSG00000142599.19	Distal intron		3.9746e-50
chr1	8601464	8601515	-		RERE	ENSG00000142599.19	Distal intron	3.66777		1.40091e-10
chr1	8601471	8601521	-	3.58675	RERE	ENSG00000142599.19	Distal intron		3.02796e-10
chr1	8601562	8601675	-		RERE	ENSG00000142599.19	Distal intron	5.57344		7.16439e-46
chr1	8601565	8601624	-	4.97608	RERE	ENSG00000142599.19	Distal intron		1.77474e-30
chr1	8601624	8601640	-	5.51027	RERE	ENSG00000142599.19	Distal intron		1.69821e-45
chr1	8601640	8601675	-	5.37153	RERE	ENSG00000142599.19	Distal intron		6.96849e-41
chr1	8601675	8601695	-		RERE	ENSG00000142599.19	Distal intron	4.80693		7.30512e-26
chr1	8601675	8601696	-	4.59768	RERE	ENSG00000142599.19	Distal intron		2.4424e-25
chr1	8601695	8601790	-		RERE	ENSG00000142599.19	Distal intron	4.19265		1.0107e-32
chr1	8601696	8601751	-	5.26653	RERE	ENSG00000142599.19	Distal intron		4.88347e-50
chr1	8601751	8601785	-	5.43387	RERE	ENSG00000142599.19	Distal intron		5.51623e-43
chr1	8601785	8601874	-	4.54054	RERE	ENSG00000142599.19	Distal intron		2.5947e-24
chr1	8601790	8601871	-		RERE	ENSG00000142599.19	Distal intron	4.4408		1.35689e-25
chr1	8601874	8601904	-	3.7979	RERE	ENSG00000142599.19	Distal intron		2.46937e-08
chr1	8633373	8633497	-	3.90554	RERE	ENSG00000142599.19	Distal intron		2.52641e-17
chr1	8633373	8633504	-		RERE	ENSG00000142599.19	Distal intron	5.78184		1.95057e-18
chr1	8634074	8634132	-		RERE	ENSG00000142599.19	Distal intron	3.53391		0.000994142
chr1	8634087	8634156	-	3.20274	RERE	ENSG00000142599.19	Distal intron		3.8558e-05
chr1	8660585	8660716	-	4.87697	RERE	ENSG00000142599.19	Distal intron		5.82466e-19
chr1	8667650	8667720	-	3.64815	RERE	ENSG00000142599.19	Distal intron		0.000354064
chr1	8674665	8674773	-	3.07441	RERE	ENSG00000142599.19	Distal intron		8.92992e-05
chr1	8684740	8684864	-		RERE	ENSG00000142599.19	Distal intron	5.75631		3.28441e-18
chr1	8688058	8688128	-	3.04047	RERE	ENSG00000142599.19	Distal intron		0.000141675
chr1	8688077	8688137	-		RERE	ENSG00000142599.19	Distal intron	3.75631		0.000228974
chr1	8688654	8688703	-	4.69254	RERE	ENSG00000142599.19	Distal intron		1.78844e-16
chr1	8688657	8688739	-		RERE	ENSG00000142599.19	Distal intron	4.73031		1.49187e-16
chr1	8688703	8688717	-	4.51851	RERE	ENSG00000142599.19	Distal intron		1.19452e-14
chr1	8688717	8688742	-	4.09109	RERE	ENSG00000142599.19	Distal intron		1.45973e-10
chr1	8701158	8701240	-		RERE	ENSG00000142599.19	Distal intron	3.40838		4.97203e-06
chr1	8701245	8701288	-		RERE	ENSG00000142599.19	Distal intron	3.50354		1.89207e-06
chr1	8701288	8701328	-		RERE	ENSG00000142599.19	Distal intron	3.51374		2.50945e-09
chr1	8727929	8728036	-		RERE	ENSG00000142599.19	Distal intron	3.62138		4.44283e-07
chr1	8727932	8727996	-	5.23311	RERE	ENSG00000142599.19	Distal intron		7.24085e-13
chr1	8727996	8728028	-	4.64815	RERE	ENSG00000142599.19	Distal intron		1.72114e-08
chr1	8748231	8748299	-	3.31111	RERE	ENSG00000142599.19	Distal intron		4.61621e-08
chr1	8748299	8748387	-	3.63304	RERE	ENSG00000142599.19	Distal intron		1.21359e-10
chr1	8748387	8748496	-	3.30636	RERE	ENSG00000142599.19	Distal intron		1.43126e-10
chr1	8757654	8757747	-	3.20274	RERE	ENSG00000142599.19	Distal intron		3.8558e-05
chr1	8757767	8757841	-	3.37607	RERE	ENSG00000142599.19	Distal intron		6.2451e-06
chr1	8757841	8757968	-	3.19247	RERE	ENSG00000142599.19	Distal intron		1.9274e-10
chr1	8757843	8757941	-		RERE	ENSG00000142599.19	Distal intron	3.22197		2.97154e-07
chr1	8759769	8759941	-		RERE	ENSG00000142599.19	Distal intron	3.07823		2.8194e-08
chr1	8760292	8760405	-		RERE	ENSG00000142599.19	Distal intron	3.94895		3.47642e-09
chr1	8785172	8785234	-		RERE	ENSG00000142599.19	Distal intron	4.23435		4.30989e-06
chr1	8785268	8785399	-		RERE	ENSG00000142599.19	Distal intron	4.58558		1.29212e-28
chr1	8785278	8785347	-	3.19247	RERE	ENSG00000142599.19	Distal intron		4.668e-15
chr1	8785347	8785400	-	3.42074	RERE	ENSG00000142599.19	Distal intron		1.7553e-12
chr1	8870915	8871019	-	3.38511	ENO1	ENSG00000074800.16	3' splice site		3.8442e-12
chr1	9293864	9294049	+		SPSB1	ENSG00000171621.14	Distal intron	4.90315		8.36123e-10
chr1	9295192	9295330	+		SPSB1	ENSG00000171621.14	Distal intron	4.40838		5.92528e-07
chr1	9309246	9309352	+	3.69254	SPSB1	ENSG00000171621.14	Distal intron		0.000365632
chr1	9778161	9778339	-		CLSTN1	ENSG00000171603.18	Distal intron	4.23435		4.30989e-06
chr1	9876796	9876852	-	3.89608	CTNNBIP1	ENSG00000178585.15	Distal intron		5.4975e-05
chr1	9876852	9876987	-	3.4555	CTNNBIP1	ENSG00000178585.15	Distal intron		2.49995e-06
chr1	9876857	9876945	-		CTNNBIP1	ENSG00000178585.15	Distal intron	3.53391		0.000994142
chr1	9904728	9904807	-	3.93355	CTNNBIP1	ENSG00000178585.15	Distal intron		1.95399e-13
chr1	9904732	9904806	-		CTNNBIP1	ENSG00000178585.15	Distal intron	3.43008		1.05289e-08
chr1	9904807	9904853	-	3.95193	CTNNBIP1	ENSG00000178585.15	Distal intron		2.53858e-09
chr1	9905804	9905892	-	3.62543	CTNNBIP1	ENSG00000178585.15	Distal intron		2.44543e-07
chr1	9905818	9905889	-		CTNNBIP1	ENSG00000178585.15	Distal intron	4.03641		3.23085e-05
chr1	10051307	10051429	+	4.0057	UBE4B	ENSG00000130939.20	Distal intron		2.15586e-05
chr1	10108126	10108250	+	3.15911	UBE4B	ENSG00000130939.20	Distal intron		1.1497e-08
chr1	10108152	10108252	+		UBE4B	ENSG00000130939.20	Distal intron	3.37522		9.87969e-11
chr1	10155029	10155192	+	3.97907	UBE4B	ENSG00000130939.20	Distal intron		2.49743e-18
chr1	10155035	10155193	+		UBE4B	ENSG00000130939.20	Distal intron	3.86543		1.0168e-14
chr1	10155192	10155272	+	4.71424	UBE4B	ENSG00000130939.20	Distal intron		6.62479e-09
chr1	10155193	10155275	+		UBE4B	ENSG00000130939.20	Distal intron	3.83159		2.39904e-08
chr1	10257985	10258015	+		KIF1B	ENSG00000054523.20	Proximal intron	4.15841		1.25632e-05
chr1	10258015	10258066	+		KIF1B	ENSG00000054523.20	Proximal intron	3.15841		5.44321e-05
chr1	10258172	10258243	+		KIF1B	ENSG00000054523.20	Proximal intron	4.4408		6.20223e-07
chr1	10258266	10258399	+	3.94277	KIF1B	ENSG00000054523.20	3' splice site		1.06426e-17
chr1	10258268	10258405	+		KIF1B	ENSG00000054523.20	3' splice site	4.91474		5.92522e-19
chr1	10273502	10273514	+		KIF1B	ENSG00000054523.20	Proximal intron	3.70384		0.00037428
chr1	10273502	10273580	+	5.14	KIF1B	ENSG00000054523.20	Proximal intron		4.04138e-23
chr1	10273514	10273591	+		KIF1B	ENSG00000054523.20	Proximal intron	4.37522		1.76346e-18
chr1	10273580	10273607	+	4.23311	KIF1B	ENSG00000054523.20	Distal intron		4.29516e-17
chr1	10273591	10273709	+		KIF1B	ENSG00000054523.20	Distal intron	4.18927		1.0149e-18
chr1	10273607	10273714	+	3.68768	KIF1B	ENSG00000054523.20	Distal intron		2.4315e-22
chr1	10312923	10313017	+		KIF1B	ENSG00000054523.20	Distal intron	3.80693		0.000248642
chr1	10344109	10344223	+	3.22104	KIF1B	ENSG00000054523.20	CDS		4.3099e-09
chr1	10408477	10408583	+	3.55504	PGD	ENSG00000142657.21	Proximal intron		0.000930998
chr1	10436320	10436411	+		CENPS|CENPS-CORT	ENSG00000175279.22||ENSG00000251503.8	Distal intron	3.90315		8.51594e-05
chr1	10436325	10436408	+	3.73561	CENPS-CORT|CENPS	ENSG00000251503.8||ENSG00000175279.22	Distal intron		0.000220958
chr1	10514146	10514254	+	3.26286	PEX14	ENSG00000142655.13	Distal intron		1.48668e-05
chr1	10514159	10514251	+		PEX14	ENSG00000142655.13	Distal intron	4.23435		4.30989e-06
chr1	10514312	10514406	+	5.02319	PEX14	ENSG00000142655.13	Distal intron		5.80264e-11
chr1	10514313	10514404	+		PEX14	ENSG00000142655.13	Distal intron	4.90315		8.36123e-10
chr1	10555622	10555733	+		PEX14	ENSG00000142655.13	Distal intron	4.92623		5.00348e-10
chr1	10591590	10591714	+	3.77743	PEX14	ENSG00000142655.13	Distal intron		0.000139758
chr1	10661189	10661249	-		CASZ1	ENSG00000130940.15	Distal intron	4.23435		4.30989e-06
chr1	10661299	10661421	-		CASZ1	ENSG00000130940.15	Distal intron	5.17777		5.19152e-12
chr1	10661302	10661470	-	4.04047	CASZ1	ENSG00000130940.15	Distal intron		3.71498e-10
chr1	10661473	10661537	-		CASZ1	ENSG00000130940.15	Distal intron	4.19688		7.23512e-06
chr1	10661537	10661617	-		CASZ1	ENSG00000130940.15	Distal intron	4.50354		2.13375e-07
chr1	10661543	10661690	-	3.64815	CASZ1	ENSG00000130940.15	Distal intron		1.57612e-07
chr1	10661690	10661808	-	4.292	CASZ1	ENSG00000130940.15	Distal intron		2.17534e-06
chr1	10661856	10661952	-	4.17171	CASZ1	ENSG00000130940.15	Distal intron		5.14156e-06
chr1	10661899	10661952	-		CASZ1	ENSG00000130940.15	Distal intron	3.94895		5.22094e-05
chr1	10662357	10662469	-	3.40304	CASZ1	ENSG00000130940.15	Distal intron		3.81438e-06
chr1	10662364	10662413	-		CASZ1	ENSG00000130940.15	Distal intron	3.53391		0.000994142
chr1	10662434	10662484	-		CASZ1	ENSG00000130940.15	Distal intron	3.64939		0.000630336
chr1	10662469	10662632	-	4.7979	CASZ1	ENSG00000130940.15	Distal intron		2.70368e-09
chr1	10662534	10662670	-		CASZ1	ENSG00000130940.15	Distal intron	4.59281		7.89468e-08
chr1	10662632	10662718	-	3.89608	CASZ1	ENSG00000130940.15	Distal intron		5.4975e-05
chr1	11023403	11023475	+		TARDBP	ENSG00000120948.19	3' UTR	3.07823		3.9395e-23
chr1	11023420	11023502	+	4.17307	TARDBP	ENSG00000120948.19	3' UTR		1.6709e-80
chr1	11023475	11023523	+		TARDBP	ENSG00000120948.19	3' UTR	3.85049		3.4974e-25
chr1	11023502	11023530	+	4.84291	TARDBP	ENSG00000120948.19	3' UTR		1.6224e-47
chr1	11023530	11023581	+	4.08555	TARDBP	ENSG00000120948.19	3' UTR		1.3611e-49
chr1	11023581	11023618	+	3.52027	TARDBP	ENSG00000120948.19	3' UTR		1.0095e-29
chr1	11023618	11023649	+	3.37607	TARDBP	ENSG00000120948.19	3' UTR		2.9108e-19
chr1	11023649	11023672	+	3.21583	TARDBP	ENSG00000120948.19	3' UTR		3.2851e-12
chr1	11023672	11023707	+	3.04047	TARDBP	ENSG00000120948.19	3' UTR		2.7429e-13
chr1	11023832	11023929	+		TARDBP	ENSG00000120948.19	3' UTR	4.1695		2.608e-25
chr1	11023834	11023921	+	4.92294	TARDBP	ENSG00000120948.19	3' UTR		2.9565e-44
chr1	11024014	11024040	+		TARDBP	ENSG00000120948.19	3' UTR	3.3065		2.25002e-05
chr1	11080499	11080664	-	3.82307	EXOSC10	ENSG00000171824.14	CDS		3.3107e-22
chr1	11082194	11082266	-		EXOSC10	ENSG00000171824.14	Proximal intron	3.53391		0.000994142
chr1	11082280	11082417	-		EXOSC10	ENSG00000171824.14	Proximal intron	4.80693		3.81724e-09
chr1	11175220	11175342	-	3.64815	MTOR	ENSG00000198793.14	Distal intron		0.000354064
chr1	11197408	11197545	-	3.32057	MTOR	ENSG00000198793.14	Distal intron		1.44928e-10
chr1	11197409	11197537	-		MTOR	ENSG00000198793.14	Distal intron	5.11888		1.47615e-11
chr1	11481331	11481448	+		DISP3	ENSG00000204624.8	Distal intron	3.11888		1.22215e-06
chr1	11482005	11482137	+		DISP3	ENSG00000204624.8	Distal intron	4.37522		1.76346e-18
chr1	11482416	11482487	+		DISP3	ENSG00000204624.8	Distal intron	3.70384		0.00037428
chr1	11487055	11487152	+	4.41633	DISP3	ENSG00000204624.8	Distal intron		2.05622e-13
chr1	11487324	11487369	+	3.0057	DISP3	ENSG00000204624.8	Distal intron		0.000233806
chr1	11488202	11488263	+		DISP3	ENSG00000204624.8	Distal intron	3.23435		3.34128e-05
chr1	11488496	11488744	+		DISP3	ENSG00000204624.8	Distal intron	4.21841		2.9613e-26
chr1	11488502	11488757	+	4.28558	DISP3	ENSG00000204624.8	Distal intron		2.857e-35
chr1	11528084	11528093	+	3.17171	DISP3	ENSG00000204624.8	Distal intron		2.67926e-07
chr1	11531043	11531139	+	3.36239	DISP3	ENSG00000204624.8	5' splice site		5.8684e-11
chr1	11531139	11531215	+	3.12064	DISP3	ENSG00000204624.8	Proximal intron		2.0705e-08
chr1	11531215	11531357	+	3.02986	DISP3	ENSG00000204624.8	Proximal intron		1.832e-18
chr1	11669508	11669588	-		MAD2L2	ENSG00000116670.16	Distal intron (ncRNA)	4.11888		1.18081e-05
chr1	11669673	11669777	-	4.10758	MAD2L2	ENSG00000116670.16	Distal intron (ncRNA)		8.43108e-06
chr1	11669683	11669767	-		MAD2L2	ENSG00000116670.16	Distal intron (ncRNA)	4.23435		4.30989e-06
chr1	11790781	11790943	-		MTHFR	ENSG00000177000.13	CDS	3.03641		3.9858e-09
chr1	11790812	11790943	-	4.05187	MTHFR	ENSG00000177000.13	CDS		7.29882e-15
chr1	11812575	11812648	+		CLCN6	ENSG00000011021.23	Distal intron	3.99335		5.60951e-05
chr1	11812648	11812807	+		CLCN6	ENSG00000011021.23	Distal intron	5.0987		2.38501e-11
chr1	11812673	11812806	+	4.62543	CLCN6	ENSG00000011021.23	Distal intron		2.79321e-08
chr1	11834045	11834189	+		CLCN6	ENSG00000011021.23	5' splice site	4.87969		3.80027e-27
chr1	11834048	11834188	+	4.91494	CLCN6	ENSG00000011021.23	5' splice site		4.91051e-29
chr1	12024189	12024326	+	4.46833	MIIP	ENSG00000116691.11	Distal intron		4.82683e-14
chr1	12024190	12024310	+		MIIP	ENSG00000116691.11	Distal intron	4.05748		7.96501e-10
chr1	12312287	12312376	+	4.62543	VPS13D	ENSG00000048707.15	Proximal intron		2.79321e-08
chr1	12312289	12312360	+		VPS13D	ENSG00000048707.15	Proximal intron	3.80693		0.000248642
chr1	12312376	12312457	+	4.10758	VPS13D	ENSG00000048707.15	Proximal intron		8.43108e-06
chr1	12312389	12312473	+		VPS13D	ENSG00000048707.15	Proximal intron	4.15841		1.25632e-05
chr1	12510460	12510627	+	3.9397	VPS13D	ENSG00000048707.15	3' UTR		1.5485e-18
chr1	12510709	12510809	+	3.8576	VPS13D	ENSG00000048707.15	3' UTR		9.74405e-09
chr1	12582719	12582839	-	3.89608	DHRS3	ENSG00000162496.9	Distal intron		5.4975e-05
chr1	13700850	13700947	+	4.34859	PRDM2	ENSG00000116731.23	Distal intron		7.7401e-07
chr1	13745927	13746026	+		PRDM2	ENSG00000116731.23	Distal intron	3.64939		0.000630336
chr1	13760467	13760555	+	4.40304	PRDM2	ENSG00000116731.23	Distal intron		4.88413e-07
chr1	13823240	13823257	+	3.95193	PRDM2	ENSG00000116731.23	3' UTR		2.53858e-09
chr1	13823245	13823396	+		PRDM2	ENSG00000116731.23	3' UTR	3.82342		7.1892e-17
chr1	13823257	13823404	+	3.90639	PRDM2	ENSG00000116731.23	3' UTR		4.9761e-32
chr1	13931427	13931565	+	3.4555	KAZN	ENSG00000189337.17	Distal intron		2.49995e-06
chr1	13931456	13931554	+		KAZN	ENSG00000189337.17	Distal intron	4.07823		1.92206e-05
chr1	13981804	13981941	+	3.93355	KAZN	ENSG00000189337.17	Distal intron		5.58172e-05
chr1	14050138	14050229	+	3.73561	KAZN	ENSG00000189337.17	Distal intron		0.000220958
chr1	14050150	14050252	+		KAZN	ENSG00000189337.17	Distal intron	3.80693		0.000248642
chr1	14603101	14603209	+	3.26089	KAZN	ENSG00000189337.17	Distal intron		1.1815e-25
chr1	14607080	14607175	+	3.69877	KAZN	ENSG00000189337.17	Distal intron		8.1139e-18
chr1	14626599	14626736	+	3.63683	KAZN	ENSG00000189337.17	Distal intron		5.2821e-46
chr1	14634932	14634940	+	3.40304	KAZN	ENSG00000189337.17	Distal intron		3.679e-14
chr1	14634940	14634996	+	3.05414	KAZN	ENSG00000189337.17	Distal intron		8.5453e-15
chr1	14637668	14637715	+	3.218	KAZN	ENSG00000189337.17	Distal intron		8.3633e-14
chr1	14637715	14637792	+	4.26286	KAZN	ENSG00000189337.17	Distal intron		1.67768e-17
chr1	14641010	14641084	+	3.3035	KAZN	ENSG00000189337.17	Distal intron		1.0902e-09
chr1	14662067	14662164	+		KAZN	ENSG00000189337.17	Distal intron	3.46352		1.0018e-14
chr1	14662167	14662251	+		KAZN	ENSG00000189337.17	Distal intron	3.15059		7.1849e-16
chr1	14662281	14662439	+		KAZN	ENSG00000189337.17	Distal intron	3.54886		4.5561e-26
chr1	14662342	14662410	+	3.05025	KAZN	ENSG00000189337.17	Distal intron		1.0945e-10
chr1	14662594	14662624	+		KAZN	ENSG00000189337.17	Distal intron	3.73903		3.28453e-11
chr1	14662623	14662717	+	4.65297	KAZN	ENSG00000189337.17	Distal intron		3.0864e-71
chr1	14662624	14662717	+		KAZN	ENSG00000189337.17	Distal intron	5.03448		2.6998e-74
chr1	14662717	14662793	+	5.03617	KAZN	ENSG00000189337.17	Distal intron		3.0561e-81
chr1	14662717	14662796	+		KAZN	ENSG00000189337.17	Distal intron	4.37522		0
chr1	14662803	14662842	+	3.42951	KAZN	ENSG00000189337.17	Distal intron		1.5983e-11
chr1	14662985	14663019	+		KAZN	ENSG00000189337.17	Distal intron	3.13878		1.15783e-08
chr1	14693637	14693724	+	3.28912	KAZN	ENSG00000189337.17	Distal intron		1.5045e-34
chr1	14702260	14702523	+	3.93923	KAZN	ENSG00000189337.17	Distal intron		1.2858e-75
chr1	14702265	14702340	+		KAZN	ENSG00000189337.17	Distal intron	3.64939		5.1713e-26
chr1	14702340	14702449	+		KAZN	ENSG00000189337.17	Distal intron	3.98709		2.2974e-63
chr1	14716142	14716161	+	3.28374	KAZN	ENSG00000189337.17	Distal intron		6.8954e-13
chr1	14716161	14716166	+	4.144	KAZN	ENSG00000189337.17	Distal intron		2.4528e-28
chr1	14716166	14716200	+	3.92044	KAZN	ENSG00000189337.17	Distal intron		3.0108e-49
chr1	14716200	14716266	+	4.07681	KAZN	ENSG00000189337.17	Distal intron		4.4846e-46
chr1	14736176	14736306	+	3.12712	KAZN	ENSG00000189337.17	Distal intron		1.0159e-15
chr1	14736190	14736295	+		KAZN	ENSG00000189337.17	Distal intron	3.26284		8.5053e-16
chr1	14772572	14772686	+		KAZN	ENSG00000189337.17	Distal intron	3.01504		9.4837e-17
chr1	14772580	14772603	+	3.50059	KAZN	ENSG00000189337.17	Distal intron		2.754e-19
chr1	14772603	14772697	+	3.4512	KAZN	ENSG00000189337.17	Distal intron		2.7613e-24
chr1	14773009	14773045	+	3.04047	KAZN	ENSG00000189337.17	Distal intron		1.57994e-06
chr1	14780445	14780478	+	3.292	KAZN	ENSG00000189337.17	Distal intron		4.48584e-08
chr1	14816804	14816921	+	3.24806	KAZN	ENSG00000189337.17	Distal intron		5.42224e-10
chr1	14842592	14842650	+	4.27751	KAZN	ENSG00000189337.17	Distal intron		3.43164e-12
chr1	14844116	14844170	+	3.43823	KAZN	ENSG00000189337.17	Distal intron		4.64906e-09
chr1	14844837	14844967	+		KAZN	ENSG00000189337.17	Distal intron	5.90895		1.73958e-39
chr1	14844838	14844894	+	5.67052	KAZN	ENSG00000189337.17	Distal intron		1.87939e-34
chr1	14844894	14844973	+	6.07021	KAZN	ENSG00000189337.17	Distal intron		5.61017e-46
chr1	14844967	14845057	+		KAZN	ENSG00000189337.17	Distal intron	6.3919		1.89232e-28
chr1	14844973	14845013	+	4.88655	KAZN	ENSG00000189337.17	Distal intron		3.35924e-19
chr1	14845013	14845059	+	5.04903	KAZN	ENSG00000189337.17	Distal intron		1.07814e-21
chr1	14845057	14845107	+		KAZN	ENSG00000189337.17	Distal intron	5.14862		1.1e-22
chr1	14845059	14845100	+	6.14799	KAZN	ENSG00000189337.17	Distal intron		7.44007e-25
chr1	14845100	14845135	+	4.25301	KAZN	ENSG00000189337.17	Distal intron		2.84795e-17
chr1	14845107	14845170	+		KAZN	ENSG00000189337.17	Distal intron	4.34127		4.79562e-18
chr1	14845135	14845184	+	3.958	KAZN	ENSG00000189337.17	Distal intron		7.63056e-14
chr1	14845235	14845261	+	5.51851	KAZN	ENSG00000189337.17	Distal intron		8.42906e-16
chr1	14845261	14845339	+	6.066	KAZN	ENSG00000189337.17	Distal intron		2.25473e-23
chr1	14845262	14845336	+		KAZN	ENSG00000189337.17	Distal intron	4.53391		3.98894e-14
chr1	14845404	14845420	+	4.40304	KAZN	ENSG00000189337.17	Distal intron		4.88413e-07
chr1	14845420	14845453	+	4.68157	KAZN	ENSG00000189337.17	Distal intron		1.62454e-16
chr1	14845421	14845501	+		KAZN	ENSG00000189337.17	Distal intron	6.33266		2.33795e-27
chr1	14845453	14845495	+	5.38962	KAZN	ENSG00000189337.17	Distal intron		5.96521e-28
chr1	14845495	14845559	+	5.33465	KAZN	ENSG00000189337.17	Distal intron		6.51386e-27
chr1	14845501	14845561	+		KAZN	ENSG00000189337.17	Distal intron	6.04698		3.47428e-22
chr1	14845559	14845742	+	4.32622	KAZN	ENSG00000189337.17	Distal intron		3.061e-40
chr1	14845561	14845761	+		KAZN	ENSG00000189337.17	Distal intron	5.56366		2.1387e-50
chr1	14845787	14845876	+		KAZN	ENSG00000189337.17	Distal intron	3.46106		2.2767e-22
chr1	14845876	14845923	+		KAZN	ENSG00000189337.17	Distal intron	4.15841		2.00098e-20
chr1	14845934	14846011	+		KAZN	ENSG00000189337.17	Distal intron	3.52184		2.3594e-11
chr1	14846011	14846119	+		KAZN	ENSG00000189337.17	Distal intron	3.94895		1.1479e-15
chr1	14846025	14846065	+	3.19247	KAZN	ENSG00000189337.17	Distal intron		2.81034e-07
chr1	14846119	14846206	+		KAZN	ENSG00000189337.17	Distal intron	3.45991		7.9067e-11
chr1	14846317	14846395	+		KAZN	ENSG00000189337.17	Distal intron	3.29945		1.4362e-09
chr1	14846395	14846464	+		KAZN	ENSG00000189337.17	Distal intron	3.59281		8.81241e-13
chr1	14863117	14863171	+	3.04047	KAZN	ENSG00000189337.17	Distal intron		0.000141675
chr1	14871289	14871310	+		KAZN	ENSG00000189337.17	Distal intron	3.35834		1.63759e-10
chr1	14871510	14871565	+		KAZN	ENSG00000189337.17	Distal intron	3.91243		3.0268e-15
chr1	14871565	14871724	+		KAZN	ENSG00000189337.17	Distal intron	4.3919		1.518e-74
chr1	14871600	14871672	+	3.92613	KAZN	ENSG00000189337.17	Distal intron		7.9942e-44
chr1	14871672	14871725	+	4.79586	KAZN	ENSG00000189337.17	Distal intron		5.1214e-57
chr1	14871724	14871802	+		KAZN	ENSG00000189337.17	Distal intron	4.20067		2.0119e-36
chr1	14871725	14871799	+	4.27912	KAZN	ENSG00000189337.17	Distal intron		4.2289e-35
chr1	14871860	14871982	+		KAZN	ENSG00000189337.17	Distal intron	3.98237		1.0465e-36
chr1	14871864	14871977	+	3.61659	KAZN	ENSG00000189337.17	Distal intron		6.3819e-30
chr1	14871982	14872023	+		KAZN	ENSG00000189337.17	Distal intron	3.83159		9.58174e-16
chr1	14872236	14872279	+		KAZN	ENSG00000189337.17	Distal intron	3.63545		1.99825e-13
chr1	14872584	14872655	+		KAZN	ENSG00000189337.17	Distal intron	3.61192		2.3703e-14
chr1	14872742	14872879	+	5.62924	KAZN	ENSG00000189337.17	Distal intron		1.09345e-49
chr1	14872746	14872861	+		KAZN	ENSG00000189337.17	Distal intron	5.73468		6.96978e-52
chr1	14873148	14873234	+	4.19659	KAZN	ENSG00000189337.17	Distal intron		6.356e-19
chr1	14873151	14873263	+		KAZN	ENSG00000189337.17	Distal intron	5.90315		1.62888e-39
chr1	14874006	14874056	+	4.32057	KAZN	ENSG00000189337.17	Distal intron		1.33951e-12
chr1	14874012	14874038	+		KAZN	ENSG00000189337.17	Distal intron	5.19688		3.21237e-12
chr1	14874038	14874064	+		KAZN	ENSG00000189337.17	Distal intron	3.27088		6.64005e-10
chr1	14874302	14874334	+	3.04047	KAZN	ENSG00000189337.17	Distal intron		3.14703e-08
chr1	14874432	14874481	+		KAZN	ENSG00000189337.17	Distal intron	5.51881		2.47904e-15
chr1	14874437	14874477	+	5.15594	KAZN	ENSG00000189337.17	Distal intron		3.0836e-12
chr1	14874491	14874585	+	4.91024	KAZN	ENSG00000189337.17	Distal intron		6.6506e-50
chr1	14874498	14874612	+		KAZN	ENSG00000189337.17	Distal intron	4.67687		6.3199e-42
chr1	14874585	14874653	+	5.01738	KAZN	ENSG00000189337.17	Distal intron		2.64181e-31
chr1	14874681	14874737	+	3.41368	KAZN	ENSG00000189337.17	Distal intron		1.5274e-10
chr1	14874682	14874701	+		KAZN	ENSG00000189337.17	Distal intron	3.09191		1.5286e-09
chr1	14874701	14874743	+		KAZN	ENSG00000189337.17	Distal intron	3.11888		3.4995e-11
chr1	14887888	14887906	+	3.32622	KAZN	ENSG00000189337.17	Distal intron		7.3593e-10
chr1	14887894	14887980	+		KAZN	ENSG00000189337.17	Distal intron	3.08411		7.1699e-11
chr1	14887906	14887918	+	3.88846	KAZN	ENSG00000189337.17	Distal intron		4.4982e-15
chr1	14887918	14887962	+	3.35551	KAZN	ENSG00000189337.17	Distal intron		2.0623e-15
chr1	14894469	14894475	+	4.42951	KAZN	ENSG00000189337.17	Distal intron		1.24335e-13
chr1	14894469	14894544	+		KAZN	ENSG00000189337.17	Distal intron	3.08646		4.1969e-08
chr1	14894475	14894541	+	4.14	KAZN	ENSG00000189337.17	Distal intron		7.17381e-16
chr1	14894736	14894766	+	4.11303	KAZN	ENSG00000189337.17	Distal intron		4.252e-21
chr1	14894743	14894851	+		KAZN	ENSG00000189337.17	Distal intron	4.0987		9.33e-21
chr1	14894766	14894847	+	3.90449	KAZN	ENSG00000189337.17	Distal intron		2.0278e-26
chr1	14909799	14909845	+		KAZN	ENSG00000189337.17	Distal intron	3.23435		3.34128e-05
chr1	14910000	14910034	+		KAZN	ENSG00000189337.17	Distal intron	3.23435		3.34128e-05
chr1	14910069	14910166	+		KAZN	ENSG00000189337.17	Distal intron	4.06269		1.6786e-26
chr1	14910070	14910117	+	4.01971	KAZN	ENSG00000189337.17	Distal intron		1.2976e-16
chr1	14910117	14910339	+	3.50613	KAZN	ENSG00000189337.17	Distal intron		2.1956e-27
chr1	14910617	14910707	+		KAZN	ENSG00000189337.17	Distal intron	3.23435		1.69042e-09
chr1	14911313	14911468	+	3.97907	KAZN	ENSG00000189337.17	Distal intron		2.49743e-18
chr1	14911323	14911410	+		KAZN	ENSG00000189337.17	Distal intron	3.10276		3.2991e-08
chr1	14942583	14942807	+		KAZN	ENSG00000189337.17	Distal intron	3.62702		2.6722e-12
chr1	14942602	14942768	+	3.04047	KAZN	ENSG00000189337.17	Distal intron		3.14703e-08
chr1	14942912	14943059	+	3.04047	KAZN	ENSG00000189337.17	Distal intron		6.7094e-08
chr1	14943082	14943365	+	3.11847	KAZN	ENSG00000189337.17	Distal intron		7.568e-10
chr1	14952172	14952346	+	3.27542	KAZN	ENSG00000189337.17	Distal intron		8.3819e-13
chr1	14952231	14952333	+		KAZN	ENSG00000189337.17	Distal intron	3.63078		3.77252e-10
chr1	14961122	14961198	+	4.60234	KAZN	ENSG00000189337.17	Proximal intron		4.78487e-08
chr1	15011929	15012001	+	3.93355	KAZN	ENSG00000189337.17	Distal intron		5.58172e-05
chr1	15047112	15047188	+	4.50613	KAZN	ENSG00000189337.17	Distal intron		1.15744e-07
chr1	15048415	15048545	+	4.50613	KAZN	ENSG00000189337.17	Distal intron		1.15744e-07
chr1	15052122	15052207	+	3.27264	KAZN	ENSG00000189337.17	Distal intron		6.99729e-08
chr1	15052141	15052203	+		KAZN	ENSG00000189337.17	Distal intron	3.07823		0.000138067
chr1	15052552	15052718	+	4.2431	KAZN	ENSG00000189337.17	Distal intron		2.66587e-17
chr1	15052568	15052724	+		KAZN	ENSG00000189337.17	Distal intron	4.11888		3.15371e-10
chr1	15053156	15053263	+	3.8576	KAZN	ENSG00000189337.17	Distal intron		8.66446e-05
chr1	15065800	15065823	+	3.17171	KAZN	ENSG00000189337.17	3' UTR		2.67926e-07
chr1	15065834	15065860	+		KAZN	ENSG00000189337.17	3' UTR	4.53391		1.52671e-27
chr1	15065836	15065861	+	4.68707	KAZN	ENSG00000189337.17	3' UTR		3.20329e-32
chr1	15065860	15065882	+		KAZN	ENSG00000189337.17	3' UTR	5.56734		1.07854e-60
chr1	15065861	15065883	+	4.71961	KAZN	ENSG00000189337.17	3' UTR		2.0075e-43
chr1	15065882	15065892	+		KAZN	ENSG00000189337.17	3' UTR	5.31527		2.1001e-50
chr1	15065883	15065893	+	4.80802	KAZN	ENSG00000189337.17	3' UTR		1.5786e-57
chr1	15065892	15065902	+		KAZN	ENSG00000189337.17	3' UTR	5.6		9.3943e-62
chr1	15065893	15065901	+	5.26122	KAZN	ENSG00000189337.17	3' UTR		3.6265e-72
chr1	15065901	15065916	+	5.54123	KAZN	ENSG00000189337.17	3' UTR		5.4523e-69
chr1	15065902	15065913	+		KAZN	ENSG00000189337.17	3' UTR	6.50098		7.37819e-91
chr1	15065913	15065961	+		KAZN	ENSG00000189337.17	3' UTR	6.23897		8.48017e-100
chr1	15065916	15065929	+	5.4555	KAZN	ENSG00000189337.17	3' UTR		6.7559e-65
chr1	15065929	15065938	+	5.7836	KAZN	ENSG00000189337.17	3' UTR		5.4217e-59
chr1	15065938	15065961	+	5.37834	KAZN	ENSG00000189337.17	3' UTR		7.3892e-53
chr1	15065961	15066030	+	3.96556	KAZN	ENSG00000189337.17	3' UTR		9.261e-25
chr1	15065961	15066034	+		KAZN	ENSG00000189337.17	3' UTR	4.01811		1.3961e-22
chr1	15081568	15081645	+		KAZN	ENSG00000189337.17	Distal intron	4.07823		1.92206e-05
chr1	15112359	15112414	+	3.69254	KAZN	ENSG00000189337.17	3' splice site		0.000365632
chr1	15429872	15429960	+	3.73561	EFHD2	ENSG00000142634.13	3' UTR		6.24615e-08
chr1	15627569	15627658	+		DDI2	ENSG00000197312.12	Distal intron	4.83159		2.28378e-09
chr1	15627578	15627655	+	3.37607	DDI2	ENSG00000197312.12	Distal intron		6.2451e-06
chr1	15731575	15731668	+	3.60234	PLEKHM2	ENSG00000116786.13	Proximal intron		0.000561599
chr1	15860293	15860526	+		SPEN	ENSG00000065526.12	Distal intron	4.06443		2.23188e-14
chr1	15860348	15860510	+	4.37607	SPEN	ENSG00000065526.12	Distal intron		5.29889e-13
chr1	15870605	15870694	+	3.81807	SPEN	ENSG00000065526.12	Distal intron		0.000143074
chr1	15960039	15960118	-	3.50613	ZBTB17	ENSG00000116809.12	Distal intron		0.000893431
chr1	16124538	16124628	-		EPHA2	ENSG00000142627.13	3' UTR	3.00785		4.97682e-06
chr1	16334721	16334831	-	3.292	FBXO42	ENSG00000037637.11	Distal intron		4.48584e-08
chr1	16609456	16609557	-		NBPF1	ENSG00000219481.11	Distal intron	3.64939		0.000630336
chr1	16929197	16929313	+	4.40304	CROCC	ENSG00000058453.17	Distal intron		4.88413e-07
chr1	16970812	16970953	+		CROCC	ENSG00000058453.17	5' splice site	3.75631		1.12308e-14
chr1	16970953	16971032	+		CROCC	ENSG00000058453.17	Proximal intron	5.81932		7.43394e-19
chr1	16970955	16971018	+	4.33465	CROCC	ENSG00000058453.17	Proximal intron		1.36435e-12
chr1	16971018	16971098	+	6.4999	CROCC	ENSG00000058453.17	Proximal intron		8.31136e-32
chr1	16971032	16971097	+		CROCC	ENSG00000058453.17	Proximal intron	5.38358		7.09201e-27
chr1	16971097	16971175	+		CROCC	ENSG00000058453.17	Proximal intron	5.45675		1.96816e-28
chr1	16971098	16971181	+	5.15594	CROCC	ENSG00000058453.17	Proximal intron		1.42285e-23
chr1	16971175	16971199	+		CROCC	ENSG00000058453.17	Proximal intron	4.85584		1.41299e-09
chr1	16971181	16971240	+	4.64815	CROCC	ENSG00000058453.17	Proximal intron		4.20427e-16
chr1	16971199	16971334	+		CROCC	ENSG00000058453.17	Proximal intron	4.38191		1.4556e-21
chr1	16971240	16971334	+	4.76363	CROCC	ENSG00000058453.17	Proximal intron		6.37628e-26
chr1	16971344	16971508	+		CROCC	ENSG00000058453.17	CDS	4.07823		1.31103e-14
chr1	16971358	16971464	+	4.75667	CROCC	ENSG00000058453.17	3' splice site		4.12361e-09
chr1	16971678	16971729	+	3.77743	CROCC	ENSG00000058453.17	5' splice site		0.000139758
chr1	16975801	16975911	-		MFAP2	ENSG00000117122.14	3' splice site	3.32746		8.861e-10
chr1	16975803	16975910	-	3.83797	MFAP2	ENSG00000117122.14	3' splice site		2.58713e-16
chr1	16975910	16976026	-	3.95558	MFAP2	ENSG00000117122.14	Proximal intron		7.6404e-16
chr1	16975911	16976001	-		MFAP2	ENSG00000117122.14	Proximal intron	4.36399		2.98129e-18
chr1	16976001	16976032	-		MFAP2	ENSG00000117122.14	Proximal intron	5.11888		1.47615e-11
chr1	16976026	16976101	-	4.73561	MFAP2	ENSG00000117122.14	Proximal intron		3.96968e-17
chr1	16976032	16976103	-		MFAP2	ENSG00000117122.14	Proximal intron	4.93764		2.17902e-19
chr1	16976114	16976205	-	6.48104	MFAP2	ENSG00000117122.14	Proximal intron		2.19508e-31
chr1	16976118	16976203	-		MFAP2	ENSG00000117122.14	Proximal intron	4.9787		2.31359e-29
chr1	16976203	16976281	-		MFAP2	ENSG00000117122.14	Proximal intron	5.6632		7.37383e-17
chr1	16976205	16976250	-	4.7979	MFAP2	ENSG00000117122.14	Proximal intron		2.70368e-09
chr1	16976257	16976458	-	5.03473	MFAP2	ENSG00000117122.14	5' splice site		1.01499e-31
chr1	16976281	16976462	-		MFAP2	ENSG00000117122.14	5' splice site	3.89648		1.3733e-20
chr1	17003582	17003668	-	4.292	ATP13A2	ENSG00000159363.19	Distal intron		3.50974e-12
chr1	17003583	17003671	-		ATP13A2	ENSG00000159363.19	Distal intron	5.27088		6.97738e-13
chr1	17563630	17563723	+		ARHGEF10L	ENSG00000074964.17	Distal intron	3.11888		8.55625e-05
chr1	18108251	18108317	+		IGSF21	ENSG00000117154.12	5' splice site	5.62138		1.94406e-16
chr1	18108256	18108315	+	3.48945	IGSF21	ENSG00000117154.12	5' splice site		1.87432e-09
chr1	18108422	18108502	+	4.02897	IGSF21	ENSG00000117154.12	Proximal intron		2.04248e-14
chr1	18108440	18108478	+		IGSF21	ENSG00000117154.12	Proximal intron	4.83159		2.28378e-09
chr1	18108502	18108589	+	6.13196	IGSF21	ENSG00000117154.12	Proximal intron		2.15278e-24
chr1	18108525	18108605	+		IGSF21	ENSG00000117154.12	Proximal intron	5.75631		3.28441e-18
chr1	18108589	18108645	+	5.11575	IGSF21	ENSG00000117154.12	Proximal intron		1.05444e-22
chr1	18108605	18108677	+		IGSF21	ENSG00000117154.12	Proximal intron	5.74337		5.354e-18
chr1	18108645	18108686	+	5.01447	IGSF21	ENSG00000117154.12	Proximal intron		4.87196e-21
chr1	18108677	18108790	+		IGSF21	ENSG00000117154.12	Proximal intron	4.92623		2.3839e-37
chr1	18108686	18108803	+	5.25794	IGSF21	ENSG00000117154.12	Proximal intron		1.51296e-37
chr1	18108853	18108995	+		IGSF21	ENSG00000117154.12	Distal intron	4.56366		1.4452e-38
chr1	18108855	18109001	+	5.08111	IGSF21	ENSG00000117154.12	Distal intron		7.4761e-36
chr1	18108995	18109091	+		IGSF21	ENSG00000117154.12	Distal intron	4.60239		4.0997e-30
chr1	18109001	18109127	+	5.51027	IGSF21	ENSG00000117154.12	Distal intron		1.69821e-45
chr1	18109091	18109150	+		IGSF21	ENSG00000117154.12	Distal intron	3.67687		7.48391e-14
chr1	18109150	18109340	+		IGSF21	ENSG00000117154.12	Distal intron	4.71978		1.4489e-27
chr1	18109162	18109315	+	3.52729	IGSF21	ENSG00000117154.12	Distal intron		1.322e-15
chr1	18109340	18109378	+		IGSF21	ENSG00000117154.12	Distal intron	4.0987		2.88885e-10
chr1	18109512	18109603	+		ENSG00000280222	ENSG00000280222.1	Noncoding exon	4.50354		6.12313e-14
chr1	18109519	18109701	+	3.95193	ENSG00000280222	ENSG00000280222.1	Noncoding exon		6.3285e-18
chr1	18109742	18109842	+	3.24806	ENSG00000280222	ENSG00000280222.1	Noncoding exon		5.42224e-10
chr1	18109760	18109844	+		ENSG00000280222	ENSG00000280222.1	Noncoding exon	3.75631		3.51125e-11
chr1	18109842	18109941	+	3.12388	ENSG00000280222	ENSG00000280222.1	Noncoding exon		5.02447e-09
chr1	18109844	18109926	+		ENSG00000280222	ENSG00000280222.1	Noncoding exon	4.0987		2.88885e-10
chr1	18110344	18110415	+		ENSG00000280222	ENSG00000280222.1	Noncoding exon	3.62138		4.44283e-07
chr1	18110984	18111064	+		ENSG00000280222	ENSG00000280222.1	Noncoding exon	3.24663		1.81579e-07
chr1	18115473	18115579	+	4.07441	ENSG00000280222	ENSG00000280222.1	Noncoding exon		2.6836e-17
chr1	18115476	18115556	+		ENSG00000280222	ENSG00000280222.1	Noncoding exon	5.01504		1.70315e-20
chr1	18115575	18115646	+		ENSG00000280222	ENSG00000280222.1	Noncoding exon	4.53391		1.31708e-07
chr1	18115579	18115602	+	3.10758	ENSG00000280222	ENSG00000280222.1	Noncoding exon		6.51739e-07
chr1	18115602	18115654	+	3.75667	ENSG00000280222	ENSG00000280222.1	Noncoding exon		3.8675e-08
chr1	18132171	18132279	+	3.17171	IGSF21	ENSG00000117154.12	Distal intron		8.3596e-15
chr1	18132173	18132276	+		IGSF21	ENSG00000117154.12	Distal intron	4.64244		6.41746e-30
chr1	18132443	18132550	+		IGSF21	ENSG00000117154.12	Distal intron	3.19688		5.00574e-07
chr1	18132748	18132789	+	3.50613	IGSF21	ENSG00000117154.12	Distal intron		0.000893431
chr1	18134140	18134251	+		IGSF21	ENSG00000117154.12	Distal intron	3.19688		2.2415e-10
chr1	18134143	18134249	+	4.11847	IGSF21	ENSG00000117154.12	Distal intron		1.12826e-15
chr1	18177265	18177513	+	4.02666	IGSF21	ENSG00000117154.12	Distal intron		1.0656e-16
chr1	18177271	18177518	+		IGSF21	ENSG00000117154.12	Distal intron	3.62138		1.8619e-14
chr1	18182518	18182573	+		IGSF21	ENSG00000117154.12	Distal intron	3.53391		0.000994142
chr1	18182652	18182846	+		IGSF21	ENSG00000117154.12	Distal intron	4.80693		7.30512e-26
chr1	18182655	18182730	+	5.90554	IGSF21	ENSG00000117154.12	Distal intron		7.5925e-21
chr1	18182730	18182862	+	4.77743	IGSF21	ENSG00000117154.12	Distal intron		9.33544e-18
chr1	18187922	18188047	+	3.04047	IGSF21	ENSG00000117154.12	Distal intron		0.000141675
chr1	18194070	18194183	+	3.10758	IGSF21	ENSG00000117154.12	Distal intron		6.51739e-07
chr1	18195550	18195639	+	4.292	IGSF21	ENSG00000117154.12	Distal intron		2.17534e-06
chr1	18231893	18232023	+	3.20274	IGSF21	ENSG00000117154.12	Distal intron		1.32639e-09
chr1	18240489	18240562	+	3.20274	IGSF21	ENSG00000117154.12	Distal intron		3.8558e-05
chr1	18240598	18240706	+	5.62543	IGSF21	ENSG00000117154.12	Distal intron		4.63393e-17
chr1	18240600	18240705	+		IGSF21	ENSG00000117154.12	Distal intron	3.62138		3.17635e-13
chr1	18281135	18281279	+		IGSF21	ENSG00000117154.12	Distal intron	4.05748		7.96501e-10
chr1	18281141	18281286	+	3.10758	IGSF21	ENSG00000117154.12	Distal intron		6.51739e-07
chr1	18305035	18305139	+		IGSF21	ENSG00000117154.12	Distal intron	3.03641		3.02858e-06
chr1	18305191	18305281	+	4.91494	IGSF21	ENSG00000117154.12	Distal intron		3.96591e-10
chr1	18305196	18305314	+		IGSF21	ENSG00000117154.12	Distal intron	3.70384		1.7036e-07
chr1	18305281	18305353	+	4.32057	IGSF21	ENSG00000117154.12	Distal intron		1.2644e-06
chr1	18305379	18305498	+	4.64815	IGSF21	ENSG00000117154.12	Distal intron		1.72114e-08
chr1	18305389	18305487	+		IGSF21	ENSG00000117154.12	Distal intron	4.53391		1.31708e-07
chr1	18305567	18305691	+	5.38962	IGSF21	ENSG00000117154.12	Distal intron		2.60843e-14
chr1	18305581	18305733	+		IGSF21	ENSG00000117154.12	Distal intron	5.84377		2.47641e-19
chr1	18305776	18305961	+		IGSF21	ENSG00000117154.12	Distal intron	3.3065		4.09848e-10
chr1	18315364	18315482	+		IGSF21	ENSG00000117154.12	Distal intron	3.11888		1.22215e-06
chr1	18315814	18315974	+	3.87054	IGSF21	ENSG00000117154.12	Distal intron		7.62495e-13
chr1	18315836	18315985	+		IGSF21	ENSG00000117154.12	Distal intron	5.51881		2.47904e-15
chr1	18316060	18316133	+		IGSF21	ENSG00000117154.12	Distal intron	3.19688		5.53377e-05
chr1	18316196	18316322	+		IGSF21	ENSG00000117154.12	Distal intron	3.92623		5.52573e-09
chr1	18316317	18316385	+	3.55504	IGSF21	ENSG00000117154.12	Distal intron		0.000930998
chr1	18318351	18318443	+		IGSF21	ENSG00000117154.12	Distal intron	3.36399		2.76704e-08
chr1	18318354	18318439	+	5.27751	IGSF21	ENSG00000117154.12	Distal intron		2.76192e-13
chr1	18318439	18318577	+	4.57889	IGSF21	ENSG00000117154.12	Distal intron		1.52395e-29
chr1	18318443	18318585	+		IGSF21	ENSG00000117154.12	Distal intron	4.01073		2.1036e-16
chr1	18318606	18318653	+		IGSF21	ENSG00000117154.12	Distal intron	3.64939		0.000630336
chr1	18335055	18335070	+		IGSF21	ENSG00000117154.12	5' splice site	4.15841		1.06991e-10
chr1	18335061	18335068	+	3.60234	IGSF21	ENSG00000117154.12	5' splice site		3.2379e-10
chr1	18335068	18335127	+	4.44256	IGSF21	ENSG00000117154.12	5' splice site		1.96423e-26
chr1	18335070	18335176	+		IGSF21	ENSG00000117154.12	5' splice site	5.47251		1.30082e-28
chr1	18335127	18335140	+	4.15594	IGSF21	ENSG00000117154.12	Proximal intron		5.93928e-11
chr1	18356238	18356326	+		IGSF21	ENSG00000117154.12	Distal intron	3.64939		2.77774e-07
chr1	18356238	18356385	+	3.04047	IGSF21	ENSG00000117154.12	Distal intron		6.7094e-08
chr1	18357973	18358063	+	3.63304	IGSF21	ENSG00000117154.12	Distal intron		1.21359e-10
chr1	18358044	18358134	+		IGSF21	ENSG00000117154.12	Distal intron	3.32746		8.861e-10
chr1	18358063	18358138	+	4.68157	IGSF21	ENSG00000117154.12	Distal intron		1.62454e-16
chr1	18360363	18360496	+		IGSF21	ENSG00000117154.12	Distal intron	3.17777		4.26795e-09
chr1	18360419	18360502	+	3.23311	IGSF21	ENSG00000117154.12	Distal intron		8.78895e-10
chr1	18372576	18372626	+	3.77743	IGSF21	ENSG00000117154.12	Distal intron		0.000139758
chr1	18372673	18372735	+	3.04047	IGSF21	ENSG00000117154.12	Distal intron		0.000141675
chr1	18372762	18372804	+		IGSF21	ENSG00000117154.12	Distal intron	3.59281		0.000624347
chr1	18372873	18372975	+	5.17171	IGSF21	ENSG00000117154.12	Distal intron		8.91671e-24
chr1	18372878	18372978	+		IGSF21	ENSG00000117154.12	Distal intron	5.74337		5.354e-18
chr1	18373396	18373439	+	3.20274	IGSF21	ENSG00000117154.12	Distal intron		3.8558e-05
chr1	18373409	18373486	+		IGSF21	ENSG00000117154.12	Distal intron	4.59281		7.89468e-08
chr1	18373873	18373905	+		IGSF21	ENSG00000117154.12	Distal intron	3.85584		0.000143317
chr1	18375179	18375253	+	3.83797	IGSF21	ENSG00000117154.12	Distal intron		1.64551e-08
chr1	18375206	18375231	+		IGSF21	ENSG00000117154.12	Distal intron	3.70384		0.00037428
chr1	18375303	18375475	+	4.29681	IGSF21	ENSG00000117154.12	Distal intron		3.583e-24
chr1	18375309	18375479	+		IGSF21	ENSG00000117154.12	Distal intron	5.20319		7.29317e-35
chr1	18375571	18375636	+		IGSF21	ENSG00000117154.12	Distal intron	4.64939		2.91523e-08
chr1	18375581	18375633	+	3.32057	IGSF21	ENSG00000117154.12	Distal intron		9.4724e-06
chr1	18375698	18375768	+		IGSF21	ENSG00000117154.12	Distal intron	4.56366		1.36981e-07
chr1	18376025	18376074	+	4.292	IGSF21	ENSG00000117154.12	Proximal intron		2.17534e-06
chr1	18376028	18376071	+		IGSF21	ENSG00000117154.12	Proximal intron	4.15841		1.25632e-05
chr1	18376138	18376250	+	4.42951	IGSF21	ENSG00000117154.12	3' splice site		2.94344e-26
chr1	18376145	18376262	+		IGSF21	ENSG00000117154.12	3' splice site	3.9308		1.864e-15
chr1	19090052	19090131	-	3.8576	UBR4	ENSG00000127481.15	Distal intron		8.66446e-05
chr1	19130825	19130902	-	4.0057	UBR4	ENSG00000127481.15	Distal intron		2.15586e-05
chr1	19144960	19145051	-		UBR4	ENSG00000127481.15	3' splice site	3.90315		9.05311e-09
chr1	19145429	19145572	-		UBR4	ENSG00000127481.15	Proximal intron	3.75631		6.48993e-08
chr1	19145438	19145579	-	3.40304	UBR4	ENSG00000127481.15	Proximal intron		3.81438e-06
chr1	19179703	19179894	-		UBR4	ENSG00000127481.15	Proximal intron	4.03641		1.39317e-09
chr1	19179712	19179812	-	3.24806	UBR4	ENSG00000127481.15	Proximal intron		5.42224e-10
chr1	19209419	19209526	-	3.53079	UBR4	ENSG00000127481.15	Distal intron		9.80666e-13
chr1	19233980	19234106	-	3.15065	EMC1	ENSG00000127463.16	5' splice site		4.20943e-07
chr1	19310892	19311003	-	3.0057	AKR7A2	ENSG00000053371.13	Distal intron		0.000233806
chr1	19339024	19339067	-	3.02161	CAPZB	ENSG00000077549.19	3' UTR		1.0349e-15
chr1	19339067	19339089	-	3.27751	CAPZB	ENSG00000077549.19	3' UTR		1.7609e-14
chr1	19389169	19389275	-	3.8576	CAPZB	ENSG00000077549.19	Distal intron		8.66446e-05
chr1	19469607	19469861	-	3.76085	CAPZB	ENSG00000077549.19	Distal intron		1.0509e-13
chr1	19469691	19469838	-		CAPZB	ENSG00000077549.19	Distal intron	4.48811		1.0278e-13
chr1	19469838	19469938	-		CAPZB	ENSG00000077549.19	Distal intron	4.25273		1.48541e-11
chr1	19909517	19909670	+	3.40304	OTUD3	ENSG00000169914.6	3' UTR		7.42757e-09
chr1	20644244	20644360	+		PINK1	ENSG00000158828.8	Proximal intron	3.31819		7.16351e-08
chr1	20774182	20774261	-	3.40304	HP1BP3	ENSG00000127483.19	5' UTR		1.8592e-10
chr1	20774184	20774268	-		HP1BP3	ENSG00000127483.19	5' UTR	5.23435		5.5302e-24
chr1	20774261	20774277	-	4.62543	HP1BP3	ENSG00000127483.19	5' UTR		2.79321e-08
chr1	20774280	20774421	-	5.0089	HP1BP3	ENSG00000127483.19	5' UTR		3.9095e-73
chr1	20774281	20774427	-		HP1BP3	ENSG00000127483.19	5' UTR	3.89237		1.9978e-72
chr1	20774608	20774654	-		HP1BP3	ENSG00000127483.19	5' UTR	3.03641		8.6366e-08
chr1	20775515	20775577	-		HP1BP3	ENSG00000127483.19	Distal intron	4.4054		1.2927e-46
chr1	20775517	20775580	-	4.72763	HP1BP3	ENSG00000127483.19	Distal intron		1.114e-43
chr1	20775577	20775624	-		HP1BP3	ENSG00000127483.19	Distal intron	3.95713		4.1151e-33
chr1	20775580	20775587	-	4.95922	HP1BP3	ENSG00000127483.19	Distal intron		7.3215e-33
chr1	20775587	20775628	-	4.31585	HP1BP3	ENSG00000127483.19	Distal intron		1.6317e-24
chr1	20781525	20781531	-	3.32057	HP1BP3	ENSG00000127483.19	Distal intron		1.44928e-10
chr1	20781531	20781548	-	4.16122	HP1BP3	ENSG00000127483.19	Distal intron		4.79067e-16
chr1	20781548	20781573	-	3.8576	HP1BP3	ENSG00000127483.19	Distal intron		1.73495e-16
chr1	20781573	20781588	-	4.23311	HP1BP3	ENSG00000127483.19	Distal intron		4.29516e-17
chr1	20806299	20806353	-	3.73561	EIF4G3	ENSG00000075151.24	3' UTR		0.000220958
chr1	20950786	20950918	-	3.02666	EIF4G3	ENSG00000075151.24	Distal intron		8.1606e-08
chr1	20950794	20950917	-		EIF4G3	ENSG00000075151.24	Distal intron	3.85584		1.50644e-08
chr1	20998149	20998310	-		EIF4G3	ENSG00000075151.24	Distal intron	3.59281		5.94537e-10
chr1	20998153	20998311	-	3.55504	EIF4G3	ENSG00000075151.24	Distal intron		6.23235e-13
chr1	21083823	21083990	-		EIF4G3	ENSG00000075151.24	Distal intron	3.49327		4.07429e-09
chr1	21088996	21089064	-	3.04047	EIF4G3	ENSG00000075151.24	5' splice site		0.000141675
chr1	21089064	21089106	-	3.89608	EIF4G3	ENSG00000075151.24	5' splice site		5.4975e-05
chr1	21104186	21104265	-		EIF4G3	ENSG00000075151.24	Distal intron	3.64939		0.000630336
chr1	21125771	21125867	-		EIF4G3	ENSG00000075151.24	Distal intron	3.03641		0.00022869
chr1	21158590	21158770	-	4.40304	EIF4G3	ENSG00000075151.24	Distal intron		1.30046e-25
chr1	21277454	21277642	-	3.8576	ECE1	ENSG00000117298.16	Distal intron		8.66446e-05
chr1	21605185	21605306	-	4.73561	RAP1GAP	ENSG00000076864.21	Distal intron		3.96968e-17
chr1	21605193	21605303	-		RAP1GAP	ENSG00000076864.21	Distal intron	5.40838		3.27521e-14
chr1	21605303	21605364	-		RAP1GAP	ENSG00000076864.21	Distal intron	4.05748		7.96501e-10
chr1	21605306	21605333	-	3.75667	RAP1GAP	ENSG00000076864.21	Distal intron		3.8675e-08
chr1	21605333	21605377	-	5.12388	RAP1GAP	ENSG00000076864.21	Distal intron		8.47144e-12
chr1	21605364	21605435	-		RAP1GAP	ENSG00000076864.21	Distal intron	4.06443		2.23188e-14
chr1	21605377	21605440	-	4.4555	RAP1GAP	ENSG00000076864.21	Distal intron		7.97254e-14
chr1	21605435	21605530	-		RAP1GAP	ENSG00000076864.21	Distal intron	4.61192		3.72495e-22
chr1	21605440	21605506	-	6.066	RAP1GAP	ENSG00000076864.21	Distal intron		2.25473e-23
chr1	21605506	21605516	-	5.05754	RAP1GAP	ENSG00000076864.21	Distal intron		2.10971e-11
chr1	21605516	21605653	-	4.84782	RAP1GAP	ENSG00000076864.21	Proximal intron		1.51456e-18
chr1	21605530	21605601	-		RAP1GAP	ENSG00000076864.21	Proximal intron	4.35834		2.057e-12
chr1	21605601	21605656	-		RAP1GAP	ENSG00000076864.21	Proximal intron	3.50354		1.89207e-06
chr1	21605653	21605722	-	3.17171	RAP1GAP	ENSG00000076864.21	Proximal intron		2.67926e-07
chr1	21616047	21616153	-	3.73561	RAP1GAP	ENSG00000076864.21	Distal intron		0.000220958
chr1	21620796	21620864	-	3.60234	RAP1GAP	ENSG00000076864.21	Distal intron		0.000561599
chr1	21621822	21621920	-	4.17171	RAP1GAP	ENSG00000076864.21	Proximal intron		5.14156e-06
chr1	21651350	21651463	-	3.26286	RAP1GAP	ENSG00000076864.21	Proximal intron		1.48668e-05
chr1	21651463	21651562	-	4.48104	RAP1GAP	ENSG00000076864.21	Proximal intron		1.88404e-07
chr1	21834956	21835102	-		HSPG2	ENSG00000142798.20	3' splice site	4.48811		1.0278e-13
chr1	21835169	21835225	-		HSPG2	ENSG00000142798.20	Proximal intron	3.59281		0.000624347
chr1	21835225	21835343	-		HSPG2	ENSG00000142798.20	Proximal intron	4.94895		3.09668e-10
chr1	21835472	21835542	-		HSPG2	ENSG00000142798.20	CDS	3.53391		0.000994142
chr1	21886797	21886889	-	3.97008	HSPG2	ENSG00000142798.20	Proximal intron		3.38781e-05
chr1	21888126	21888309	-	3.93355	HSPG2	ENSG00000142798.20	3' splice site		5.58172e-05
chr1	22502664	22502806	+		ZBTB40	ENSG00000184677.18	Proximal intron	5.13878		1.50834e-11
chr1	22502669	22502802	+	3.988	ZBTB40	ENSG00000184677.18	Proximal intron		9.4399e-10
chr1	22577769	22577910	+		EPHA8	ENSG00000070886.12	Distal intron	4.87969		1.45071e-09
chr1	22577849	22578011	+	4.53079	EPHA8	ENSG00000070886.12	Distal intron		1.24464e-07
chr1	22578110	22578233	+	4.0057	EPHA8	ENSG00000070886.12	Distal intron		2.15586e-05
chr1	22579424	22579589	+	4.53079	EPHA8	ENSG00000070886.12	Distal intron		1.24464e-07
chr1	22579485	22579603	+		EPHA8	ENSG00000070886.12	Distal intron	3.99335		5.60951e-05
chr1	22714526	22714651	+		EPHB2	ENSG00000133216.17	Distal intron	3.09191		1.21507e-06
chr1	22714529	22714629	+	3.8576	EPHB2	ENSG00000133216.17	Distal intron		8.66446e-05
chr1	22714889	22715097	+		EPHB2	ENSG00000133216.17	Distal intron	4.71714		2.50111e-16
chr1	22715122	22715267	+	4.72496	EPHB2	ENSG00000133216.17	Distal intron		6.89365e-17
chr1	22715123	22715262	+		EPHB2	ENSG00000133216.17	Distal intron	4.69042		4.15759e-16
chr1	22715267	22715330	+	3.73561	EPHB2	ENSG00000133216.17	Distal intron		0.000220958
chr1	22715717	22715792	+		EPHB2	ENSG00000133216.17	Distal intron	3.75631		0.000228974
chr1	22721437	22721506	+	3.10758	EPHB2	ENSG00000133216.17	Distal intron		6.51739e-07
chr1	22721452	22721551	+		EPHB2	ENSG00000133216.17	Distal intron	3.3065		2.25002e-05
chr1	22722967	22723077	+		EPHB2	ENSG00000133216.17	Distal intron	3.68592		1.51401e-10
chr1	22722968	22723082	+	5.51851	EPHB2	ENSG00000133216.17	Distal intron		8.42906e-16
chr1	22724361	22724399	+		EPHB2	ENSG00000133216.17	Distal intron	3.59281		0.000624347
chr1	22724990	22725063	+		EPHB2	ENSG00000133216.17	Distal intron	3.56366		1.24535e-06
chr1	22725185	22725272	+	3.55504	EPHB2	ENSG00000133216.17	Distal intron		6.12702e-07
chr1	22725272	22725314	+	3.26286	EPHB2	ENSG00000133216.17	Distal intron		1.48668e-05
chr1	22725313	22725470	+		EPHB2	ENSG00000133216.17	Distal intron	4.23435		2.4183e-11
chr1	22725530	22725593	+	3.77743	EPHB2	ENSG00000133216.17	Distal intron		0.000139758
chr1	22725717	22725815	+		EPHB2	ENSG00000133216.17	Distal intron	3.19688		5.00574e-07
chr1	22725820	22725909	+		EPHB2	ENSG00000133216.17	Distal intron	4.40838		5.92528e-07
chr1	22728237	22728304	+		EPHB2	ENSG00000133216.17	Distal intron	3.19688		5.53377e-05
chr1	22728237	22728318	+	3.36697	EPHB2	ENSG00000133216.17	Distal intron		1.86354e-08
chr1	22729803	22729871	+		EPHB2	ENSG00000133216.17	Distal intron	3.03641		0.00022869
chr1	22729901	22729949	+	5.34859	EPHB2	ENSG00000133216.17	Distal intron		6.84516e-14
chr1	22729907	22729955	+		EPHB2	ENSG00000133216.17	Distal intron	5.64939		7.09982e-17
chr1	22729949	22730051	+	4.32057	EPHB2	ENSG00000133216.17	Distal intron		5.67114e-24
chr1	22729955	22730051	+		EPHB2	ENSG00000133216.17	Distal intron	5.0885		1.37529e-21
chr1	22730051	22730158	+	3.8576	EPHB2	ENSG00000133216.17	Distal intron		9.74405e-09
chr1	22758332	22758437	+		EPHB2	ENSG00000133216.17	Distal intron	3.99335		5.60951e-05
chr1	22758491	22758587	+		EPHB2	ENSG00000133216.17	Distal intron	3.70384		0.00037428
chr1	22758645	22758744	+		EPHB2	ENSG00000133216.17	Distal intron	3.11888		8.55625e-05
chr1	22758699	22758841	+	3.34859	EPHB2	ENSG00000133216.17	Distal intron		6.02822e-06
chr1	22758744	22758843	+		EPHB2	ENSG00000133216.17	Distal intron	3.50354		1.89207e-06
chr1	22758976	22759117	+	4.20274	EPHB2	ENSG00000133216.17	Distal intron		2.31581e-11
chr1	22758994	22759115	+		EPHB2	ENSG00000133216.17	Distal intron	3.92623		5.52573e-09
chr1	22770259	22770436	+	3.4555	EPHB2	ENSG00000133216.17	Distal intron		2.49995e-06
chr1	22770283	22770380	+		EPHB2	ENSG00000133216.17	Distal intron	3.11888		8.55625e-05
chr1	22800674	22800838	+		EPHB2	ENSG00000133216.17	Distal intron	4.47251		3.57361e-07
chr1	22805699	22805800	+	3.17171	EPHB2	ENSG00000133216.17	Distal intron		3.65177e-05
chr1	22805800	22805935	+	3.10758	EPHB2	ENSG00000133216.17	Distal intron		6.51739e-07
chr1	22806507	22806591	+		EPHB2	ENSG00000133216.17	Distal intron	4.99335		1.82743e-10
chr1	22806511	22806597	+	4.71424	EPHB2	ENSG00000133216.17	Distal intron		6.62479e-09
chr1	22806652	22806732	+		EPHB2	ENSG00000133216.17	Distal intron	4.03641		3.23085e-05
chr1	22812840	22812973	+	4.292	EPHB2	ENSG00000133216.17	Distal intron		2.17534e-06
chr1	22823844	22824015	+	3.18731	EPHB2	ENSG00000133216.17	Distal intron		2.15766e-09
chr1	22823866	22823980	+		EPHB2	ENSG00000133216.17	Distal intron	4.73031		1.0396e-08
chr1	22824532	22824623	+		EPHB2	ENSG00000133216.17	Distal intron	3.34127		1.32186e-05
chr1	22840071	22840169	+	5.18731	EPHB2	ENSG00000133216.17	Distal intron		1.89736e-12
chr1	22840077	22840175	+		EPHB2	ENSG00000133216.17	Distal intron	3.85584		1.50644e-08
chr1	22841116	22841203	+		EPHB2	ENSG00000133216.17	Distal intron	4.99335		1.82743e-10
chr1	22841118	22841202	+	4.02319	EPHB2	ENSG00000133216.17	Distal intron		5.92682e-10
chr1	22841203	22841275	+		EPHB2	ENSG00000133216.17	Distal intron	3.99335		5.60951e-05
chr1	22866291	22866426	+		EPHB2	ENSG00000133216.17	Distal intron	4.19688		7.23512e-06
chr1	22867190	22867291	+		EPHB2	ENSG00000133216.17	Distal intron	5.80693		7.05496e-19
chr1	22867190	22867293	+	5.74618	EPHB2	ENSG00000133216.17	Distal intron		1.65911e-18
chr1	22867291	22867390	+		EPHB2	ENSG00000133216.17	Distal intron	4.0987		2.88885e-10
chr1	22867293	22867360	+	4.48104	EPHB2	ENSG00000133216.17	Distal intron		1.88404e-07
chr1	22867360	22867429	+	3.71424	EPHB2	ENSG00000133216.17	Distal intron		1.05915e-07
chr1	22867422	22867570	+		EPHB2	ENSG00000133216.17	Distal intron	4.0222		5.74133e-14
chr1	22884068	22884260	+		EPHB2	ENSG00000133216.17	Distal intron	4.99335		1.82743e-10
chr1	22884171	22884267	+	3.25301	EPHB2	ENSG00000133216.17	Distal intron		1.14058e-07
chr1	22901799	22901896	+		EPHB2	ENSG00000133216.17	Distal intron	4.03641		3.23085e-05
chr1	23034900	23034984	+	4.4555	KDM1A	ENSG00000004487.18	Distal intron		7.97254e-14
chr1	23034901	23034990	+		KDM1A	ENSG00000004487.18	Distal intron	3.22197		2.97154e-07
chr1	23038200	23038442	+		KDM1A	ENSG00000004487.18	Distal intron	4.62138		3.03488e-15
chr1	23063015	23063055	+	3.81807	KDM1A	ENSG00000004487.18	Distal intron		0.000143074
chr1	23063205	23063315	+	4.62543	KDM1A	ENSG00000004487.18	Distal intron		9.5095e-31
chr1	23063213	23063309	+		KDM1A	ENSG00000004487.18	Distal intron	4.62702		8.9315e-26
chr1	23063309	23063336	+		KDM1A	ENSG00000004487.18	Distal intron	5.23435		1.88725e-12
chr1	23063315	23063342	+	4.988	KDM1A	ENSG00000004487.18	Distal intron		8.89434e-11
chr1	23063336	23063434	+		KDM1A	ENSG00000004487.18	Distal intron	4.50967		1.14e-23
chr1	23063342	23063354	+	4.20274	KDM1A	ENSG00000004487.18	Distal intron		1.0988e-16
chr1	23063354	23063367	+	4.4747	KDM1A	ENSG00000004487.18	Distal intron		2.74681e-27
chr1	23063367	23063409	+	4.59652	KDM1A	ENSG00000004487.18	Distal intron		5.908e-30
chr1	23110500	23110645	-		LUZP1	ENSG00000169641.14	Distal intron	4.40838		5.92528e-07
chr1	23110513	23110707	-	4.87697	LUZP1	ENSG00000169641.14	Distal intron		6.06566e-10
chr1	23136209	23136396	-		LUZP1	ENSG00000169641.14	Distal intron	3.99335		5.60951e-05
chr1	23136243	23136372	-	4.292	LUZP1	ENSG00000169641.14	Distal intron		2.17534e-06
chr1	23142590	23142701	-		LUZP1	ENSG00000169641.14	Distal intron	3.47251		3.12478e-06
chr1	23142599	23142712	-	4.57889	LUZP1	ENSG00000169641.14	Distal intron		4.4662e-08
chr1	23142712	23142812	-	3.04047	LUZP1	ENSG00000169641.14	Distal intron		0.000141675
chr1	23142729	23142811	-		LUZP1	ENSG00000169641.14	Distal intron	3.53391		0.000994142
chr1	23392289	23392404	-	4.292	TCEA3	ENSG00000204219.11	Distal intron		2.17534e-06
chr1	23392337	23392418	-		TCEA3	ENSG00000204219.11	Distal intron	4.11888		1.18081e-05
chr1	23392410	23392493	-	3.73561	TCEA3	ENSG00000204219.11	Distal intron		0.000220958
chr1	23392540	23392688	-	3.69254	TCEA3	ENSG00000204219.11	Distal intron		9.73619e-08
chr1	23392553	23392696	-		TCEA3	ENSG00000204219.11	Distal intron	3.40838		4.97203e-06
chr1	23483440	23483551	-	3.0057	ASAP3	ENSG00000088280.20	Proximal intron		0.000233806
chr1	23693611	23693671	+	3.55504	RPL11	ENSG00000142676.14	Proximal intron		0.000930998
chr1	23695622	23695693	+	3.40304	RPL11	ENSG00000142676.14	Proximal intron		3.81438e-06
chr1	23695629	23695679	+		RPL11	ENSG00000142676.14	Proximal intron	3.53391		0.000994142
chr1	23763735	23763854	-	3.50613	ELOA-AS1	ENSG00000236810.8	Distal intron (ncRNA)		0.000893431
chr1	23977702	23977765	-	4.23311	SRSF10	ENSG00000188529.15	Distal intron		8.7809e-12
chr1	23977765	23977783	-	3.4555	SRSF10	ENSG00000188529.15	Distal intron		2.49995e-06
chr1	24777049	24777185	+		CLIC4	ENSG00000169504.15	Distal intron	3.34127		4.38857e-08
chr1	24777079	24777180	+	3.49364	CLIC4	ENSG00000169504.15	Distal intron		2.42973e-12
chr1	25357453	25357656	+	5.7979	TMEM50A	ENSG00000183726.11	Distal intron		2.25824e-19
chr1	25357476	25357558	+		TMEM50A	ENSG00000183726.11	Distal intron	3.37522		7.99043e-06
chr1	25357558	25357653	+		TMEM50A	ENSG00000183726.11	Distal intron	3.73031		1.03569e-07
chr1	25619622	25619728	+	5.74618	MAN1C1	ENSG00000117643.15	Distal intron		1.65911e-18
chr1	25619631	25619718	+		MAN1C1	ENSG00000117643.15	Distal intron	3.27088		1.14161e-07
chr1	25703823	25703915	+	3.55504	MAN1C1	ENSG00000117643.15	Distal intron		0.000930998
chr1	25722800	25722905	+	4.23311	MAN1C1	ENSG00000117643.15	Distal intron		3.26828e-06
chr1	25773188	25773282	+	4.0057	MAN1C1	ENSG00000117643.15	Distal intron		2.15586e-05
chr1	25773282	25773363	+	3.40304	MAN1C1	ENSG00000117643.15	Distal intron		3.81438e-06
chr1	26235403	26235524	+		CEP85	ENSG00000130695.16	Distal intron	3.59281		0.000624347
chr1	26780815	26780881	+	3.50406	ARID1A	ENSG00000117713.21	3' UTR		2.9704e-49
chr1	26832098	26832130	+	3.8576	ZDHHC18	ENSG00000204160.12	5' splice site		8.66446e-05
chr1	26854025	26854139	+		ZDHHC18	ENSG00000204160.12	3' UTR	4.17134		1.15118e-15
chr1	26854139	26854187	+		ZDHHC18	ENSG00000204160.12	3' UTR	5.0987		8.17421e-22
chr1	26854147	26854188	+	3.95558	ZDHHC18	ENSG00000204160.12	3' UTR		7.6404e-16
chr1	26854187	26854266	+		ZDHHC18	ENSG00000204160.12	3' UTR	4.62138		2.20976e-22
chr1	26854188	26854264	+	4.53689	ZDHHC18	ENSG00000204160.12	3' UTR		1.72958e-28
chr1	26854373	26854423	+	3.62543	ZDHHC18	ENSG00000204160.12	3' UTR		2.44543e-07
chr1	26854423	26854500	+	3.58675	ZDHHC18	ENSG00000204160.12	3' UTR		3.02796e-10
chr1	26854724	26854746	+	4.14	ZDHHC18	ENSG00000204160.12	3' UTR		8.43357e-06
chr1	26854744	26854825	+		ZDHHC18	ENSG00000204160.12	3' UTR	3.42288		5.5779e-18
chr1	26854746	26854802	+	3.88846	ZDHHC18	ENSG00000204160.12	3' UTR		4.4982e-15
chr1	26854802	26854819	+	3.36239	ZDHHC18	ENSG00000204160.12	3' UTR		5.8684e-11
chr1	26854819	26854854	+	4.21583	ZDHHC18	ENSG00000204160.12	3' UTR		2.4335e-26
chr1	26854825	26854948	+		ZDHHC18	ENSG00000204160.12	3' UTR	4.40565		9.9629e-51
chr1	26854854	26854878	+	4.09746	ZDHHC18	ENSG00000204160.12	3' UTR		1.418e-43
chr1	26854878	26855004	+	4.15874	ZDHHC18	ENSG00000204160.12	3' UTR		2.9557e-59
chr1	26854948	26855008	+		ZDHHC18	ENSG00000204160.12	3' UTR	3.83159		9.58174e-16
chr1	26855037	26855083	+		ZDHHC18	ENSG00000204160.12	3' UTR	3.03641		3.02858e-06
chr1	26855189	26855199	+	3.81807	ZDHHC18	ENSG00000204160.12	3' UTR		0.000143074
chr1	26855231	26855346	+		ZDHHC18	ENSG00000204160.12	3' UTR	5.4408		1.92439e-14
chr1	26856370	26856442	+	5.37607	ZDHHC18	ENSG00000204160.12	3' UTR		2.49088e-14
chr1	26856380	26856433	+		ZDHHC18	ENSG00000204160.12	3' UTR	4.01504		1.26633e-09
chr1	26927185	26927269	+	3.87054	NUDC	ENSG00000090273.14	Distal intron		7.62495e-13
chr1	26927189	26927354	+		NUDC	ENSG00000090273.14	Distal intron	5.56366		9.00077e-16
chr1	26927269	26927358	+	4.218	NUDC	ENSG00000090273.14	Distal intron		1.3899e-11
chr1	27106852	27106990	-		SLC9A1	ENSG00000090020.11	Distal intron	3.70384		0.00037428
chr1	27107422	27107519	-		SLC9A1	ENSG00000090020.11	Proximal intron	3.59281		0.000624347
chr1	27118982	27119124	-	3.60234	SLC9A1	ENSG00000090020.11	Distal intron		0.000561599
chr1	27119003	27119136	-		SLC9A1	ENSG00000090020.11	Distal intron	3.99335		5.60951e-05
chr1	27235398	27235496	+	5.07441	WDTC1	ENSG00000142784.16	Proximal intron		2.2177e-11
chr1	27235407	27235509	+		WDTC1	ENSG00000142784.16	Proximal intron	3.87969		1.53331e-08
chr1	27473841	27473957	-	3.28477	WASF2	ENSG00000158195.11	Distal intron		1.4491e-14
chr1	27473846	27473951	-		WASF2	ENSG00000158195.11	Distal intron	4.18161		1.2934e-18
chr1	27489147	27489297	-		WASF2	ENSG00000158195.11	Distal intron	4.36399		2.98129e-18
chr1	27489175	27489308	-	3.90554	WASF2	ENSG00000158195.11	Distal intron		2.52641e-17
chr1	27489297	27489386	-		WASF2	ENSG00000158195.11	Distal intron	4.07823		1.31103e-14
chr1	27489308	27489389	-	5.02319	WASF2	ENSG00000158195.11	Distal intron		5.80264e-11
chr1	27489386	27489481	-		WASF2	ENSG00000158195.11	Distal intron	3.89147		2.40758e-16
chr1	27489389	27489504	-	5.97907	WASF2	ENSG00000158195.11	Proximal intron		7.19415e-22
chr1	27489519	27489669	-	4.14	WASF2	ENSG00000158195.11	Proximal intron		7.17381e-16
chr1	27489528	27489651	-		WASF2	ENSG00000158195.11	Proximal intron	3.6632		1.22297e-13
chr1	27489732	27489807	-	3.4555	WASF2	ENSG00000158195.11	Proximal intron		2.49995e-06
chr1	27489732	27489823	-		WASF2	ENSG00000158195.11	Proximal intron	5.19688		3.21237e-12
chr1	27489823	27489902	-		WASF2	ENSG00000158195.11	5' splice site	5.07823		3.98627e-11
chr1	27489902	27489971	-		WASF2	ENSG00000158195.11	5' splice site	4.67687		3.01585e-08
chr1	27534521	27534649	-	3.38769	AHDC1	ENSG00000126705.15	3' UTR		5.4393e-14
chr1	27557533	27557616	-	4.57889	AHDC1	ENSG00000126705.15	Distal intron		4.4662e-08
chr1	27557754	27557802	-	3.53079	AHDC1	ENSG00000126705.15	Distal intron		9.80666e-13
chr1	27557802	27557858	-	4.87697	AHDC1	ENSG00000126705.15	Proximal intron		6.06566e-10
chr1	27557882	27557995	-	4.22306	AHDC1	ENSG00000126705.15	Proximal intron		7.30239e-17
chr1	27562451	27562512	-	4.14	AHDC1	ENSG00000126705.15	Distal intron		8.43357e-06
chr1	27562606	27562653	-		AHDC1	ENSG00000126705.15	Distal intron	3.94895		5.22094e-05
chr1	27562613	27562681	-	4.4555	AHDC1	ENSG00000126705.15	Distal intron		3.23407e-07
chr1	27562681	27562743	-	4.37607	AHDC1	ENSG00000126705.15	Distal intron		8.3933e-07
chr1	27562764	27562921	-	6.71424	AHDC1	ENSG00000126705.15	Distal intron		4.12627e-37
chr1	27562783	27562961	-		AHDC1	ENSG00000126705.15	Distal intron	4.53391		7.49681e-21
chr1	27562921	27562971	-	3.32057	AHDC1	ENSG00000126705.15	Distal intron		9.4724e-06
chr1	27562961	27563069	-		AHDC1	ENSG00000126705.15	Distal intron	3.89147		2.40758e-16
chr1	27562971	27563067	-	5.4999	AHDC1	ENSG00000126705.15	Distal intron		3.24462e-30
chr1	27563067	27563164	-	6.68707	AHDC1	ENSG00000126705.15	Distal intron		1.76563e-36
chr1	27563069	27563155	-		AHDC1	ENSG00000126705.15	Distal intron	4.45145		1.49991e-19
chr1	27563194	27563272	-	4.60234	AHDC1	ENSG00000126705.15	Distal intron		1.78838e-15
chr1	27563200	27563272	-		AHDC1	ENSG00000126705.15	Distal intron	4.07823		4.71651e-10
chr1	27563320	27563382	-	5.17171	AHDC1	ENSG00000126705.15	Distal intron		3.23449e-12
chr1	27563327	27563447	-		AHDC1	ENSG00000126705.15	Distal intron	4.47251		1.79117e-13
chr1	27563382	27563449	-	5.48104	AHDC1	ENSG00000126705.15	Distal intron		2.21533e-15
chr1	27563447	27563552	-		AHDC1	ENSG00000126705.15	Distal intron	3.61192		6.49923e-10
chr1	27563449	27563561	-	4.09661	AHDC1	ENSG00000126705.15	Distal intron		3.13328e-15
chr1	27572452	27572543	-	4.40304	AHDC1	ENSG00000126705.15	Distal intron		4.88413e-07
chr1	27572543	27572634	-	3.20274	AHDC1	ENSG00000126705.15	Distal intron		3.8558e-05
chr1	27572713	27572844	-	3.25301	AHDC1	ENSG00000126705.15	Distal intron		1.14058e-07
chr1	27593470	27593537	-		AHDC1	ENSG00000126705.15	Distal intron	3.07823		0.000138067
chr1	27594130	27594314	-		AHDC1	ENSG00000126705.15	Distal intron	3.73903		3.28453e-11
chr1	27594225	27594353	-	3.14	AHDC1	ENSG00000126705.15	Distal intron		5.77588e-05
chr1	27594414	27594557	-		AHDC1	ENSG00000126705.15	Distal intron	3.64939		2.77774e-07
chr1	27596094	27596128	-	3.89608	AHDC1	ENSG00000126705.15	Distal intron		5.4975e-05
chr1	27596232	27596257	-		AHDC1	ENSG00000126705.15	Distal intron	3.99335		5.60951e-05
chr1	27596338	27596434	-		AHDC1	ENSG00000126705.15	Distal intron	3.90315		1.09109e-12
chr1	27596340	27596434	-	3.79111	AHDC1	ENSG00000126705.15	Distal intron		4.85481e-12
chr1	27596434	27596536	-	3.94583	AHDC1	ENSG00000126705.15	Distal intron		1.19159e-13
chr1	27596434	27596555	-		AHDC1	ENSG00000126705.15	Distal intron	3.55776		1.1417e-11
chr1	27596536	27596566	-	3.53079	AHDC1	ENSG00000126705.15	Distal intron		9.97723e-07
chr1	27596555	27596705	-		AHDC1	ENSG00000126705.15	Distal intron	4.28626		1.278e-27
chr1	27596566	27596686	-	5.09109	AHDC1	ENSG00000126705.15	Distal intron		3.4513e-33
chr1	27596686	27596797	-	5.03185	AHDC1	ENSG00000126705.15	Distal intron		1.71853e-21
chr1	27596705	27596782	-		AHDC1	ENSG00000126705.15	Distal intron	3.4408		2.36901e-11
chr1	27596782	27596873	-		AHDC1	ENSG00000126705.15	Distal intron	4.28285		3.47306e-17
chr1	27596797	27596872	-	6.03185	AHDC1	ENSG00000126705.15	Distal intron		1.037e-22
chr1	27596872	27596973	-	5.33465	AHDC1	ENSG00000126705.15	Distal intron		6.51386e-27
chr1	27596873	27596967	-		AHDC1	ENSG00000126705.15	Distal intron	4.64011		1.4522e-22
chr1	27596967	27597068	-		AHDC1	ENSG00000126705.15	Distal intron	4.58316		9.91821e-22
chr1	27596973	27597058	-	5.59066	AHDC1	ENSG00000126705.15	Distal intron		1.21907e-16
chr1	27597058	27597134	-	4.32057	AHDC1	ENSG00000126705.15	Distal intron		1.33951e-12
chr1	27597068	27597201	-		AHDC1	ENSG00000126705.15	Distal intron	4.48293		5.88436e-20
chr1	27597134	27597209	-	3.83797	AHDC1	ENSG00000126705.15	Distal intron		1.64551e-08
chr1	27597618	27597642	-	3.77743	AHDC1	ENSG00000126705.15	Distal intron		0.000139758
chr1	27598368	27598393	-	3.55504	AHDC1	ENSG00000126705.15	Distal intron		0.000930998
chr1	27598583	27598625	-		AHDC1	ENSG00000126705.15	Distal intron	3.34127		1.32186e-05
chr1	27600975	27601045	-	3.77743	AHDC1	ENSG00000126705.15	Distal intron		0.000139758
chr1	27601966	27602045	-		AHDC1	ENSG00000126705.15	Distal intron	4.40838		5.92528e-07
chr1	27760717	27760760	+	3.81807	FAM76A	ENSG00000009780.16	3' UTR		1.53303e-08
chr1	27760717	27760812	+		FAM76A	ENSG00000009780.16	3' UTR	4.4408		6.20223e-07
chr1	27760760	27760821	+	5.40304	FAM76A	ENSG00000009780.16	3' UTR		1.52855e-14
chr1	27786657	27786730	+		STX12	ENSG00000117758.14	Distal intron	4.40838		5.92528e-07
chr1	27786657	27786733	+	4.26286	STX12	ENSG00000117758.14	Distal intron		1.99672e-06
chr1	28421935	28422035	+	3.40304	PHACTR4	ENSG00000204138.13	Distal intron		3.81438e-06
chr1	28458106	28458223	+	4.20274	PHACTR4	ENSG00000204138.13	Proximal intron		5.62931e-06
chr1	28458901	28459010	+	3.10758	PHACTR4	ENSG00000204138.13	3' splice site		9.51962e-05
chr1	28467344	28467494	+	4.02319	PHACTR4	ENSG00000204138.13	Distal intron		5.92682e-10
chr1	28760264	28760351	+	3.81807	YTHDF2	ENSG00000198492.16	Distal intron		0.000143074
chr1	28963261	28963421	+	3.07441	EPB41	ENSG00000159023.22	Distal intron		8.92992e-05
chr1	28963313	28963444	+		EPB41	ENSG00000159023.22	Distal intron	3.99335		5.60951e-05
chr1	29236542	29236594	+		PTPRU	ENSG00000060656.20	5' UTR	3.70384		0.00037428
chr1	29236790	29236852	+		PTPRU	ENSG00000060656.20	5' splice site	4.75631		6.42863e-09
chr1	29236793	29236953	+	5.51851	PTPRU	ENSG00000060656.20	5' splice site		8.42906e-16
chr1	29236852	29236913	+		PTPRU	ENSG00000060656.20	Proximal intron	4.75631		6.42863e-09
chr1	29236947	29236999	+		PTPRU	ENSG00000060656.20	Proximal intron	4.07823		1.92206e-05
chr1	29236953	29237083	+	4.73561	PTPRU	ENSG00000060656.20	Proximal intron		7.05163e-09
chr1	29237035	29237103	+		PTPRU	ENSG00000060656.20	Proximal intron	4.07823		1.92206e-05
chr1	29237102	29237232	+	5.17171	PTPRU	ENSG00000060656.20	Proximal intron		3.23449e-12
chr1	29237133	29237227	+		PTPRU	ENSG00000060656.20	Proximal intron	5.19688		3.21237e-12
chr1	29237273	29237405	+		PTPRU	ENSG00000060656.20	Distal intron	5.07823		3.98627e-11
chr1	29237327	29237413	+	4.71424	PTPRU	ENSG00000060656.20	Distal intron		6.62479e-09
chr1	29237413	29237473	+	4.40304	PTPRU	ENSG00000060656.20	Distal intron		4.88413e-07
chr1	29237446	29237566	+		PTPRU	ENSG00000060656.20	Distal intron	5.2888		7.13334e-13
chr1	29237473	29237559	+	4.50613	PTPRU	ENSG00000060656.20	Distal intron		1.15744e-07
chr1	29237564	29237664	+	4.42951	PTPRU	ENSG00000060656.20	Distal intron		2.99539e-07
chr1	29237566	29237672	+		PTPRU	ENSG00000060656.20	Distal intron	4.90315		8.36123e-10
chr1	29238081	29238189	+		PTPRU	ENSG00000060656.20	Distal intron	4.25273		1.48541e-11
chr1	29238088	29238235	+	4.18731	PTPRU	ENSG00000060656.20	Distal intron		2.24405e-11
chr1	29238235	29238329	+	4.40304	PTPRU	ENSG00000060656.20	Distal intron		4.88413e-07
chr1	29238242	29238308	+		PTPRU	ENSG00000060656.20	Distal intron	4.34127		1.61155e-06
chr1	29238384	29238430	+		PTPRU	ENSG00000060656.20	Distal intron	3.75631		0.000228974
chr1	29280303	29280344	+		PTPRU	ENSG00000060656.20	Proximal intron	3.53391		0.000994142
chr1	29280525	29280647	+		PTPRU	ENSG00000060656.20	Proximal intron	3.38636		2.8772e-08
chr1	29280543	29280660	+	4.4555	PTPRU	ENSG00000060656.20	Proximal intron		3.23407e-07
chr1	29280647	29280733	+		PTPRU	ENSG00000060656.20	Distal intron	4.05748		7.96501e-10
chr1	29280660	29280760	+	5.27751	PTPRU	ENSG00000060656.20	Distal intron		2.76192e-13
chr1	29280733	29280879	+		PTPRU	ENSG00000060656.20	Distal intron	5.15841		1.15575e-22
chr1	29280760	29280879	+	4.42951	PTPRU	ENSG00000060656.20	Distal intron		1.24335e-13
chr1	29282216	29282320	+		PTPRU	ENSG00000060656.20	Proximal intron	3.61192		6.49923e-10
chr1	29282219	29282320	+	3.19247	PTPRU	ENSG00000060656.20	Proximal intron		2.81034e-07
chr1	29289194	29289496	+	3.65938	PTPRU	ENSG00000060656.20	Proximal intron		4.00755e-14
chr1	29289381	29289499	+		PTPRU	ENSG00000060656.20	Proximal intron	4.83159		2.28378e-09
chr1	30879257	30879309	-	3.73561	SDC3	ENSG00000162512.16	Distal intron		0.000220958
chr1	30880933	30881076	-	5.87697	SDC3	ENSG00000162512.16	Distal intron		2.00155e-20
chr1	30880937	30881079	-		SDC3	ENSG00000162512.16	Distal intron	4.10546		5.00551e-15
chr1	30881117	30881233	-	3.81807	SDC3	ENSG00000162512.16	Distal intron		3.17991e-12
chr1	30881138	30881224	-		SDC3	ENSG00000162512.16	Distal intron	3.90315		9.05311e-09
chr1	30881233	30881281	-	3.57889	SDC3	ENSG00000162512.16	Distal intron		3.93709e-07
chr1	30881281	30881351	-	4.50613	SDC3	ENSG00000162512.16	Distal intron		1.15744e-07
chr1	30881284	30881331	-		SDC3	ENSG00000162512.16	Distal intron	3.15841		5.44321e-05
chr1	30881373	30881473	-	3.93355	SDC3	ENSG00000162512.16	Distal intron		2.39479e-09
chr1	30881412	30881475	-		SDC3	ENSG00000162512.16	Distal intron	4.34127		1.61155e-06
chr1	30881662	30881778	-		SDC3	ENSG00000162512.16	Distal intron	3.90315		9.05311e-09
chr1	30881772	30881906	-	3.84455	SDC3	ENSG00000162512.16	Distal intron		1.22423e-12
chr1	30881793	30881902	-		SDC3	ENSG00000162512.16	Distal intron	4.15841		1.06991e-10
chr1	30881902	30881972	-		SDC3	ENSG00000162512.16	Distal intron	3.50354		1.89207e-06
chr1	30881906	30881981	-	4.69254	SDC3	ENSG00000162512.16	Distal intron		1.07375e-08
chr1	30882029	30882149	-	4.07441	SDC3	ENSG00000162512.16	Distal intron		4.66775e-15
chr1	30882047	30882165	-		SDC3	ENSG00000162512.16	Distal intron	3.18161		9.8928e-09
chr1	30882149	30882263	-	3.70704	SDC3	ENSG00000162512.16	Distal intron		3.07417e-11
chr1	30882165	30882211	-		SDC3	ENSG00000162512.16	Distal intron	4.15841		1.25632e-05
chr1	30882396	30882441	-		SDC3	ENSG00000162512.16	Distal intron	3.64939		0.000630336
chr1	30882403	30882448	-	3.64815	SDC3	ENSG00000162512.16	Distal intron		0.000354064
chr1	30882506	30882563	-	3.97008	SDC3	ENSG00000162512.16	Distal intron		3.38781e-05
chr1	30882605	30882659	-		SDC3	ENSG00000162512.16	Distal intron	3.3065		2.25002e-05
chr1	30888487	30888567	-		SDC3	ENSG00000162512.16	Distal intron	3.07823		0.000138067
chr1	30893895	30893992	-	3.55504	SDC3	ENSG00000162512.16	Distal intron		6.12702e-07
chr1	30895120	30895211	-	3.38511	SDC3	ENSG00000162512.16	Distal intron		1.15061e-08
chr1	30902733	30902798	-	3.42951	SDC3	ENSG00000162512.16	Distal intron		2.43548e-06
chr1	30902798	30902864	-	4.64815	SDC3	ENSG00000162512.16	Distal intron		1.72114e-08
chr1	30902817	30902867	-		SDC3	ENSG00000162512.16	Distal intron	3.75631		0.000228974
chr1	30902864	30902980	-	4.30636	SDC3	ENSG00000162512.16	Distal intron		2.11329e-12
chr1	30902867	30903000	-		SDC3	ENSG00000162512.16	Distal intron	4.11888		3.15371e-10
chr1	30903001	30903098	-		SDC3	ENSG00000162512.16	Distal intron	4.53391		1.31708e-07
chr1	30903124	30903273	-	3.52262	SDC3	ENSG00000162512.16	Distal intron		1.20967e-09
chr1	30903273	30903366	-	4.41633	SDC3	ENSG00000162512.16	Distal intron		2.05622e-13
chr1	30903366	30903461	-	4.07441	SDC3	ENSG00000162512.16	Distal intron		4.66775e-15
chr1	30903372	30903475	-		SDC3	ENSG00000162512.16	Distal intron	3.47251		6.82418e-09
chr1	30903542	30903668	-	3.34859	SDC3	ENSG00000162512.16	Distal intron		1.82772e-08
chr1	30904790	30904824	-		SDC3	ENSG00000162512.16	Distal intron	3.59281		0.000624347
chr1	30905001	30905115	-		SDC3	ENSG00000162512.16	Distal intron	3.29473		1.20482e-07
chr1	30905243	30905287	-		SDC3	ENSG00000162512.16	Distal intron	3.70384		0.00037428
chr1	30905479	30905526	-	4.292	SDC3	ENSG00000162512.16	Distal intron		2.17534e-06
chr1	30905586	30905662	-	4.23311	SDC3	ENSG00000162512.16	Distal intron		8.7809e-12
chr1	30905789	30905878	-	3.95193	SDC3	ENSG00000162512.16	Distal intron		6.3285e-18
chr1	30905796	30905876	-		SDC3	ENSG00000162512.16	Distal intron	3.91858		6.60178e-13
chr1	30905888	30906074	-	5.07441	SDC3	ENSG00000162512.16	Distal intron		8.99244e-33
chr1	30905894	30905994	-		SDC3	ENSG00000162512.16	Distal intron	4.98237		4.78669e-20
chr1	30906109	30906158	-	4.48104	SDC3	ENSG00000162512.16	Distal intron		1.88404e-07
chr1	30906244	30906320	-	4.17171	SDC3	ENSG00000162512.16	Distal intron		3.55846e-11
chr1	30906253	30906295	-		SDC3	ENSG00000162512.16	Distal intron	3.53391		1.18016e-06
chr1	30906508	30906574	-	3.77743	SDC3	ENSG00000162512.16	Distal intron		4.17872e-08
chr1	30906512	30906572	-		SDC3	ENSG00000162512.16	Distal intron	4.01504		1.26633e-09
chr1	30906909	30906992	-		SDC3	ENSG00000162512.16	Distal intron	4.70384		4.35714e-16
chr1	30906917	30906993	-	4.34859	SDC3	ENSG00000162512.16	Distal intron		8.22735e-13
chr1	30907026	30907107	-		SDC3	ENSG00000162512.16	Distal intron	5.40838		3.27521e-14
chr1	30907045	30907093	-	4.50613	SDC3	ENSG00000162512.16	Distal intron		1.15744e-07
chr1	30907173	30907226	-		SDC3	ENSG00000162512.16	Distal intron	3.19688		5.00574e-07
chr1	30907253	30907298	-	4.83797	SDC3	ENSG00000162512.16	Distal intron		9.78297e-10
chr1	30907257	30907334	-		SDC3	ENSG00000162512.16	Distal intron	5.64939		7.09982e-17
chr1	30907298	30907400	-	5.30636	SDC3	ENSG00000162512.16	Distal intron		2.79775e-26
chr1	30907334	30907389	-		SDC3	ENSG00000162512.16	Distal intron	5.32399		2.44738e-13
chr1	30907389	30907515	-		SDC3	ENSG00000162512.16	Distal intron	6.54141		7.9667e-32
chr1	30907400	30907514	-	5.07441	SDC3	ENSG00000162512.16	Distal intron		8.99244e-33
chr1	30907536	30907578	-	5.42951	SDC3	ENSG00000162512.16	Distal intron		9.93653e-15
chr1	30907540	30907628	-		SDC3	ENSG00000162512.16	Distal intron	6.02577		5.26214e-22
chr1	30907578	30907627	-	5.68157	SDC3	ENSG00000162512.16	Distal intron		1.14803e-17
chr1	30907627	30907731	-	4.48104	SDC3	ENSG00000162512.16	Distal intron		3.07615e-14
chr1	30907628	30907711	-		SDC3	ENSG00000162512.16	Distal intron	5.34127		1.51289e-13
chr1	30907935	30908016	-	3.64815	SDC3	ENSG00000162512.16	Proximal intron		1.28819e-10
chr1	30907942	30907997	-		SDC3	ENSG00000162512.16	Proximal intron	3.85584		1.50644e-08
chr1	30908016	30908067	-	3.04047	SDC3	ENSG00000162512.16	Proximal intron		1.57994e-06
chr1	30933338	30933462	-	3.27912	PUM1	ENSG00000134644.16	CDS		3.728e-16
chr1	30933364	30933545	-		PUM1	ENSG00000134644.16	3' splice site	4.99335		8.37971e-30
chr1	30933462	30933572	-	3.87054	PUM1	ENSG00000134644.16	Proximal intron		7.62495e-13
chr1	30933616	30933690	-		PUM1	ENSG00000134644.16	Proximal intron	3.53391		1.18016e-06
chr1	30934009	30934144	-		PUM1	ENSG00000134644.16	Distal intron	5.34127		1.51289e-13
chr1	30934273	30934320	-	3.07441	PUM1	ENSG00000134644.16	Distal intron		8.92992e-05
chr1	30934497	30934576	-	3.10758	PUM1	ENSG00000134644.16	Distal intron		9.51962e-05
chr1	30957021	30957162	-		PUM1	ENSG00000134644.16	Distal intron	3.06443		1.89355e-06
chr1	30968681	30968738	-		PUM1	ENSG00000134644.16	Proximal intron	3.75631		0.000228974
chr1	30982179	30982252	-		PUM1	ENSG00000134644.16	Distal intron	3.34127		1.32186e-05
chr1	31011090	31011279	-		PUM1	ENSG00000134644.16	Distal intron	3.24173		3.7707e-09
chr1	31011092	31011278	-	3.72496	PUM1	ENSG00000134644.16	Distal intron		6.39228e-15
chr1	31025309	31025452	-		PUM1	ENSG00000134644.16	Distal intron	3.56366		1.24535e-06
chr1	31199370	31199439	-		NKAIN1	ENSG00000084628.10	Distal intron	4.3065		2.79776e-06
chr1	31199559	31199609	-	3.89608	NKAIN1	ENSG00000084628.10	Distal intron		5.4975e-05
chr1	31199845	31200020	-		NKAIN1	ENSG00000084628.10	Distal intron	4.25638		1.1446e-19
chr1	31199868	31200015	-	3.83137	NKAIN1	ENSG00000084628.10	Distal intron		4.3737e-17
chr1	31200015	31200110	-	5.20274	NKAIN1	ENSG00000084628.10	Distal intron		2.08543e-24
chr1	31200020	31200120	-		NKAIN1	ENSG00000084628.10	Distal intron	4.12886		5.31189e-20
chr1	31239034	31239098	-	3.7979	NKAIN1	ENSG00000084628.10	Proximal intron		2.46937e-08
chr1	31239098	31239129	-	3.21293	NKAIN1	ENSG00000084628.10	Proximal intron		1.71875e-07
chr1	31239317	31239411	-	3.7214	NKAIN1	ENSG00000084628.10	5' splice site		1.93932e-11
chr1	31286076	31286205	-		SNRNP40	ENSG00000060688.13	Distal intron	3.4408		5.31822e-06
chr1	31286148	31286187	-	3.60234	SNRNP40	ENSG00000060688.13	Distal intron		0.000561599
chr1	31334358	31334467	+		ZCCHC17	ENSG00000121766.16	Distal intron	3.70384		0.00037428
chr1	31414100	31414229	+		SERINC2	ENSG00000168528.12	5' splice site	4.51119		4.16643e-27
chr1	31414281	31414373	+	4.74267	SERINC2	ENSG00000168528.12	Proximal intron		1.65036e-25
chr1	31414288	31414344	+		SERINC2	ENSG00000168528.12	Proximal intron	4.83159		7.28111e-18
chr1	31414344	31414373	+		SERINC2	ENSG00000168528.12	Proximal intron	3.99335		9.5083e-14
chr1	31414373	31414445	+		SERINC2	ENSG00000168528.12	Proximal intron	4.07135		2.4561e-20
chr1	31414373	31414517	+	4.49901	SERINC2	ENSG00000168528.12	Proximal intron		1.755e-32
chr1	31414445	31414517	+		SERINC2	ENSG00000168528.12	Proximal intron	3.80693		1.1658e-16
chr1	31414517	31414574	+	5.40304	SERINC2	ENSG00000168528.12	Proximal intron		1.52855e-14
chr1	31414517	31414575	+		SERINC2	ENSG00000168528.12	Proximal intron	5.71714		1.59368e-17
chr1	31414602	31414706	+		SERINC2	ENSG00000168528.12	Distal intron	5.59569		1.4913e-51
chr1	31414602	31414708	+	4.4555	SERINC2	ENSG00000168528.12	Distal intron		1.303e-48
chr1	31414706	31414753	+		SERINC2	ENSG00000168528.12	Distal intron	3.87495		7.98e-15
chr1	31414708	31414758	+	3.30159	SERINC2	ENSG00000168528.12	Distal intron		2.2405e-11
chr1	31414753	31414795	+		SERINC2	ENSG00000168528.12	Distal intron	3.85584		1.2957e-14
chr1	31414794	31414888	+	3.30965	SERINC2	ENSG00000168528.12	Distal intron		2.4626e-23
chr1	31414795	31414883	+		SERINC2	ENSG00000168528.12	Distal intron	3.86021		1.0418e-30
chr1	31414883	31414940	+		SERINC2	ENSG00000168528.12	Distal intron	3.31819		2.0246e-11
chr1	31414940	31415032	+		SERINC2	ENSG00000168528.12	Distal intron	3.05515		2.6038e-13
chr1	31415283	31415339	+		SERINC2	ENSG00000168528.12	Distal intron	3.3919		6.14458e-11
chr1	31429289	31429335	+	3.21293	SERINC2	ENSG00000168528.12	3' splice site		1.71875e-07
chr1	31618433	31618518	+	3.97008	HCRTR1	ENSG00000121764.12	Proximal intron		3.38781e-05
chr1	31693372	31693463	-	3.97008	COL16A1	ENSG00000084636.18	Proximal intron		3.38781e-05
chr1	31693379	31693469	-		COL16A1	ENSG00000084636.18	Proximal intron	4.03641		3.23085e-05
chr1	31693551	31693654	-		COL16A1	ENSG00000084636.18	Proximal intron	3.19688		5.53377e-05
chr1	31693687	31693797	-		COL16A1	ENSG00000084636.18	Proximal intron	4.50354		2.13375e-07
chr1	31693893	31694026	-	3.17171	COL16A1	ENSG00000084636.18	Proximal intron		3.65177e-05
chr1	31693920	31694049	-		COL16A1	ENSG00000084636.18	5' splice site	3.24663		1.81579e-07
chr1	31728738	31728833	-	5.12388	ADGRB2	ENSG00000121753.13	Proximal intron		6.07623e-23
chr1	31728741	31728832	-		ADGRB2	ENSG00000121753.13	Proximal intron	5.3919		4.17237e-27
chr1	31728832	31728938	-		ADGRB2	ENSG00000121753.13	Proximal intron	4.51374		1.221e-20
chr1	31728833	31728916	-	5.7877	ADGRB2	ENSG00000121753.13	Proximal intron		3.66286e-19
chr1	31728916	31728961	-	3.69254	ADGRB2	ENSG00000121753.13	Proximal intron		9.73619e-08
[truncated: 56,642 more rows]
