# Supplementary material for: A human forebrain organoid model phenocopies dysregulated RNA and protein homeostasis in ALS/FTD-associated TDP-43 proteinopathies
Source: bioRxiv. 2025 Nov 10:2025.11.09.687455. Preprint. [Version 1] doi: 10.1101/2025.11.09.687455 (PMC12642313; doi:10.1101/2025.11.09.687455)
Supplement: Supplement 6 [file media-6.xlsx]

## Sheet: CE_significant
Table S5. Detected alternative splicing events in homozygous K181E organoids.
GeneID	geneSymbol	chr	strand	exonStart_0base	exonEnd	upstreamES	upstreamEE	downstreamES	downstreamEE
ENSG00000077080.10	ACTL6B	chr7	-	100650574	100650643	100650062	100650135	100655018	100655119
ENSG00000077080.10	ACTL6B	chr7	-	100650574	100650663	100650062	100650135	100655018	100655119
ENSG00000148090.12	AUH	chr9	-	91219128	91219295	91217276	91217327	91220804	91220992
ENSG00000058404.21	CAMK2B	chr7	-	44258489	44258610	44254541	44254607	44258871	44258926
ENSG00000099625.14	CBARP	chr19	-	1235311	1235390	1235007	1235145	1235500	1235565
ENSG00000233098.10	CCDC144NL-AS1	chr17	+	20892029	20892122	20868546	20868685	20892229	20892432
ENSG00000103426.12	CORO7-PAM16	chr16	-	4367183	4367442	4365490	4365545	4387985	4388068
ENSG00000103426.12	CORO7-PAM16	chr16	-	4367297	4367442	4365490	4365545	4387985	4388068
ENSG00000142002.19	DPP9	chr19	-	4683189	4683321	4682695	4682838	4683476	4683773
ENSG00000203666.13	EFCAB2	chr1	+	245022168	245022296	245017241	245017326	245059385	245059458
ENSG00000164659.15	ELAPOR2	chr7	-	87039755	87039871	86964903	86965024	87059324	87059654
ENSG00000144366.17	GULP1	chr2	+	188588650	188588723	188587854	188587949	188593939	188595931
ENSG00000228315.12	GUSBP11	chr22	-	23699554	23699705	23695172	23695517	23700725	23700845
ENSG00000148153.14	INIP	chr9	-	112712216	112712300	112694130	112694233	112716460	112716541
ENSG00000148153.14	INIP	chr9	-	112712216	112712360	112694130	112694233	112716460	112716541
ENSG00000171105.14	INSR	chr19	-	7169719	7169831	7167967	7168094	7170536	7170751
ENSG00000005884.18	ITGA3	chr17	+	50081096	50081155	50080316	50080375	50081309	50081408
ENSG00000186960.14	LINC01551	chr14	+	28791168	28791319	28773359	28773433	28791879	28793234
ENSG00000186960.14	LINC01551	chr14	+	28791168	28791315	28773359	28773433	28791879	28793234
ENSG00000186960.14	LINC01551	chr14	+	28791168	28791315	28775104	28775205	28791879	28793234
ENSG00000186960.14	LINC01551	chr14	+	28791168	28791317	28773359	28773433	28791879	28793234
ENSG00000157193.18	LRP8	chr1	-	53274699	53274820	53271226	53271346	53275630	53275753
ENSG00000225783.9	MIAT	chr22	+	26667218	26667275	26665530	26666937	26668157	26676475
ENSG00000107672.15	NSMCE4A	chr10	-	121973522	121973599	121970938	121971069	121974003	121975216
ENSG00000205978.6	NYNRIN	chr14	+	24412643	24412691	24411353	24411450	24412996	24413098
ENSG00000148832.16	PAOX	chr10	+	133390906	133391154	133389589	133389747	133391311	133391663
ENSG00000148832.16	PAOX	chr10	+	133390906	133391098	133389589	133389747	133391311	133391694
ENSG00000067057.19	PFKP	chr10	+	3099623	3099819	3099274	3099352	3101364	3101554
ENSG00000067057.19	PFKP	chr10	+	3099556	3099819	3099274	3099352	3101364	3101554
ENSG00000067057.19	PFKP	chr10	+	3099556	3099835	3099274	3099352	3101364	3101554
ENSG00000090975.14	PITPNM2	chr12	-	122991811	122991898	122990544	122990709	122992498	122992669
ENSG00000203805.11	PLPP4	chr10	+	120523511	120523596	120520970	120521095	120575130	120575301
ENSG00000122512.17	PMS2	chr7	-	5991713	5991811	5989799	5989955	5991972	5992057
ENSG00000163644.15	PPM1K	chr4	-	88274425	88274531	88268761	88268906	88277142	88277567
ENSG00000116731.23	PRDM2	chr1	+	13731566	13732054	13731017	13731117	13732778	13732882
ENSG00000116731.23	PRDM2	chr1	+	13731566	13731616	13731017	13731117	13732778	13732882
ENSG00000116731.23	PRDM2	chr1	+	13731566	13731672	13731017	13731117	13732778	13732882
ENSG00000155093.19	PTPRN2	chr7	-	158249606	158249647	158205170	158205273	158316818	158316932
ENSG00000068831.19	RASGRP2	chr11	-	64740367	64740786	64740012	64740163	64740947	64741079
ENSG00000122707.12	RECK	chr9	+	36056979	36057025	36052264	36052323	36058826	36058901
ENSG00000073060.17	SCARB1	chr12	-	124862387	124862497	124817549	124817707	124863594	124863896
ENSG00000185052.13	SLC24A3	chr20	+	19683909	19683960	19681857	19681991	19684175	19684336
ENSG00000185052.13	SLC24A3	chr20	+	19683912	19683960	19681857	19681991	19684175	19684336
ENSG00000215845.11	TSTD1	chr1	-	161038498	161038694	161037912	161038075	161038879	161038950
ENSG00000156256.15	USP16	chr21	+	29026566	29026703	29025708	29025771	29027872	29027974
ENSG00000140455.17	USP3	chr15	+	63588532	63588576	63588304	63588423	63588701	63588815
ENSG00000189180.16	ZNF33A	chr10	+	38025347	38025411	38017290	38017386	38054377	38060053
ENSG00000187595.18	ZNF385C	chr17	-	42033913	42034039	42031618	42031784	42034224	42034335

## Sheet: CE_STMN2
GeneID	geneSymbol	chr	strand	exonStart_0base	exonEnd	upstreamES	upstreamEE	downstreamES	downstreamEE
ENSG00000104435.14	STMN2	chr8	+	79616821	79616849	79611151	79611214	79636801	79636897
ENSG00000104435.14	STMN2	chr8	+	79645753	79645851	79641377	79641550	79654870	79655062
ENSG00000104435.14	STMN2	chr8	+	79654847	79655018	79641377	79641550	79664814	79666158
ENSG00000104435.14	STMN2	chr8	+	79654847	79655062	79641377	79641550	79664814	79664881
ENSG00000104435.14	STMN2	chr8	+	79654847	79655166	79641377	79641550	79664814	79666158
ENSG00000104435.14	STMN2	chr8	+	79654847	79655291	79641377	79641550	79664814	79666158
ENSG00000104435.14	STMN2	chr8	+	79654870	79655018	79641377	79641550	79664814	79666158
ENSG00000104435.14	STMN2	chr8	+	79654870	79655166	79641377	79641550	79664814	79666158
ENSG00000104435.14	STMN2	chr8	+	79654870	79655291	79641377	79641550	79664814	79666158
ENSG00000104435.14	STMN2	chr8	+	79654876	79655018	79641377	79641550	79664814	79666158
ENSG00000104435.14	STMN2	chr8	+	79654876	79655062	79641377	79641550	79664814	79664881
ENSG00000104435.14	STMN2	chr8	+	79654876	79655166	79641377	79641550	79664814	79666158
ENSG00000104435.14	STMN2	chr8	+	79654876	79655291	79641377	79641550	79664814	79666158
