# Supplementary material for: A human forebrain organoid model phenocopies dysregulated RNA and protein homeostasis in ALS/FTD-associated TDP-43 proteinopathies
Source: bioRxiv. 2025 Nov 10:2025.11.09.687455. Preprint. [Version 1] doi: 10.1101/2025.11.09.687455 (PMC12642313; doi:10.1101/2025.11.09.687455)
Supplement: Supplement 7 [file media-7.xlsx]

## Sheet: Sheet1
Table S6. Top 20 predicted off target sequences for the sgRNA used in CRISPR editing
off targetseq	cfd off target score	chrom	start	end	strand	locusDesc	mismatchPos	mismatchCount
GGAGCAAACACCTTAGAATTTGG	0.64	chrX	143064272	143064294	-	intergenic:SPANXN4-RN7SKP81	.**....**...........	4
TTAGCAAATACCTTAGAATTTGG	0.630303	chr4	171819057	171819079	+	intron:GALNTL6	***....*............	4
AATACAAGTACCCTAGAATTAGG	0.439638	chr4	149219590	149219612	+	intron:RP11-24I21.1	*.**........*.......	4
GATGCAAATACCCTGGAATTAGG	0.352796	chr4	9943551	9943573	+	intron:SLC2A9	..*....*....*.*.....	4
CACACAAATACCTTAGATTTGGG	0.321429	chrX	49794045	49794067	-	intergenic:PAGE1-PAGE4	*..*...*.........*..	4
GACCCAATTTCCTTAAAATTTGG	0.291955	chr6	111286692	111286714	-	intergenic:RP5-1112D6.4-RP5-1112D6.7	...*...*.*.....*....	4
GACGCAAGAGCAATAGAATTGGG	0.255102	chr12	11806145	11806167	-	intron:ETV6	........**.**.......	4
GACACCAGTAAATTAGAATTTGG	0.219156	chr4	54331511	54331533	+	intergenic:PDGFRA/FIP1L1-RP11-231C18.1	...*.*....**........	4
TACGGAAGTCCCTTAAAATTAGG	0.2	chr7	90961796	90961818	+	intron:CDK14	*...*....*.....*....	4
GACACAAGAATATTAGAATTAGG	0.183673	chr5	20857533	20857555	+	intron:RP11-774D14.1	...*....*.**........	4
GCTGCAAATCCCTTAGAATTTGG	0.18006	chr9	90697790	90697812	-	intergenic:DIRAS2-SYK	.**....*.*..........	4
GTCACAAGTACCTTAGAATTTAG	0.169697	chr8	82493740	82493762	-	intergenic:RP11-99H20.1-RP11-653B10.1	.*.*................	2
TAGGCAAGTACTTAAGAATTGGG	0.166667	chr1	224067284	224067306	-	intergenic:RP11-504P24.9-RN7SKP49	*.*........*.*......	4
GACCCATGTTCCCTAGAATTGGG	0.161344	chr10	117575946	117575968	+	intergenic:CTA-109P11.1-RP11-328K15.1	...*..*..*..*.......	4
GAAGCTAGTACCTTAGAATTTAG	0.160494	chr9	10596777	10596799	-	intron:PTPRD	..*..*..............	2
GATGCATGTACCCTGGAATTGGG	0.154348	chrX	155235521	155235543	-	intron:VBP1	..*...*.....*.*.....	4
GATGCCAGGACCCTAGAATTGGG	0.152726	chr12	112979319	112979341	+	intron:OAS2	..*..*..*...*.......	4
GACTCATGTTCCTTAAAATTAGG	0.140374	chr2	105981593	105981615	-	intergenic:AC009505.4-C2orf40	...*..*..*.....*....	4
TACATAAGTACCTTAGACTTTGG	0.109091	chr2	187141875	187141897	+	intergenic:RN7SKP42-AC007319.1	*..**............*..	4
GACCCAAGAACCCTAGAACTTGG	0.107063	chr6	31895804	31895826	+	intron:EHMT2	...*....*...*.....*.	4
